# Supplementary material for: Identification of TLN1 as a prognostic biomarker to effect cell proliferation and differentiation in acute myeloid leukemia
Source: BMC Cancer. 2022 Sep 29;22:1027. doi: 10.1186/s12885-022-10099-0 (PMC9520853; doi:10.1186/s12885-022-10099-0)
Supplement: Supplementary file 2 — Additional file 2: Supplementary Table 1. The gene function notes of GO and KEGG enrichment analysis. [file 12885_2022_10099_MOESM2_ESM.xlsx]

## Sheet: Sheet 1
Supplementary 1:The enrichment function notes of GO and KEGG enrichment analysis
ONTOLOGY	ID	Description	GeneRatio	BgRatio	p	p.adjust	geneID	Count	zscore
BP	GO:0042119	neutrophil activation	43/374	498/18670	6.28021e-16	1.31506e-12	ITGAL/PSAP/MVP/DNASE1L1/CAP1/SIGLEC9/PLEKHO2/NCKAP1L/ITGB2/VCP/TNFRSF1B/LILRB2/HK3/DNAJC5/ITGAM/HPSE/HSPA6/PSMD2/PTAFR/STK10/CAPN1/CD14/DBNL/CTSB/FGR/PECAM1/PREX1/TSPAN14/GNS/COTL1/CD68/C5AR1/ITGAX/LILRB3/CTSD/AP2A2/FGL2/PTPRJ/RAB31/IGF2R/AP1M1/CD93/FPR1	43	6.55744
BP	GO:0002446	neutrophil mediated immunity	43/374	499/18670	6.7508e-16	1.31506e-12	ITGAL/PSAP/MVP/DNASE1L1/CAP1/SIGLEC9/PLEKHO2/NCKAP1L/ITGB2/VCP/TNFRSF1B/LILRB2/HK3/DNAJC5/WDR1/ITGAM/HPSE/HSPA6/PSMD2/PTAFR/STK10/CAPN1/CD14/DBNL/CTSB/FGR/PECAM1/TSPAN14/GNS/COTL1/CD68/C5AR1/ITGAX/LILRB3/CTSD/AP2A2/FGL2/PTPRJ/RAB31/IGF2R/AP1M1/CD93/FPR1	43	6.55744
BP	GO:0043312	neutrophil degranulation	42/374	485/18670	1.26722e-15	1.53325e-12	ITGAL/PSAP/MVP/DNASE1L1/CAP1/SIGLEC9/PLEKHO2/NCKAP1L/ITGB2/VCP/TNFRSF1B/LILRB2/HK3/DNAJC5/ITGAM/HPSE/HSPA6/PSMD2/PTAFR/STK10/CAPN1/CD14/DBNL/CTSB/FGR/PECAM1/TSPAN14/GNS/COTL1/CD68/C5AR1/ITGAX/LILRB3/CTSD/AP2A2/FGL2/PTPRJ/RAB31/IGF2R/AP1M1/CD93/FPR1	42	6.48074
BP	GO:0002283	neutrophil activation involved in immune response	42/374	488/18670	1.57418e-15	1.53325e-12	ITGAL/PSAP/MVP/DNASE1L1/CAP1/SIGLEC9/PLEKHO2/NCKAP1L/ITGB2/VCP/TNFRSF1B/LILRB2/HK3/DNAJC5/ITGAM/HPSE/HSPA6/PSMD2/PTAFR/STK10/CAPN1/CD14/DBNL/CTSB/FGR/PECAM1/TSPAN14/GNS/COTL1/CD68/C5AR1/ITGAX/LILRB3/CTSD/AP2A2/FGL2/PTPRJ/RAB31/IGF2R/AP1M1/CD93/FPR1	42	6.48074
BP	GO:0006909	phagocytosis	31/374	369/18670	1.79521e-11	1.39883e-08	MYH9/ITGAL/HCK/LRP1/NCKAP1L/ITGB2/CSK/MYO7A/DNM2/ITGAM/TGFB1/NCF2/FCGR3A/PLD2/LYN/CD14/VAV1/FGR/PECAM1/THBS1/SH3BP1/ARPC1B/MSR1/ACTB/RAPGEF1/CORO1C/PTPRJ/RAB31/CD93/MYO1G/MARCO	31	5.56776
BP	GO:0007159	leukocyte cell-cell adhesion	26/374	337/18670	4.90606e-09	3.18567e-06	ITGAL/FERMT3/HLA-E/NCKAP1L/ITGB2/IL12RB1/CSK/LILRB2/CX3CR1/CD4/TGFB1/LILRB1/PTAFR/STK10/LYN/VAV1/PECAM1/AP3D1/HAVCR2/LILRB4/ITGB7/CD1D/ZBTB7B/FGL2/MSN/PDPK1	26	5.09902
BP	GO:0050900	leukocyte migration	30/374	499/18670	9.56026e-08	5.32097e-05	MYH9/HMOX1/ITGAL/HCK/GBF1/NCKAP1L/ITGB2/CX3CR1/WDR1/DOK2/ITGAM/TGFB1/GLG1/PTAFR/STK10/LYN/VAV1/NLRP12/PECAM1/THBS1/SLC7A7/PREX1/CXCL16/ITGB7/C5AR1/ITGAX/CCR5/PTPRO/MSN/MYO1G	30	5.47723
BP	GO:0002703	regulation of leukocyte mediated immunity	18/374	201/18670	1.30432e-07	6.18792e-05	HMOX1/HLA-E/ITGB2/IL12RB1/TICAM1/TNFRSF1B/ITGAM/TGFB1/LILRB1/PTAFR/LYN/VAV1/FGR/HAVCR2/STAT6/CD1D/PDPK1/THOC1	18	3.77124
BP	GO:0007229	integrin-mediated signaling pathway	13/374	103/18670	1.42945e-07	6.18792e-05	MYH9/FLNA/ITGAL/HCK/FERMT3/ILK/ITGB2/ITGAM/VAV1/NEDD9/FGR/ITGB7/ITGAX	13	3.60555
BP	GO:0002699	positive regulation of immune effector process	18/374	216/18670	3.83469e-07	0.000149399	HMOX1/HK1/HLA-E/ITGB2/IL12RB1/TICAM1/ITGAM/TGFB1/LILRB1/PTAFR/LYN/VAV1/FGR/STAT6/CD1D/RAPGEF1/PTPRJ/PDPK1	18	4.24264
BP	GO:1903039	positive regulation of leukocyte cell-cell adhesion	18/374	218/18670	4.39491e-07	0.00015566	HLA-E/NCKAP1L/ITGB2/IL12RB1/CSK/LILRB2/CD4/TGFB1/LILRB1/PTAFR/LYN/VAV1/AP3D1/HAVCR2/LILRB4/CD1D/ZBTB7B/PDPK1	18	4.24264
BP	GO:0071222	cellular response to lipopolysaccharide	17/374	205/18670	8.65827e-07	0.000281105	HCK/TICAM1/TNFRSF1B/LILRB2/CX3CR1/UPF1/TGFB1/LILRB1/PTAFR/LYN/CD14/HAVCR2/CD68/CCR5/SBNO2/CAPN2/SGMS1	17	4.12311
BP	GO:0002886	regulation of myeloid leukocyte mediated immunity	9/374	55/18670	1.33024e-06	0.000364849	HMOX1/HLA-E/ITGB2/TICAM1/ITGAM/PTAFR/LYN/FGR/PDPK1	9	3
BP	GO:0071219	cellular response to molecule of bacterial origin	17/374	212/18670	1.38076e-06	0.000364849	HCK/TICAM1/TNFRSF1B/LILRB2/CX3CR1/UPF1/TGFB1/LILRB1/PTAFR/LYN/CD14/HAVCR2/CD68/CCR5/SBNO2/CAPN2/SGMS1	17	4.12311
BP	GO:0051056	regulation of small GTPase mediated signal transduction	22/374	338/18670	1.40471e-06	0.000364849	ARAP1/FGD2/IQSEC1/GBF1/MYO9B/DNM2/GMIP/ARHGEF10L/AKAP13/LYN/VAV1/ARHGAP30/ARHGAP31/PREX1/SH3BP1/RASA3/FGD4/GPR65/RAPGEF1/SRGAP2/MAPKAP1/STMN1	22	4.26401
BP	GO:0050867	positive regulation of cell activation	24/374	394/18670	1.50876e-06	0.000367383	HLA-E/NCKAP1L/ITGB2/IL12RB1/TICAM1/CSK/LILRB2/CD4/ITGAM/TGFB1/LILRB1/PTAFR/LYN/VAV1/FGR/AP3D1/THBS1/HAVCR2/LILRB4/STAT6/CD1D/LILRA5/ZBTB7B/PDPK1	24	4.89898
BP	GO:0034330	cell junction organization	20/374	290/18670	1.75969e-06	0.00040328	FLNA/PLEC/IQSEC1/LRP1/ILK/CSK/WDR1/TGFB1/EPB41L3/PECAM1/THBS1/SH3BP1/ACTB/RAPGEF1/PTPRO/NUMB/CORO1C/PTPRJ/PDPK1/PRKCI	20	4.02492
BP	GO:0045785	positive regulation of cell adhesion	24/374	403/18670	2.23727e-06	0.000484246	FLNA/HLA-E/ILK/NCKAP1L/ITGB2/IL12RB1/CSK/LILRB2/CD4/DNM2/TGFB1/LILRB1/PTAFR/LYN/VAV1/NEDD9/AP3D1/PREX1/HAVCR2/LILRB4/CD1D/ZBTB7B/PTPRJ/PDPK1	24	4.89898
BP	GO:0001819	positive regulation of cytokine production	26/374	464/18670	2.59677e-06	0.000505851	HMOX1/HK1/HLA-E/LRP1/IL12RB1/TICAM1/LILRB2/CD4/TGFB1/LILRB1/HPSE/PTAFR/TLR8/CD14/NLRP12/FGR/THBS1/HAVCR2/C5AR1/STAT6/LILRA5/PTPRJ/TLR5/POLR3F/POLR3G/C1QTNF3	26	3.92232
BP	GO:0042110	T cell activation	26/374	464/18670	2.59677e-06	0.000505851	MYH9/ITGAL/HLA-E/NCKAP1L/IL12RB1/CSK/TNFRSF1B/LILRB2/CD4/TGFB1/LILRB1/MAFB/LYN/VAV1/AP3D1/PREX1/HAVCR2/LILRB4/STAT6/CD1D/ZBTB7B/FGL2/MSN/PDPK1/RPL22/SOX4	26	4.31455
BP	GO:0002696	positive regulation of leukocyte activation	23/374	380/18670	2.78309e-06	0.000516329	HLA-E/NCKAP1L/ITGB2/IL12RB1/TICAM1/CSK/LILRB2/CD4/ITGAM/TGFB1/LILRB1/PTAFR/LYN/VAV1/FGR/AP3D1/THBS1/HAVCR2/LILRB4/STAT6/CD1D/ZBTB7B/PDPK1	23	4.79583
BP	GO:0050870	positive regulation of T cell activation	16/374	202/18670	3.31059e-06	0.000560859	HLA-E/NCKAP1L/IL12RB1/CSK/LILRB2/CD4/TGFB1/LILRB1/LYN/VAV1/AP3D1/HAVCR2/LILRB4/CD1D/ZBTB7B/PDPK1	16	4
BP	GO:0019882	antigen processing and presentation	17/374	226/18670	3.31103e-06	0.000560859	AP2A1/HLA-E/LILRB2/DNM2/IFI30/NCF2/PSMD2/AP3D1/THBS1/NCF1/CD68/CD1D/CTSD/AP2A2/FGL2/AP1M1/SEC24C	17	4.12311
BP	GO:0022409	positive regulation of cell-cell adhesion	18/374	255/18670	4.19388e-06	0.000680806	HLA-E/NCKAP1L/ITGB2/IL12RB1/CSK/LILRB2/CD4/TGFB1/LILRB1/PTAFR/LYN/VAV1/AP3D1/HAVCR2/LILRB4/CD1D/ZBTB7B/PDPK1	18	4.24264
BP	GO:0071216	cellular response to biotic stimulus	17/374	236/18670	5.92085e-06	0.000922705	HCK/TICAM1/TNFRSF1B/LILRB2/CX3CR1/UPF1/TGFB1/LILRB1/PTAFR/LYN/CD14/HAVCR2/CD68/CCR5/SBNO2/CAPN2/SGMS1	17	4.12311
BP	GO:0002697	regulation of immune effector process	25/374	458/18670	6.40851e-06	0.000931432	HMOX1/HK1/HLA-E/ITGB2/IL12RB1/TICAM1/TNFRSF1B/ITGAM/TGFB1/LILRB1/PTAFR/LYN/VAV1/FGR/HAVCR2/C5AR1/STAT6/CD1D/ZBTB7B/RAPGEF1/FGL2/C1QA/PTPRJ/PDPK1/THOC1	25	4.6
BP	GO:0006898	receptor-mediated endocytosis	20/374	316/18670	6.455e-06	0.000931432	AP2A1/CAP1/LRP1/ITGB2/DNM2/ITGAM/LILRB1/CD14/DBNL/FOLR2/CD163/CXCL16/MSR1/AP2A2/PI4KB/NUMB/ARHGAP27/RAB31/IGF2R/MARCO	20	4.47214
BP	GO:0002431	Fc receptor mediated stimulatory signaling pathway	13/374	145/18670	7.24266e-06	0.00100776	HCK/NCKAP1L/CSK/FCGR3A/PLD2/LYN/VAV1/FGR/ARPC1B/ACTB/RAPGEF1/PTPRJ/MYO1G	13	3.60555
BP	GO:0032695	negative regulation of interleukin-12 production	5/374	16/18670	1.14369e-05	0.00153649	MEFV/LILRB1/TLR8/THBS1/LILRA5	5	2.23607
BP	GO:1903037	regulation of leukocyte cell-cell adhesion	19/374	304/18670	1.31165e-05	0.0017034	HLA-E/NCKAP1L/ITGB2/IL12RB1/CSK/LILRB2/CD4/TGFB1/LILRB1/PTAFR/LYN/VAV1/AP3D1/HAVCR2/LILRB4/CD1D/ZBTB7B/FGL2/PDPK1	19	4.3589
BP	GO:0006801	superoxide metabolic process	9/374	73/18670	1.47913e-05	0.00185894	ITGB2/ITGAM/TGFB1/NCF2/PREX1/NCF1/GNAI2/NCF1C/IMMP2L	9	2.33333
BP	GO:0045088	regulation of innate immune response	24/374	452/18670	1.55092e-05	0.00188824	HCK/HLA-E/ITGB2/TICAM1/ITGAM/LILRB1/SAMHD1/PSMD2/TLR8/LYN/TRAFD1/CD14/VAV1/CTSB/NLRC4/FGR/HAVCR2/UNC93B1/CD1D/PDPK1/MARCO/TLR5/POLR3F/POLR3G	24	4.08248
BP	GO:0072593	reactive oxygen species metabolic process	18/374	284/18670	1.83445e-05	0.00216576	G6PD/ABCD1/GBF1/ITGB2/TICAM1/CX3CR1/DNM2/ITGAM/TGFB1/NCF2/VAV1/THBS1/PREX1/NCF1/GNAI2/GCHFR/NCF1C/IMMP2L	18	3.77124
BP	GO:0042116	macrophage activation	10/374	95/18670	2.05503e-05	0.00235483	ITGB2/TICAM1/ITGAM/TLR8/THBS1/HAVCR2/C5AR1/SBNO2/C1QA/CD93	10	3.16228
BP	GO:0002433	immune response-regulating cell surface receptor signaling pathway involved in phagocytosis	12/374	139/18670	2.37833e-05	0.00257388	HCK/NCKAP1L/FCGR3A/PLD2/LYN/VAV1/FGR/ARPC1B/ACTB/RAPGEF1/PTPRJ/MYO1G	12	3.4641
BP	GO:0038096	Fc-gamma receptor signaling pathway involved in phagocytosis	12/374	139/18670	2.37833e-05	0.00257388	HCK/NCKAP1L/FCGR3A/PLD2/LYN/VAV1/FGR/ARPC1B/ACTB/RAPGEF1/PTPRJ/MYO1G	12	3.4641
BP	GO:0046578	regulation of Ras protein signal transduction	16/374	238/18670	2.61344e-05	0.00275188	FGD2/IQSEC1/GBF1/MYO9B/DNM2/ARHGEF10L/AKAP13/LYN/VAV1/PREX1/RASA3/FGD4/GPR65/RAPGEF1/MAPKAP1/STMN1	16	3.5
BP	GO:0050764	regulation of phagocytosis	10/374	98/18670	2.70097e-05	0.00275848	HCK/LRP1/NCKAP1L/CSK/DNM2/TGFB1/FGR/RAPGEF1/PTPRJ/RAB31	10	3.16228
BP	GO:0030217	T cell differentiation	16/374	240/18670	2.89432e-05	0.00275848	NCKAP1L/IL12RB1/LILRB2/CD4/TGFB1/MAFB/VAV1/AP3D1/PREX1/LILRB4/STAT6/CD1D/ZBTB7B/FGL2/RPL22/SOX4	16	3
BP	GO:0038094	Fc-gamma receptor signaling pathway	12/374	142/18670	2.94345e-05	0.00275848	HCK/NCKAP1L/FCGR3A/PLD2/LYN/VAV1/FGR/ARPC1B/ACTB/RAPGEF1/PTPRJ/MYO1G	12	3.4641
BP	GO:0002888	positive regulation of myeloid leukocyte mediated immunity	6/374	31/18670	2.99164e-05	0.00275848	HLA-E/ITGB2/TICAM1/ITGAM/PTAFR/FGR	6	2.44949
BP	GO:0002291	T cell activation via T cell receptor contact with antigen bound to MHC molecule on antigen presenting cell	4/374	10/18670	3.02477e-05	0.00275848	ITGAL/LILRB1/HAVCR2/FGL2	4	2
BP	GO:0034329	cell junction assembly	16/374	241/18670	3.04453e-05	0.00275848	FLNA/PLEC/LRP1/ILK/WDR1/EPB41L3/PECAM1/THBS1/SH3BP1/ACTB/RAPGEF1/PTPRO/CORO1C/PTPRJ/PDPK1/PRKCI	16	3.5
BP	GO:0043300	regulation of leukocyte degranulation	7/374	46/18670	3.34192e-05	0.00289895	HMOX1/ITGB2/ITGAM/PTAFR/LYN/FGR/PDPK1	7	2.64575
BP	GO:0031589	cell-substrate adhesion	20/374	354/18670	3.34837e-05	0.00289895	FLNA/ITGAL/FERMT3/LRP1/ILK/ITGB2/DNM2/HPSE/SIGLEC1/NEDD9/PECAM1/THBS1/PREX1/ITGB7/PTPRO/CORO1C/PTPRJ/SRGAP2/PDPK1/MYO1G	20	4.47214
BP	GO:0007265	Ras protein signal transduction	23/374	448/18670	3.93955e-05	0.00333662	FGD2/IQSEC1/GBF1/DOK2/MYO9B/DNM2/ARHGEF10L/AKAP13/LYN/VAV1/DBNL/PECAM1/PREX1/RASA3/FGD4/GPR65/RAPGEF1/MAPKAP1/RAB31/RABL2A/HACE1/STMN1/RAB2B	23	3.12772
BP	GO:0032496	response to lipopolysaccharide	19/374	330/18670	4.07046e-05	0.00337415	HCK/IL10RA/TICAM1/TNFRSF1B/LILRB2/CX3CR1/UPF1/TGFB1/LILRB1/PTAFR/LYN/CD14/HAVCR2/CD68/C5AR1/CCR5/SBNO2/CAPN2/SGMS1	19	4.3589
BP	GO:0050777	negative regulation of immune response	12/374	150/18670	5.05523e-05	0.00410316	HMOX1/HLA-E/TGFB1/LILRB1/SAMHD1/LYN/TRAFD1/HAVCR2/STAT6/ZBTB7B/FGL2/THOC1	12	2.88675
BP	GO:0032675	regulation of interleukin-6 production	12/374	152/18670	5.75304e-05	0.00457426	NCKAP1L/TICAM1/CSK/LILRB2/PTAFR/TLR8/NLRP12/HAVCR2/GBA/LILRA5/CAPN2/C1QTNF3	12	2.88675
BP	GO:0007015	actin filament organization	21/374	400/18670	6.20255e-05	0.00483303	FLNA/ARAP1/HCK/CAP1/MICAL2/NCKAP1L/WDR1/ARHGEF10L/MICAL1/CORO7/DBNL/HCLS1/NEDD9/PREX1/SH3BP1/ARPC1B/GPR65/COTL1/CORO1C/PRKCI/STMN1	21	3.7097
BP	GO:0002237	response to molecule of bacterial origin	19/374	343/18670	6.83442e-05	0.00507686	HCK/IL10RA/TICAM1/TNFRSF1B/LILRB2/CX3CR1/UPF1/TGFB1/LILRB1/PTAFR/LYN/CD14/HAVCR2/CD68/C5AR1/CCR5/SBNO2/CAPN2/SGMS1	19	4.3589
BP	GO:0050863	regulation of T cell activation	18/374	314/18670	6.84228e-05	0.00507686	HLA-E/NCKAP1L/IL12RB1/CSK/TNFRSF1B/LILRB2/CD4/TGFB1/LILRB1/LYN/VAV1/AP3D1/HAVCR2/LILRB4/CD1D/ZBTB7B/FGL2/PDPK1	18	4.24264
BP	GO:0060368	regulation of Fc receptor mediated stimulatory signaling pathway	4/374	12/18670	6.9064e-05	0.00507686	CSK/LYN/RAPGEF1/PTPRJ	4	2
BP	GO:0042554	superoxide anion generation	6/374	36/18670	7.27321e-05	0.00515208	ITGB2/ITGAM/TGFB1/NCF2/NCF1/GNAI2	6	2.44949
BP	GO:0097242	amyloid-beta clearance	6/374	36/18670	7.27321e-05	0.00515208	LRP1/ITGB2/ITGAM/MSR1/C5AR1/MARCO	6	2.44949
BP	GO:0002705	positive regulation of leukocyte mediated immunity	11/374	133/18670	7.66408e-05	0.00533201	HLA-E/ITGB2/IL12RB1/TICAM1/ITGAM/TGFB1/PTAFR/VAV1/FGR/STAT6/CD1D	11	3.31662
BP	GO:0019884	antigen processing and presentation of exogenous antigen	13/374	182/18670	8.0275e-05	0.00548687	AP2A1/HLA-E/DNM2/IFI30/NCF2/PSMD2/AP3D1/NCF1/CD1D/CTSD/AP2A2/AP1M1/SEC24C	13	3.60555
BP	GO:0006968	cellular defense response	7/374	53/18670	8.53416e-05	0.0057326	LILRB2/CX3CR1/CD300C/NCF2/NCF1/C5AR1/CCR5	7	2.64575
BP	GO:0045089	positive regulation of innate immune response	20/374	381/18670	9.26891e-05	0.00612062	HCK/HLA-E/ITGB2/TICAM1/ITGAM/PSMD2/TLR8/LYN/CD14/VAV1/CTSB/NLRC4/HAVCR2/UNC93B1/CD1D/PDPK1/MARCO/TLR5/POLR3F/POLR3G	20	3.57771
BP	GO:0002819	regulation of adaptive immune response	12/374	160/18670	9.44239e-05	0.00613126	HLA-E/IL12RB1/TNFRSF1B/CD4/TGFB1/LILRB1/ADCY7/HAVCR2/STAT6/CD1D/ZBTB7B/THOC1	12	2.88675
BP	GO:0032635	interleukin-6 production	12/374	161/18670	0.000100223	0.00636164	NCKAP1L/TICAM1/CSK/LILRB2/PTAFR/TLR8/NLRP12/HAVCR2/GBA/LILRA5/CAPN2/C1QTNF3	12	2.88675
BP	GO:0031348	negative regulation of defense response	15/374	239/18670	0.000101238	0.00636164	ABCD1/SIGLEC10/HLA-E/TNFRSF1B/SIGLEC11/MEFV/LILRB1/SAMHD1/TRAFD1/NLRP12/ADCY7/HAVCR2/GBA/FGL2/C1QTNF3	15	3.35659
BP	GO:1905475	regulation of protein localization to membrane	13/374	187/18670	0.000105654	0.00645623	LRP1/ITGB2/CSK/ITGAM/TGFB1/KCNE1/ACTB/NUMB/PDPK1/PRKCI/CRIPT/PDCD5/LZTFL1	13	1.38675
BP	GO:0050663	cytokine secretion	15/374	240/18670	0.000106057	0.00645623	HK1/LRP1/TNFRSF1B/LILRB1/TLR8/LYN/CD14/NLRC4/NLRP12/FGR/HAVCR2/LILRA5/ZBTB7B/TLR5/C1QTNF3	15	3.35659
BP	GO:0002507	tolerance induction	5/374	25/18670	0.000119915	0.00718752	HLA-E/LILRB2/TGFB1/LYN/HAVCR2	5	2.23607
BP	GO:1901136	carbohydrate derivative catabolic process	13/374	192/18670	0.000137687	0.00812771	ABCD1/PSAP/SGSH/PDE4A/TGFB1/SAMHD1/HPSE/GNS/GBA/NPL/VCAN/DUT/HINT1	13	2.49615
BP	GO:0051251	positive regulation of lymphocyte activation	18/374	334/18670	0.000149107	0.00867048	HLA-E/NCKAP1L/IL12RB1/TICAM1/CSK/LILRB2/CD4/TGFB1/LILRB1/LYN/VAV1/AP3D1/HAVCR2/LILRB4/STAT6/CD1D/ZBTB7B/PDPK1	18	4.24264
BP	GO:0070663	regulation of leukocyte proliferation	14/374	222/18670	0.000163042	0.00934137	HLA-E/NCKAP1L/IL12RB1/TICAM1/TNFRSF1B/LILRB2/CD4/TGFB1/LILRB1/LYN/HAVCR2/CD1D/ZBTB7B/HHEX	14	3.20713
BP	GO:0002822	regulation of adaptive immune response based on somatic recombination of immune receptors built from immunoglobulin superfamily domains	11/374	145/18670	0.000166052	0.00937594	HLA-E/IL12RB1/TNFRSF1B/CD4/TGFB1/LILRB1/HAVCR2/STAT6/CD1D/ZBTB7B/THOC1	11	2.7136
BP	GO:0002224	toll-like receptor signaling pathway	11/374	146/18670	0.000176424	0.00969102	ITGB2/TICAM1/ITGAM/TLR8/LYN/CD14/CTSB/HAVCR2/UNC93B1/PDPK1/TLR5	11	3.31662
BP	GO:0002683	negative regulation of immune system process	22/374	463/18670	0.000176769	0.00969102	HMOX1/HLA-E/TICAM1/LILRB2/TGFB1/LILRB1/SAMHD1/MAFB/LYN/TRAFD1/CD14/THBS1/HAVCR2/LILRB4/CD68/STAT6/LILRB3/ZBTB7B/FGL2/PTPRJ/PDPK1/THOC1	22	4.26401
BP	GO:0034446	substrate adhesion-dependent cell spreading	9/374	100/18670	0.000180456	0.00969102	FLNA/FERMT3/ILK/DNM2/NEDD9/PREX1/ITGB7/CORO1C/SRGAP2	9	3
BP	GO:2001185	regulation of CD8-positive, alpha-beta T cell activation	4/374	15/18670	0.000181582	0.00969102	HLA-E/NCKAP1L/LILRB1/ZBTB7B	4	2
BP	GO:0061351	neural precursor cell proliferation	11/374	147/18670	0.00018734	0.00986321	FLNA/ILK/CX3CR1/PLXNB2/TGFB1/LYN/GNAI2/C5AR1/RAPGEF1/NUMB/PTBP2	11	2.7136
BP	GO:0022407	regulation of cell-cell adhesion	20/374	403/18670	0.0001964	0.0102023	FERMT3/HLA-E/NCKAP1L/ITGB2/IL12RB1/CSK/LILRB2/CD4/TGFB1/LILRB1/PTAFR/LYN/VAV1/AP3D1/HAVCR2/LILRB4/CD1D/ZBTB7B/FGL2/PDPK1	20	4.47214
BP	GO:0032956	regulation of actin cytoskeleton organization	18/374	343/18670	0.000206973	0.0106101	FLNA/ARAP1/HCK/LRP1/ILK/NCKAP1L/WDR1/TGFB1/ARHGEF10L/AKAP13/DBNL/HCLS1/PREX1/SH3BP1/ARPC1B/GPR65/COTL1/STMN1	18	3.77124
BP	GO:0008360	regulation of cell shape	11/374	150/18670	0.000223587	0.0113129	MYH9/ARAP1/FGD2/HCK/ITGB2/WDR1/PLXNB2/EPB41L3/FGR/FGD4/MSN	11	3.31662
BP	GO:0043087	regulation of GTPase activity	22/374	479/18670	0.000283748	0.0141729	ARAP1/FGD2/IQSEC1/NCKAP1L/MYO9B/PLXNB2/GMIP/ARHGEF10L/ADAP2/VAV1/ARHGAP30/NEDD9/ARHGAP31/PREX1/SH3BP1/RASA3/FGD4/GPR65/RAPGEF1/ARHGAP27/CORO1C/SRGAP2	22	4.69042
BP	GO:0030098	lymphocyte differentiation	18/374	353/18670	0.000293464	0.0142492	NCKAP1L/IL12RB1/LILRB2/CD4/TGFB1/MAFB/VAV1/AP3D1/PREX1/LILRB4/STAT6/CD1D/ZBTB7B/FGL2/PTPRJ/HHEX/RPL22/SOX4	18	2.82843
BP	GO:0050690	regulation of defense response to virus by virus	5/374	30/18670	0.000296248	0.0142492	AP2A1/HCK/CD4/AP2A2/AP1M1	5	2.23607
BP	GO:1905476	negative regulation of protein localization to membrane	5/374	30/18670	0.000296248	0.0142492	CSK/TGFB1/KCNE1/NUMB/LZTFL1	5	1.34164
BP	GO:0050670	regulation of lymphocyte proliferation	13/374	208/18670	0.000302417	0.0142778	HLA-E/NCKAP1L/IL12RB1/TICAM1/TNFRSF1B/LILRB2/CD4/TGFB1/LILRB1/LYN/HAVCR2/CD1D/ZBTB7B	13	3.60555
BP	GO:0042129	regulation of T cell proliferation	11/374	156/18670	0.000314083	0.0142778	HLA-E/NCKAP1L/IL12RB1/TNFRSF1B/LILRB2/CD4/TGFB1/LILRB1/HAVCR2/CD1D/ZBTB7B	11	3.31662
BP	GO:0008154	actin polymerization or depolymerization	13/374	209/18670	0.00031676	0.0142778	HCK/CAP1/MICAL2/NCKAP1L/WDR1/MICAL1/CORO7/DBNL/HCLS1/PREX1/SH3BP1/ARPC1B/COTL1	13	3.60555
BP	GO:0032944	regulation of mononuclear cell proliferation	13/374	209/18670	0.00031676	0.0142778	HLA-E/NCKAP1L/IL12RB1/TICAM1/TNFRSF1B/LILRB2/CD4/TGFB1/LILRB1/LYN/HAVCR2/CD1D/ZBTB7B	13	3.60555
BP	GO:0022604	regulation of cell morphogenesis	22/374	484/18670	0.000327226	0.0142778	MYH9/FLNA/ARAP1/FGD2/HCK/LRP1/ILK/ITGB2/WDR1/DNM2/PLXNB2/EPB41L3/DBNL/NEDD9/FGR/PREX1/FGD4/PTPRO/CORO1C/TRPV2/MSN/BCL11A	22	4.26401
BP	GO:0032760	positive regulation of tumor necrosis factor production	8/374	86/18670	0.000327492	0.0142778	HLA-E/TICAM1/PTAFR/CD14/THBS1/HAVCR2/LILRA5/PTPRJ	8	2.82843
BP	GO:0050707	regulation of cytokine secretion	13/374	210/18670	0.000331679	0.0142778	HK1/LRP1/TNFRSF1B/LILRB1/TLR8/LYN/CD14/NLRP12/FGR/HAVCR2/LILRA5/TLR5/C1QTNF3	13	3.05085
BP	GO:0009615	response to virus	17/374	326/18670	0.000332152	0.0142778	FLNA/GBF1/IL12RB1/TICAM1/LILRB1/SAMHD1/TLR8/FGR/UNC93B1/OASL/FGL2/OAS1/CREBZF/POLR3F/STMN1/POLR3G/PRKRA	17	1.69775
BP	GO:0001818	negative regulation of cytokine production	16/374	296/18670	0.000332739	0.0142778	HMOX1/ABCD1/NCKAP1L/CSK/CX3CR1/MEFV/TGFB1/LILRB1/TLR8/NLRP12/THBS1/ADCY7/HAVCR2/GBA/LILRA5/C1QTNF3	16	3.5
BP	GO:0032970	regulation of actin filament-based process	19/374	388/18670	0.00033349	0.0142778	MYH9/FLNA/ARAP1/HCK/LRP1/ILK/NCKAP1L/WDR1/TGFB1/ARHGEF10L/AKAP13/DBNL/HCLS1/PREX1/SH3BP1/ARPC1B/GPR65/COTL1/STMN1	19	3.90007
BP	GO:0042098	T cell proliferation	12/374	184/18670	0.000348422	0.0147549	HLA-E/NCKAP1L/IL12RB1/TNFRSF1B/LILRB2/CD4/TGFB1/LILRB1/HAVCR2/CD1D/ZBTB7B/MSN	12	3.4641
BP	GO:0038093	Fc receptor signaling pathway	14/374	241/18670	0.000378512	0.0157163	HCK/NCKAP1L/FCGR3A/PLD2/PSMD2/LYN/VAV1/FGR/ARPC1B/ACTB/RAPGEF1/PTPRJ/PDPK1/MYO1G	14	3.74166
BP	GO:1903557	positive regulation of tumor necrosis factor superfamily cytokine production	8/374	88/18670	0.000383225	0.0157163	HLA-E/TICAM1/PTAFR/CD14/THBS1/HAVCR2/LILRA5/PTPRJ	8	2.82843
BP	GO:2000177	regulation of neural precursor cell proliferation	8/374	88/18670	0.000383225	0.0157163	FLNA/ILK/CX3CR1/TGFB1/LYN/GNAI2/RAPGEF1/PTBP2	8	2.12132
BP	GO:0042035	regulation of cytokine biosynthetic process	9/374	114/18670	0.000481417	0.0194369	HMOX1/TICAM1/CX3CR1/CD4/LILRB1/PTAFR/TLR8/NLRP12/THBS1	9	3
BP	GO:0032930	positive regulation of superoxide anion generation	4/374	19/18670	0.000483927	0.0194369	ITGB2/ITGAM/TGFB1/GNAI2	4	2
BP	GO:0043547	positive regulation of GTPase activity	19/374	405/18670	0.000564096	0.0224257	ARAP1/IQSEC1/NCKAP1L/MYO9B/GMIP/ARHGEF10L/ADAP2/VAV1/ARHGAP30/NEDD9/ARHGAP31/PREX1/SH3BP1/RASA3/GPR65/RAPGEF1/ARHGAP27/CORO1C/SRGAP2	19	4.3589
BP	GO:0030100	regulation of endocytosis	15/374	281/18670	0.000577072	0.0227098	AP2A1/HCK/LRP1/NCKAP1L/CSK/DNM2/TGFB1/LILRB1/CD14/FGR/RAPGEF1/NUMB/PTPRJ/RAB31/RUFY2	15	3.35659
BP	GO:0002577	regulation of antigen processing and presentation	4/374	20/18670	0.00059541	0.0229675	LILRB2/THBS1/CD68/FGL2	4	2
BP	GO:0061162	establishment of monopolar cell polarity	4/374	20/18670	0.00059541	0.0229675	GBF1/SH3BP1/MSN/PRKCI	4	1
BP	GO:0006911	phagocytosis, engulfment	9/374	118/18670	0.00061929	0.0236544	MYH9/NCKAP1L/ITGB2/ITGAM/THBS1/SH3BP1/MSR1/RAB31/MARCO	9	3
BP	GO:0002221	pattern recognition receptor signaling pathway	12/374	197/18670	0.000642941	0.0241251	ITGB2/TICAM1/ITGAM/TLR8/LYN/CD14/CTSB/HAVCR2/UNC93B1/PDPK1/MARCO/TLR5	12	3.4641
BP	GO:0032715	negative regulation of interleukin-6 production	6/374	53/18670	0.000643996	0.0241251	NCKAP1L/CSK/NLRP12/HAVCR2/GBA/C1QTNF3	6	1.63299
BP	GO:0032418	lysosome localization	7/374	74/18670	0.000695686	0.0258133	MYH9/HMOX1/LYN/FGR/PLEKHM2/TFEB/PDPK1	7	2.64575
BP	GO:0061339	establishment or maintenance of monopolar cell polarity	4/374	21/18670	0.000723963	0.0266091	GBF1/SH3BP1/MSN/PRKCI	4	1
BP	GO:0150076	neuroinflammatory response	7/374	75/18670	0.00075433	0.0274661	LRP1/ITGB2/TNFRSF1B/ITGAM/TLR8/C5AR1/C1QA	7	2.64575
BP	GO:0051222	positive regulation of protein transport	19/374	418/18670	0.000823461	0.0290605	FLNA/HK1/HLA-E/LRP1/ITGB2/ITGAM/TGFB1/TLR8/CD14/HCLS1/NLRP12/FGR/HAVCR2/C2CD2L/NADK/LILRA5/PDCD5/SOX4/C1QTNF3	19	2.9824
BP	GO:0002478	antigen processing and presentation of exogenous peptide antigen	11/374	175/18670	0.0008269	0.0290605	AP2A1/HLA-E/DNM2/IFI30/NCF2/PSMD2/NCF1/CTSD/AP2A2/AP1M1/SEC24C	11	3.31662
BP	GO:0051249	regulation of lymphocyte activation	21/374	485/18670	0.000831127	0.0290605	HLA-E/NCKAP1L/IL12RB1/TICAM1/CSK/TNFRSF1B/LILRB2/CD4/TGFB1/LILRB1/LYN/VAV1/AP3D1/HAVCR2/LILRB4/STAT6/CD1D/ZBTB7B/FGL2/PDPK1/THOC1	21	4.14614
BP	GO:0110053	regulation of actin filament organization	14/374	261/18670	0.000832151	0.0290605	FLNA/ARAP1/HCK/NCKAP1L/WDR1/ARHGEF10L/DBNL/HCLS1/PREX1/SH3BP1/ARPC1B/GPR65/COTL1/STMN1	14	3.20713
BP	GO:0042089	cytokine biosynthetic process	9/374	123/18670	0.000835413	0.0290605	HMOX1/TICAM1/CX3CR1/CD4/LILRB1/PTAFR/TLR8/NLRP12/THBS1	9	3
BP	GO:0002706	regulation of lymphocyte mediated immunity	10/374	149/18670	0.000856549	0.0291972	HLA-E/IL12RB1/TNFRSF1B/TGFB1/LILRB1/VAV1/HAVCR2/STAT6/CD1D/THOC1	10	2.52982
BP	GO:0051014	actin filament severing	3/374	10/18670	0.000861826	0.0291972	MYH9/FLII/SRGAP2	3	1.73205
BP	GO:0072610	interleukin-12 secretion	3/374	10/18670	0.000861826	0.0291972	LILRB1/TLR8/LILRA5	3	1.73205
BP	GO:0032928	regulation of superoxide anion generation	4/374	22/18670	0.000870966	0.0292525	ITGB2/ITGAM/TGFB1/GNAI2	4	2
BP	GO:0042107	cytokine metabolic process	9/374	124/18670	0.000885236	0.0294776	HMOX1/TICAM1/CX3CR1/CD4/LILRB1/PTAFR/TLR8/NLRP12/THBS1	9	3
BP	GO:0001910	regulation of leukocyte mediated cytotoxicity	7/374	78/18670	0.000954017	0.0314987	HLA-E/IL12RB1/ITGAM/LILRB1/VAV1/HAVCR2/CD1D	7	2.64575
BP	GO:0031532	actin cytoskeleton reorganization	8/374	101/18670	0.000962573	0.0315142	MYH9/FLNA/ARAP1/HCK/TGFB1/HCLS1/NEDD9/GPR65	8	2.82843
BP	GO:0002504	antigen processing and presentation of peptide or polysaccharide antigen via MHC class II	8/374	102/18670	0.00102664	0.0324472	AP2A1/DNM2/IFI30/THBS1/CTSD/AP2A2/AP1M1/SEC24C	8	2.82843
BP	GO:0010761	fibroblast migration	5/374	39/18670	0.00103276	0.0324472	ILK/TGFB1/SLC8A1/THBS1/CORO1C	5	2.23607
BP	GO:0036037	CD8-positive, alpha-beta T cell activation	4/374	23/18670	0.0010378	0.0324472	HLA-E/NCKAP1L/LILRB1/ZBTB7B	4	2
BP	GO:0031663	lipopolysaccharide-mediated signaling pathway	6/374	58/18670	0.00104415	0.0324472	HCK/TICAM1/TGFB1/PTAFR/LYN/CD14	6	2.44949
BP	GO:0061900	glial cell activation	6/374	58/18670	0.00104415	0.0324472	LRP1/ITGB2/ITGAM/TLR8/C5AR1/C1QA	6	2.44949
BP	GO:0070661	leukocyte proliferation	15/374	298/18670	0.00104921	0.0324472	HLA-E/NCKAP1L/IL12RB1/TICAM1/TNFRSF1B/LILRB2/CD4/TGFB1/LILRB1/LYN/HAVCR2/CD1D/ZBTB7B/MSN/HHEX	15	3.35659
BP	GO:0099024	plasma membrane invagination	9/374	127/18670	0.00104937	0.0324472	MYH9/NCKAP1L/ITGB2/ITGAM/THBS1/SH3BP1/MSR1/RAB31/MARCO	9	3
BP	GO:0050714	positive regulation of protein secretion	14/374	268/18670	0.00107353	0.0329328	HK1/HLA-E/LRP1/TGFB1/TLR8/CD14/NLRP12/FGR/HAVCR2/C2CD2L/NADK/LILRA5/SOX4/C1QTNF3	14	2.67261
BP	GO:0051047	positive regulation of secretion	19/374	428/18670	0.00108733	0.0330956	HK1/HLA-E/LRP1/ITGB2/ITGAM/TGFB1/PTAFR/TLR8/CD14/NLRP12/FGR/HAVCR2/C2CD2L/GNAI2/NADK/LILRA5/SOX4/RAB2B/C1QTNF3	19	2.9824
BP	GO:0002576	platelet degranulation	9/374	128/18670	0.00110926	0.0335013	FLNA/PSAP/FERMT3/WDR1/TGFB1/LYN/PECAM1/THBS1/TUBA4A	9	3
BP	GO:0097529	myeloid leukocyte migration	12/374	210/18670	0.00112281	0.0336498	GBF1/NCKAP1L/ITGB2/CX3CR1/WDR1/LYN/VAV1/PECAM1/THBS1/PREX1/C5AR1/PTPRO	12	3.4641
BP	GO:0009166	nucleotide catabolic process	11/374	182/18670	0.00113919	0.0336922	OGDH/HK1/ABCD1/VCP/HK3/PDE4A/SAMHD1/PFKFB4/NUP35/DUT/HINT1	11	1.50756
BP	GO:0070527	platelet aggregation	6/374	59/18670	0.00114306	0.0336922	MYH9/FLNA/FERMT3/ILK/LYN/ACTB	6	2.44949
BP	GO:0002604	regulation of dendritic cell antigen processing and presentation	3/374	11/18670	0.00116747	0.0336922	THBS1/CD68/FGL2	3	1.73205
BP	GO:0098883	synapse pruning	3/374	11/18670	0.00116747	0.0336922	CX3CR1/ITGAM/C1QA	3	1.73205
BP	GO:1902563	regulation of neutrophil activation	3/374	11/18670	0.00116747	0.0336922	ITGB2/ITGAM/PTAFR	3	1.73205
BP	GO:1903532	positive regulation of secretion by cell	18/374	399/18670	0.00121931	0.0341558	HK1/HLA-E/LRP1/ITGB2/ITGAM/TGFB1/PTAFR/TLR8/CD14/NLRP12/FGR/HAVCR2/C2CD2L/NADK/LILRA5/SOX4/RAB2B/C1QTNF3	18	2.82843
BP	GO:0043302	positive regulation of leukocyte degranulation	4/374	24/18670	0.00122586	0.0341558	ITGB2/ITGAM/PTAFR/FGR	4	2
BP	GO:0046835	carbohydrate phosphorylation	4/374	24/18670	0.00122586	0.0341558	HK1/ITPK1/HK3/PFKFB4	4	2
BP	GO:1904376	negative regulation of protein localization to cell periphery	4/374	24/18670	0.00122586	0.0341558	CSK/TGFB1/NUMB/LZTFL1	4	1
BP	GO:0046651	lymphocyte proliferation	14/374	272/18670	0.00123613	0.0341558	HLA-E/NCKAP1L/IL12RB1/TICAM1/TNFRSF1B/LILRB2/CD4/TGFB1/LILRB1/LYN/HAVCR2/CD1D/ZBTB7B/MSN	14	3.74166
BP	GO:1902105	regulation of leukocyte differentiation	14/374	272/18670	0.00123613	0.0341558	NCKAP1L/IL12RB1/LILRB2/CD4/TGFB1/LILRB1/MAFB/LYN/HCLS1/AP3D1/LILRB4/LILRB3/ZBTB7B/FGL2	14	3.74166
BP	GO:0032943	mononuclear cell proliferation	14/374	274/18670	0.00132487	0.0363501	HLA-E/NCKAP1L/IL12RB1/TICAM1/TNFRSF1B/LILRB2/CD4/TGFB1/LILRB1/LYN/HAVCR2/CD1D/ZBTB7B/MSN	14	3.74166
BP	GO:0045582	positive regulation of T cell differentiation	7/374	83/18670	0.00137701	0.0375162	NCKAP1L/IL12RB1/LILRB2/TGFB1/AP3D1/LILRB4/ZBTB7B	7	2.64575
BP	GO:0050708	regulation of protein secretion	20/374	472/18670	0.00142188	0.0384699	SIDT2/HK1/HLA-E/LRP1/TNFRSF1B/RHBDF2/TGFB1/LILRB1/TLR8/LYN/CD14/NLRP12/FGR/HAVCR2/C2CD2L/NADK/LILRA5/TLR5/SOX4/C1QTNF3	20	3.57771
BP	GO:0032680	regulation of tumor necrosis factor production	10/374	160/18670	0.00147131	0.0391953	HLA-E/TICAM1/CX3CR1/LILRB1/PTAFR/CD14/THBS1/HAVCR2/LILRA5/PTPRJ	10	3.16228
BP	GO:0002718	regulation of cytokine production involved in immune response	7/374	84/18670	0.00147687	0.0391953	HMOX1/HK1/HLA-E/TICAM1/TNFRSF1B/TGFB1/LILRB1	7	2.64575
BP	GO:1901292	nucleoside phosphate catabolic process	11/374	188/18670	0.00147888	0.0391953	OGDH/HK1/ABCD1/VCP/HK3/PDE4A/SAMHD1/PFKFB4/NUP35/DUT/HINT1	11	1.50756
BP	GO:0002468	dendritic cell antigen processing and presentation	3/374	12/18670	0.0015336	0.0400499	THBS1/CD68/FGL2	3	1.73205
BP	GO:0006991	response to sterol depletion	3/374	12/18670	0.0015336	0.0400499	ARHGEF10L/LYN/ZBTB7B	3	1.73205
BP	GO:0048002	antigen processing and presentation of peptide antigen	11/374	189/18670	0.00154282	0.0400499	AP2A1/HLA-E/DNM2/IFI30/NCF2/PSMD2/NCF1/CTSD/AP2A2/AP1M1/SEC24C	11	3.31662
BP	GO:0046434	organophosphate catabolic process	13/374	248/18670	0.00155224	0.0400499	PNPLA6/OGDH/HK1/ABCD1/VCP/HK3/PDE4A/SAMHD1/PLA2G15/PFKFB4/NUP35/DUT/HINT1	13	1.94145
BP	GO:0010324	membrane invagination	9/374	135/18670	0.00161026	0.0411864	MYH9/NCKAP1L/ITGB2/ITGAM/THBS1/SH3BP1/MSR1/RAB31/MARCO	9	3
BP	GO:0045197	establishment or maintenance of epithelial cell apical/basal polarity	5/374	43/18670	0.00161743	0.0411864	ILK/WDR1/SH3BP1/MSN/PRKCI	5	1.34164
BP	GO:0032640	tumor necrosis factor production	10/374	163/18670	0.00169004	0.0424801	HLA-E/TICAM1/CX3CR1/LILRB1/PTAFR/CD14/THBS1/HAVCR2/LILRA5/PTPRJ	10	3.16228
BP	GO:1903555	regulation of tumor necrosis factor superfamily cytokine production	10/374	163/18670	0.00169004	0.0424801	HLA-E/TICAM1/CX3CR1/LILRB1/PTAFR/CD14/THBS1/HAVCR2/LILRA5/PTPRJ	10	3.16228
BP	GO:1901214	regulation of neuron death	15/374	313/18670	0.00170423	0.042562	G6PD/HMOX1/LRP1/ILK/ITGB2/TNFRSF1B/DNAJC5/CX3CR1/ITGAM/C5AR1/GBA/C1QA/CAPN2/PDPK1/PRKCI	15	3.35659
BP	GO:0043112	receptor metabolic process	11/374	192/18670	0.00174838	0.0433864	ARAP1/AP2A1/LRP1/ITGB2/DNM2/TGFB1/LILRB1/CAPN1/AP2A2/NUMB/RAB31	11	3.31662
BP	GO:0045671	negative regulation of osteoclast differentiation	4/374	27/18670	0.00193112	0.0465008	LILRB1/MAFB/LILRB4/LILRB3	4	2
BP	GO:0002281	macrophage activation involved in immune response	3/374	13/18670	0.00196423	0.0465008	TICAM1/HAVCR2/SBNO2	3	1.73205
BP	GO:0010642	negative regulation of platelet-derived growth factor receptor signaling pathway	3/374	13/18670	0.00196423	0.0465008	LRP1/PTPRJ/PHF14	3	0.57735
BP	GO:0010763	positive regulation of fibroblast migration	3/374	13/18670	0.00196423	0.0465008	TGFB1/SLC8A1/THBS1	3	1.73205
BP	GO:0090594	inflammatory response to wounding	3/374	13/18670	0.00196423	0.0465008	HMOX1/SIGLEC10/TGFB1	3	1.73205
BP	GO:0002700	regulation of production of molecular mediator of immune response	9/374	139/18670	0.00196936	0.0465008	HMOX1/HK1/HLA-E/TICAM1/TNFRSF1B/TGFB1/LILRB1/STAT6/THOC1	9	2.33333
BP	GO:0050715	positive regulation of cytokine secretion	9/374	139/18670	0.00196936	0.0465008	HK1/LRP1/TLR8/CD14/NLRP12/FGR/HAVCR2/LILRA5/C1QTNF3	9	2.33333
BP	GO:0070665	positive regulation of leukocyte proliferation	9/374	139/18670	0.00196936	0.0465008	HLA-E/NCKAP1L/IL12RB1/TICAM1/LILRB2/CD4/LYN/HAVCR2/CD1D	9	3
BP	GO:0007160	cell-matrix adhesion	12/374	225/18670	0.00201293	0.0472433	ITGAL/LRP1/ILK/ITGB2/HPSE/SIGLEC1/PECAM1/THBS1/ITGB7/CORO1C/PTPRJ/PDPK1	12	3.4641
BP	GO:0002218	activation of innate immune response	15/374	319/18670	0.00204816	0.0477822	HCK/ITGB2/TICAM1/ITGAM/PSMD2/TLR8/LYN/CD14/CTSB/NLRC4/HAVCR2/UNC93B1/PDPK1/MARCO/TLR5	15	3.87298
BP	GO:0035023	regulation of Rho protein signal transduction	9/374	140/18670	0.00206844	0.047968	FGD2/MYO9B/ARHGEF10L/AKAP13/VAV1/PREX1/FGD4/GPR65/STMN1	9	2.33333
BP	GO:0002793	positive regulation of peptide secretion	14/374	288/18670	0.00210759	0.0484158	HK1/HLA-E/LRP1/TGFB1/TLR8/CD14/NLRP12/FGR/HAVCR2/C2CD2L/NADK/LILRA5/SOX4/C1QTNF3	14	2.67261
BP	GO:0071706	tumor necrosis factor superfamily cytokine production	10/374	168/18670	0.0021126	0.0484158	HLA-E/TICAM1/CX3CR1/LILRB1/PTAFR/CD14/THBS1/HAVCR2/LILRA5/PTPRJ	10	3.16228
BP	GO:0097530	granulocyte migration	9/374	141/18670	0.00217145	0.0490314	GBF1/NCKAP1L/ITGB2/WDR1/VAV1/PECAM1/THBS1/PREX1/C5AR1	9	3
BP	GO:0035088	establishment or maintenance of apical/basal cell polarity	5/374	46/18670	0.00219328	0.0490314	ILK/WDR1/SH3BP1/MSN/PRKCI	5	1.34164
BP	GO:0061245	establishment or maintenance of bipolar cell polarity	5/374	46/18670	0.00219328	0.0490314	ILK/WDR1/SH3BP1/MSN/PRKCI	5	1.34164
BP	GO:0032612	interleukin-1 production	8/374	115/18670	0.0022139	0.0490314	HK1/CX3CR1/MEFV/TLR8/NLRC4/NLRP12/HAVCR2/LILRA5	8	2.82843
BP	GO:1904375	regulation of protein localization to cell periphery	8/374	115/18670	0.0022139	0.0490314	LRP1/CSK/TGFB1/ACTB/NUMB/PDPK1/PRKCI/LZTFL1	8	1.41421
BP	GO:0042108	positive regulation of cytokine biosynthetic process	6/374	67/18670	0.00221497	0.0490314	HMOX1/TICAM1/CD4/PTAFR/TLR8/THBS1	6	2.44949
BP	GO:1904951	positive regulation of establishment of protein localization	19/374	456/18670	0.00224008	0.0493071	FLNA/HK1/HLA-E/LRP1/ITGB2/ITGAM/TGFB1/TLR8/CD14/HCLS1/NLRP12/FGR/HAVCR2/C2CD2L/NADK/LILRA5/PDCD5/SOX4/C1QTNF3	19	2.9824
BP	GO:0045591	positive regulation of regulatory T cell differentiation	3/374	14/18670	0.00246303	0.0533798	LILRB2/TGFB1/LILRB4	3	1.73205
BP	GO:0045953	negative regulation of natural killer cell mediated cytotoxicity	3/374	14/18670	0.00246303	0.0533798	HLA-E/LILRB1/HAVCR2	3	1.73205
BP	GO:0002761	regulation of myeloid leukocyte differentiation	8/374	117/18670	0.00246621	0.0533798	CD4/TGFB1/LILRB1/MAFB/LYN/HCLS1/LILRB4/LILRB3	8	2.82843
BP	GO:1902107	positive regulation of leukocyte differentiation	9/374	144/18670	0.00250519	0.053924	NCKAP1L/IL12RB1/LILRB2/CD4/TGFB1/HCLS1/AP3D1/LILRB4/ZBTB7B	9	3
BP	GO:1990266	neutrophil migration	8/374	118/18670	0.00260053	0.055549	GBF1/NCKAP1L/ITGB2/WDR1/VAV1/PECAM1/PREX1/C5AR1	8	2.82843
BP	GO:0001774	microglial cell activation	5/374	48/18670	0.00265198	0.055549	ITGB2/ITGAM/TLR8/C5AR1/C1QA	5	2.23607
BP	GO:0002269	leukocyte activation involved in inflammatory response	5/374	48/18670	0.00265198	0.055549	ITGB2/ITGAM/TLR8/C5AR1/C1QA	5	2.23607
BP	GO:0002762	negative regulation of myeloid leukocyte differentiation	5/374	48/18670	0.00265198	0.055549	LILRB1/MAFB/LYN/LILRB4/LILRB3	5	2.23607
BP	GO:0032648	regulation of interferon-beta production	5/374	48/18670	0.00265198	0.055549	TICAM1/LILRB1/TLR8/POLR3F/POLR3G	5	0.447214
BP	GO:0050766	positive regulation of phagocytosis	6/374	70/18670	0.00276816	0.0575109	LRP1/NCKAP1L/DNM2/RAPGEF1/PTPRJ/RAB31	6	2.44949
BP	GO:0002791	regulation of peptide secretion	20/374	500/18670	0.00277516	0.0575109	SIDT2/HK1/HLA-E/LRP1/TNFRSF1B/RHBDF2/TGFB1/LILRB1/TLR8/LYN/CD14/NLRP12/FGR/HAVCR2/C2CD2L/NADK/LILRA5/TLR5/SOX4/C1QTNF3	20	3.57771
BP	GO:0045621	positive regulation of lymphocyte differentiation	7/374	94/18670	0.00281659	0.0577576	NCKAP1L/IL12RB1/LILRB2/TGFB1/AP3D1/LILRB4/ZBTB7B	7	2.64575
BP	GO:0018108	peptidyl-tyrosine phosphorylation	16/374	363/18670	0.00281804	0.0577576	MVP/HCK/ITGB2/CSK/CD4/TGFB1/LYN/HCLS1/NEDD9/FGR/PECAM1/SLA/NCF1/LILRA5/PTPRJ/FGFR1OP	16	3.5
BP	GO:0002758	innate immune response-activating signal transduction	14/374	298/18670	0.00287466	0.0577576	HCK/ITGB2/TICAM1/ITGAM/PSMD2/TLR8/LYN/CD14/CTSB/HAVCR2/UNC93B1/PDPK1/MARCO/TLR5	14	3.74166
BP	GO:0032728	positive regulation of interferon-beta production	4/374	30/18670	0.00287651	0.0577576	TICAM1/TLR8/POLR3F/POLR3G	4	0
BP	GO:0061082	myeloid leukocyte cytokine production	4/374	30/18670	0.00287651	0.0577576	HMOX1/TICAM1/TGFB1/LILRB1	4	2
BP	GO:0002698	negative regulation of immune effector process	8/374	120/18670	0.0028863	0.0577576	HMOX1/HLA-E/TGFB1/LILRB1/HAVCR2/ZBTB7B/FGL2/THOC1	8	2.12132
BP	GO:0006605	protein targeting	18/374	432/18670	0.0028957	0.0577576	ITGB2/ITGAM/AP3D1/NCF1/KCNE1/ZDHHC7/MON1B/PMM1/IMMP2L/PRKCI/RPL35A/IMMP1L/DNAJC19/TOMM5/RPL22/PDCD5/TIMM9/RPL36A	18	-0.471405
BP	GO:0002704	negative regulation of leukocyte mediated immunity	5/374	49/18670	0.00290567	0.0577576	HMOX1/HLA-E/LILRB1/HAVCR2/THOC1	5	1.34164
BP	GO:0009408	response to heat	10/374	176/18670	0.00296212	0.0579318	HMOX1/VCP/HSPA6/LYN/CD14/MYOF/THBS1/HSPA7/TRPV2/NUP35	10	2.52982
BP	GO:0051897	positive regulation of protein kinase B signaling	10/374	176/18670	0.00296212	0.0579318	PIK3R5/ILK/CX3CR1/TGFB1/HPSE/VAV1/HCLS1/THBS1/PTPRJ/TXN	10	2.52982
BP	GO:0042102	positive regulation of T cell proliferation	7/374	95/18670	0.00298956	0.0579318	HLA-E/NCKAP1L/IL12RB1/LILRB2/CD4/HAVCR2/CD1D	7	2.64575
BP	GO:1903076	regulation of protein localization to plasma membrane	7/374	95/18670	0.00298956	0.0579318	LRP1/CSK/TGFB1/ACTB/NUMB/PDPK1/PRKCI	7	1.88982
BP	GO:0051668	localization within membrane	9/374	148/18670	0.00301212	0.0579318	FLNA/ITGAL/ITGB2/DNM2/TGFB1/AP3D1/ITGB7/NUMB/SEC24C	9	3
BP	GO:0002716	negative regulation of natural killer cell mediated immunity	3/374	15/18670	0.00303339	0.0579318	HLA-E/LILRB1/HAVCR2	3	1.73205
BP	GO:0032988	ribonucleoprotein complex disassembly	3/374	15/18670	0.00303339	0.0579318	VCP/DHX8/MCTS1	3	0.57735
BP	GO:1903729	regulation of plasma membrane organization	3/374	15/18670	0.00303339	0.0579318	MYH9/DNM2/PLEKHM2	3	1.73205
BP	GO:0018212	peptidyl-tyrosine modification	16/374	366/18670	0.00305474	0.058055	MVP/HCK/ITGB2/CSK/CD4/TGFB1/LYN/HCLS1/NEDD9/FGR/PECAM1/SLA/NCF1/LILRA5/PTPRJ/FGFR1OP	16	3.5
BP	GO:0032608	interferon-beta production	5/374	50/18670	0.00317643	0.0600528	TICAM1/LILRB1/TLR8/POLR3F/POLR3G	5	0.447214
BP	GO:0051607	defense response to virus	12/374	238/18670	0.00319069	0.0600528	FLNA/IL12RB1/TICAM1/LILRB1/SAMHD1/TLR8/UNC93B1/OASL/FGL2/OAS1/POLR3F/POLR3G	12	2.3094
BP	GO:0010762	regulation of fibroblast migration	4/374	31/18670	0.00325118	0.0606057	TGFB1/SLC8A1/THBS1/CORO1C	4	2
BP	GO:0043304	regulation of mast cell degranulation	4/374	31/18670	0.00325118	0.0606057	HMOX1/LYN/FGR/PDPK1	4	2
BP	GO:0002429	immune response-activating cell surface receptor signaling pathway	19/374	473/18670	0.00334921	0.0621357	HCK/NCKAP1L/CSK/CD4/FCGR3A/PLD2/PSMD2/LYN/VAV1/FGR/ARPC1B/LILRB4/C5AR1/ACTB/RAPGEF1/PTPRJ/FPR1/PDPK1/MYO1G	19	4.3589
BP	GO:0032945	negative regulation of mononuclear cell proliferation	6/374	73/18670	0.00341885	0.0628294	LILRB2/TGFB1/LILRB1/LYN/HAVCR2/ZBTB7B	6	2.44949
BP	GO:0050672	negative regulation of lymphocyte proliferation	6/374	73/18670	0.00341885	0.0628294	LILRB2/TGFB1/LILRB1/LYN/HAVCR2/ZBTB7B	6	2.44949
BP	GO:0019886	antigen processing and presentation of exogenous peptide antigen via MHC class II	7/374	98/18670	0.00355751	0.0647666	AP2A1/DNM2/IFI30/CTSD/AP2A2/AP1M1/SEC24C	7	2.64575
BP	GO:0031341	regulation of cell killing	7/374	98/18670	0.00355751	0.0647666	HLA-E/IL12RB1/ITGAM/LILRB1/VAV1/HAVCR2/CD1D	7	2.64575
BP	GO:0033006	regulation of mast cell activation involved in immune response	4/374	32/18670	0.00365776	0.0660418	HMOX1/LYN/FGR/PDPK1	4	2
BP	GO:0002475	antigen processing and presentation via MHC class Ib	3/374	16/18670	0.00367841	0.0660418	HLA-E/AP3D1/CD1D	3	1.73205
BP	GO:0002739	regulation of cytokine secretion involved in immune response	3/374	16/18670	0.00367841	0.0660418	HK1/TNFRSF1B/LILRB1	3	1.73205
BP	GO:0030168	platelet activation	9/374	153/18670	0.00375598	0.067099	MYH9/FLNA/PIK3R5/FERMT3/ILK/LYN/VAV1/ACTB/PDPK1	9	3
BP	GO:1900024	regulation of substrate adhesion-dependent cell spreading	5/374	52/18670	0.00377174	0.067099	FLNA/DNM2/NEDD9/PREX1/CORO1C	5	2.23607
BP	GO:0032479	regulation of type I interferon production	8/374	126/18670	0.00389234	0.0689298	TICAM1/LILRB1/TLR8/CD14/HAVCR2/STAT6/POLR3F/POLR3G	8	1.41421
BP	GO:0010770	positive regulation of cell morphogenesis involved in differentiation	9/374	154/18670	0.00392067	0.0691173	FLNA/LRP1/ILK/DNM2/PLXNB2/DBNL/NEDD9/PREX1/TRPV2	9	3
BP	GO:0001914	regulation of T cell mediated cytotoxicity	4/374	33/18670	0.0040975	0.071268	HLA-E/IL12RB1/LILRB1/CD1D	4	2
BP	GO:0050718	positive regulation of interleukin-1 beta secretion	4/374	33/18670	0.0040975	0.071268	HK1/TLR8/NLRP12/LILRA5	4	2
BP	GO:0050702	interleukin-1 beta secretion	5/374	53/18670	0.00409754	0.071268	HK1/TLR8/NLRC4/NLRP12/LILRA5	5	2.23607
BP	GO:0002495	antigen processing and presentation of peptide antigen via MHC class II	7/374	101/18670	0.00420406	0.0724735	AP2A1/DNM2/IFI30/CTSD/AP2A2/AP1M1/SEC24C	7	2.64575
BP	GO:0032611	interleukin-1 beta production	7/374	101/18670	0.00420406	0.0724735	HK1/CX3CR1/MEFV/TLR8/NLRC4/NLRP12/LILRA5	7	2.64575
BP	GO:0032606	type I interferon production	8/374	128/18670	0.00428174	0.0734875	TICAM1/LILRB1/TLR8/CD14/HAVCR2/STAT6/POLR3F/POLR3G	8	1.41421
BP	GO:0006895	Golgi to endosome transport	3/374	17/18670	0.00440091	0.0748189	AP2A1/GBF1/CORO7	3	1.73205
BP	GO:0002367	cytokine production involved in immune response	7/374	102/18670	0.00443819	0.0748189	HMOX1/HK1/HLA-E/TICAM1/TNFRSF1B/TGFB1/LILRB1	7	2.64575
BP	GO:2000379	positive regulation of reactive oxygen species metabolic process	7/374	102/18670	0.00443819	0.0748189	ITGB2/TICAM1/DNM2/ITGAM/TGFB1/THBS1/GNAI2	7	2.64575
BP	GO:0032655	regulation of interleukin-12 production	5/374	54/18670	0.00444296	0.0748189	MEFV/LILRB1/TLR8/THBS1/LILRA5	5	2.23607
BP	GO:0032481	positive regulation of type I interferon production	6/374	77/18670	0.00445534	0.0748189	TICAM1/TLR8/CD14/STAT6/POLR3F/POLR3G	6	0.816497
BP	GO:0070997	neuron death	15/374	348/18670	0.004626	0.0773515	G6PD/HMOX1/LRP1/ILK/ITGB2/TNFRSF1B/DNAJC5/CX3CR1/ITGAM/C5AR1/GBA/C1QA/CAPN2/PDPK1/PRKCI	15	3.35659
BP	GO:0032652	regulation of interleukin-1 production	7/374	103/18670	0.00468203	0.0775976	HK1/CX3CR1/MEFV/TLR8/NLRP12/HAVCR2/LILRA5	7	2.64575
BP	GO:1902106	negative regulation of leukocyte differentiation	7/374	103/18670	0.00468203	0.0775976	LILRB1/MAFB/LYN/LILRB4/LILRB3/ZBTB7B/FGL2	7	2.64575
BP	GO:0050671	positive regulation of lymphocyte proliferation	8/374	130/18670	0.00470047	0.0775976	HLA-E/NCKAP1L/IL12RB1/TICAM1/LILRB2/CD4/HAVCR2/CD1D	8	2.82843
BP	GO:0070664	negative regulation of leukocyte proliferation	6/374	78/18670	0.00474711	0.0780369	LILRB2/TGFB1/LILRB1/LYN/HAVCR2/ZBTB7B	6	2.44949
BP	GO:0043113	receptor clustering	5/374	55/18670	0.00480862	0.0783865	FLNA/ITGAL/ITGB2/TGFB1/ITGB7	5	2.23607
BP	GO:0043551	regulation of phosphatidylinositol 3-kinase activity	5/374	55/18670	0.00480862	0.0783865	PIK3R5/TGFB1/WDR81/LYN/FGR	5	2.23607
BP	GO:0032946	positive regulation of mononuclear cell proliferation	8/374	131/18670	0.00492127	0.0797926	HLA-E/NCKAP1L/IL12RB1/TICAM1/LILRB2/CD4/HAVCR2/CD1D	8	2.82843
BP	GO:0006892	post-Golgi vesicle-mediated transport	7/374	104/18670	0.00493584	0.0797926	AP2A1/GBF1/CSK/DNM2/CORO7/AP3D1/RAB31	7	2.64575
BP	GO:1903305	regulation of regulated secretory pathway	9/374	160/18670	0.00503092	0.0804473	HMOX1/ITGB2/ITGAM/MICAL1/PTAFR/LYN/FGR/GNAI2/PDPK1	9	3
BP	GO:0002701	negative regulation of production of molecular mediator of immune response	4/374	35/18670	0.00508127	0.0804473	HMOX1/TGFB1/LILRB1/THOC1	4	1
BP	GO:0032801	receptor catabolic process	4/374	35/18670	0.00508127	0.0804473	AP2A1/TGFB1/CAPN1/AP2A2	4	2
BP	GO:0034142	toll-like receptor 4 signaling pathway	4/374	35/18670	0.00508127	0.0804473	ITGB2/ITGAM/LYN/CD14	4	2
BP	GO:1902903	regulation of supramolecular fiber organization	15/374	352/18670	0.00513065	0.0804473	FLNA/ARAP1/HCK/NCKAP1L/WDR1/ARHGEF10L/AKAP13/DBNL/HCLS1/PREX1/SH3BP1/ARPC1B/GPR65/COTL1/STMN1	15	3.35659
BP	GO:0001912	positive regulation of leukocyte mediated cytotoxicity	5/374	56/18670	0.00519514	0.0804473	HLA-E/IL12RB1/ITGAM/VAV1/CD1D	5	2.23607
BP	GO:0032615	interleukin-12 production	5/374	56/18670	0.00519514	0.0804473	MEFV/LILRB1/TLR8/THBS1/LILRA5	5	2.23607
BP	GO:0007009	plasma membrane organization	7/374	105/18670	0.00519986	0.0804473	MYH9/ABCD1/PSAP/DNM2/EPB41L3/MYOF/PLEKHM2	7	2.64575
BP	GO:0001911	negative regulation of leukocyte mediated cytotoxicity	3/374	18/18670	0.00520347	0.0804473	HLA-E/LILRB1/HAVCR2	3	1.73205
BP	GO:0035089	establishment of apical/basal cell polarity	3/374	18/18670	0.00520347	0.0804473	SH3BP1/MSN/PRKCI	3	0.57735
BP	GO:0051895	negative regulation of focal adhesion assembly	3/374	18/18670	0.00520347	0.0804473	LRP1/THBS1/CORO1C	3	1.73205
BP	GO:0051924	regulation of calcium ion transport	12/374	254/18670	0.00534738	0.082043	G6PD/LILRB2/CD4/TGFB1/LILRB1/LYN/SLC8A1/GNAI2/LILRA5/TRPV2/SLC30A1/PDPK1	12	3.4641
BP	GO:0009896	positive regulation of catabolic process	17/374	423/18670	0.0053488	0.082043	HMOX1/ABCD1/LRP1/VCP/TICAM1/TNFRSF1B/WWP2/UPF1/MEFV/TFEB/TNFSF12/GBA/MSN/SMCR8/PFKFB4/SUMO2/HNRNPD	17	3.15296
BP	GO:0002286	T cell activation involved in immune response	7/374	106/18670	0.00547435	0.0836394	ITGAL/IL12RB1/LILRB1/HAVCR2/STAT6/ZBTB7B/FGL2	7	2.64575
BP	GO:0090322	regulation of superoxide metabolic process	4/374	36/18670	0.00562765	0.0854935	ITGB2/ITGAM/TGFB1/GNAI2	4	2
BP	GO:0030595	leukocyte chemotaxis	11/374	224/18670	0.00566499	0.0854935	GBF1/NCKAP1L/ITGB2/LYN/VAV1/THBS1/PREX1/CXCL16/C5AR1/CCR5/PTPRO	11	3.31662
BP	GO:0051224	negative regulation of protein transport	10/374	193/18670	0.00566799	0.0854935	CSK/WWP2/RHBDF2/LILRB1/TLR8/NLRP12/KCNE1/LILRA5/TXN/C1QTNF3	10	1.89737
BP	GO:0050730	regulation of peptidyl-tyrosine phosphorylation	12/374	256/18670	0.00568348	0.0854935	MVP/ITGB2/CD4/TGFB1/LYN/HCLS1/NEDD9/PECAM1/NCF1/LILRA5/PTPRJ/FGFR1OP	12	2.88675
BP	GO:0034109	homotypic cell-cell adhesion	6/374	81/18670	0.00570683	0.0855147	MYH9/FLNA/FERMT3/ILK/LYN/ACTB	6	2.44949
BP	GO:0001909	leukocyte mediated cytotoxicity	7/374	107/18670	0.00575955	0.085974	HLA-E/IL12RB1/ITGAM/LILRB1/VAV1/HAVCR2/CD1D	7	2.64575
BP	GO:0033673	negative regulation of kinase activity	12/374	257/18670	0.00585771	0.0869996	MVP/ILK/CSK/LYN/GBA/CORO1C/PTPRJ/PDPK1/SMCR8/COX11/FGFR1OP/HHEX	12	1.73205
BP	GO:0051168	nuclear export	10/374	194/18670	0.00587292	0.0869996	XPO6/UPF1/TGFB1/AKAP13/UPF3B/NUP35/HHEX/TXN/MAGOHB/THOC1	10	-0.632456
BP	GO:0042063	gliogenesis	13/374	290/18670	0.00589967	0.0870648	LRP1/ILK/CSK/TNFRSF1B/CX3CR1/WDR1/TGFB1/LYN/C5AR1/C1QA/SRGAP2/PRKCI/SOX4	13	2.49615
BP	GO:0051058	negative regulation of small GTPase mediated signal transduction	5/374	58/18670	0.00603323	0.0875289	SH3BP1/RASA3/RAPGEF1/MAPKAP1/STMN1	5	1.34164
BP	GO:0034404	nucleobase-containing small molecule biosynthetic process	11/374	226/18670	0.0060453	0.0875289	OGDH/HK1/ABCD1/VCP/HK3/PDE4A/SAMHD1/PFKFB4/NUP35/DUT/HINT1	11	1.50756
BP	GO:0032642	regulation of chemokine production	6/374	82/18670	0.00605612	0.0875289	HMOX1/LRP1/TICAM1/MEFV/HAVCR2/C1QTNF3	6	1.63299
BP	GO:2000377	regulation of reactive oxygen species metabolic process	10/374	195/18670	0.00608357	0.0875289	G6PD/ABCD1/ITGB2/TICAM1/CX3CR1/DNM2/ITGAM/TGFB1/THBS1/GNAI2	10	3.16228
BP	GO:0034138	toll-like receptor 3 signaling pathway	3/374	19/18670	0.00608838	0.0875289	TICAM1/HAVCR2/UNC93B1	3	1.73205
BP	GO:0071800	podosome assembly	3/374	19/18670	0.00608838	0.0875289	HCK/DBNL/MSN	3	1.73205
BP	GO:1902170	cellular response to reactive nitrogen species	3/374	19/18670	0.00608838	0.0875289	DNM2/STAT6/HNRNPD	3	0.57735
BP	GO:0010959	regulation of metal ion transport	16/374	394/18670	0.00616265	0.0880051	FLNA/G6PD/LILRB2/WWP2/CD4/DNM2/TGFB1/LILRB1/LYN/SLC8A1/GNAI2/KCNE1/LILRA5/TRPV2/SLC30A1/PDPK1	16	4
BP	GO:0038083	peptidyl-tyrosine autophosphorylation	4/374	37/18670	0.00621186	0.0880051	HCK/LYN/FGR/SLA	4	2
BP	GO:0045730	respiratory burst	4/374	37/18670	0.00621186	0.0880051	HCK/NCF2/NCF1/NCF1C	4	2
BP	GO:1900026	positive regulation of substrate adhesion-dependent cell spreading	4/374	37/18670	0.00621186	0.0880051	FLNA/DNM2/NEDD9/PREX1	4	2
BP	GO:0002685	regulation of leukocyte migration	10/374	196/18670	0.00630007	0.0889315	HMOX1/NCKAP1L/CX3CR1/TGFB1/PTAFR/STK10/LYN/THBS1/C5AR1/MSN	10	3.16228
BP	GO:0034605	cellular response to heat	8/374	137/18670	0.00641737	0.0896083	HMOX1/VCP/HSPA6/LYN/MYOF/THBS1/HSPA7/NUP35	8	2.12132
BP	GO:0002460	adaptive immune response based on somatic recombination of immune receptors built from immunoglobulin superfamily domains	15/374	361/18670	0.0064302	0.0896083	HLA-E/IL12RB1/TNFRSF1B/CD4/TGFB1/LILRB1/TLR8/HAVCR2/STAT6/CD1D/ZBTB7B/FGL2/C1QA/MYO1G/THOC1	15	3.35659
BP	GO:0031331	positive regulation of cellular catabolic process	15/374	361/18670	0.0064302	0.0896083	HMOX1/ABCD1/LRP1/VCP/TICAM1/TNFRSF1B/UPF1/MEFV/TFEB/GBA/MSN/SMCR8/PFKFB4/SUMO2/HNRNPD	15	2.84019
BP	GO:0032732	positive regulation of interleukin-1 production	5/374	59/18670	0.00648602	0.0896083	HK1/TLR8/NLRP12/HAVCR2/LILRA5	5	2.23607
BP	GO:0042130	negative regulation of T cell proliferation	5/374	59/18670	0.00648602	0.0896083	LILRB2/TGFB1/LILRB1/HAVCR2/ZBTB7B	5	2.23607
BP	GO:0045824	negative regulation of innate immune response	5/374	59/18670	0.00648602	0.0896083	HLA-E/LILRB1/SAMHD1/TRAFD1/HAVCR2	5	2.23607
BP	GO:1904950	negative regulation of establishment of protein localization	10/374	197/18670	0.00652252	0.0897941	CSK/WWP2/RHBDF2/LILRB1/TLR8/NLRP12/KCNE1/LILRA5/TXN/C1QTNF3	10	1.89737
BP	GO:0046631	alpha-beta T cell activation	8/374	138/18670	0.00669696	0.0918709	HLA-E/NCKAP1L/IL12RB1/LILRB1/AP3D1/STAT6/ZBTB7B/RPL22	8	2.12132
BP	GO:0032984	protein-containing complex disassembly	14/374	329/18670	0.00681625	0.092352	MICAL2/VCP/TECPR1/UPF1/WDR1/MICAL1/MCOLN1/SH3BP1/GBA/DHX8/SMCR8/MRPL32/MCTS1/STMN1	14	2.13809
BP	GO:0002707	negative regulation of lymphocyte mediated immunity	4/374	38/18670	0.00683499	0.092352	HLA-E/LILRB1/HAVCR2/THOC1	4	1
BP	GO:0050716	positive regulation of interleukin-1 secretion	4/374	38/18670	0.00683499	0.092352	HK1/TLR8/NLRP12/LILRA5	4	2
BP	GO:0097352	autophagosome maturation	4/374	38/18670	0.00683499	0.092352	VCP/TECPR1/MCOLN1/SMCR8	4	2
BP	GO:0006816	calcium ion transport	17/374	434/18670	0.00685054	0.092352	G6PD/LILRB2/CD4/TGFB1/LILRB1/LYN/SLC8A1/VDR/MCOLN1/RASA3/GNAI2/CDH23/CCR5/LILRA5/TRPV2/SLC30A1/PDPK1	17	4.12311
BP	GO:0045580	regulation of T cell differentiation	8/374	139/18670	0.00698567	0.0935269	NCKAP1L/IL12RB1/LILRB2/TGFB1/AP3D1/LILRB4/ZBTB7B/FGL2	8	2.82843
BP	GO:0051235	maintenance of location	14/374	330/18670	0.00699291	0.0935269	FLNA/HK1/CD4/TGFB1/LYN/EPB41L3/SLC8A1/AP3D1/MCOLN1/RASA3/MSR1/CCR5/PDPK1/TXN	14	3.20713
BP	GO:0002374	cytokine secretion involved in immune response	3/374	20/18670	0.00705773	0.0935269	HK1/TNFRSF1B/LILRB1	3	1.73205
BP	GO:0030220	platelet formation	3/374	20/18670	0.00705773	0.0935269	MYH9/WDR1/ZNF385A	3	1.73205
BP	GO:0046655	folic acid metabolic process	3/374	20/18670	0.00705773	0.0935269	MTHFR/FOLR2/MTHFD2L	3	0.57735
BP	GO:1903828	negative regulation of cellular protein localization	7/374	112/18670	0.00735517	0.0971381	CSK/TGFB1/LILRB4/KCNE1/NUMB/TXN/LZTFL1	7	1.13389
BP	GO:0006027	glycosaminoglycan catabolic process	5/374	61/18670	0.0074621	0.097232	SGSH/TGFB1/HPSE/GNS/VCAN	5	2.23607
BP	GO:0034113	heterotypic cell-cell adhesion	5/374	61/18670	0.0074621	0.097232	ITGB2/LILRB2/ITGB7/CD1D/ITGAX	5	2.23607
BP	GO:0045123	cellular extravasation	5/374	61/18670	0.0074621	0.097232	ITGB2/CX3CR1/PTAFR/PECAM1/ITGB7	5	2.23607
BP	GO:0050701	interleukin-1 secretion	5/374	61/18670	0.0074621	0.097232	HK1/TLR8/NLRC4/NLRP12/LILRA5	5	2.23607
BP	GO:1904591	positive regulation of protein import	4/374	39/18670	0.00749811	0.0973754	FLNA/TGFB1/HCLS1/PDCD5	4	1
CC	GO:0030667	secretory granule membrane	26/385	298/19717	2.11915e-10	9.70573e-08	ITGAL/PSAP/SIGLEC9/NCKAP1L/ITGB2/TNFRSF1B/LILRB2/DNAJC5/ITGAM/PTAFR/STK10/CD14/PECAM1/TSPAN14/EXOC3/CD68/C5AR1/ITGAX/LILRB3/AP2A2/PTPRJ/RAB31/IGF2R/AP1M1/CD93/FPR1	26	5.09902
CC	GO:0101002	ficolin-1-rich granule	20/385	185/19717	6.56065e-10	1.50239e-07	MVP/PLEKHO2/NCKAP1L/ITGB2/VCP/LILRB2/HK3/HSPA6/PSMD2/CAPN1/DBNL/CTSB/GNS/COTL1/ITGAX/CTSD/AP2A2/FGL2/CD93/FPR1	20	4.47214
CC	GO:0005765	lysosomal membrane	25/385	354/19717	3.48696e-08	4.21916e-06	AP2A1/SIDT2/ABCD1/PSAP/LRP1/DNAJC5/TECPR1/MYO7A/ATP6V0D1/SLC15A3/WDR81/HPSE/TLR8/AP3D1/MCOLN1/CD68/CD1D/CTSD/AP2A2/GBA/SLC26A11/IGF2R/AP1M1/FPR1/RDH14	25	4.6
CC	GO:0098852	lytic vacuole membrane	25/385	355/19717	3.68486e-08	4.21916e-06	AP2A1/SIDT2/ABCD1/PSAP/LRP1/DNAJC5/TECPR1/MYO7A/ATP6V0D1/SLC15A3/WDR81/HPSE/TLR8/AP3D1/MCOLN1/CD68/CD1D/CTSD/AP2A2/GBA/SLC26A11/IGF2R/AP1M1/FPR1/RDH14	25	4.6
CC	GO:0005774	vacuolar membrane	26/385	412/19717	1.73643e-07	1.59057e-05	AP2A1/SIDT2/ABCD1/PSAP/LRP1/ABCC3/DNAJC5/TECPR1/MYO7A/ATP6V0D1/SLC15A3/WDR81/HPSE/TLR8/AP3D1/MCOLN1/CD68/CD1D/CTSD/AP2A2/GBA/SLC26A11/IGF2R/AP1M1/FPR1/RDH14	26	4.70679
CC	GO:1904813	ficolin-1-rich granule lumen	13/385	124/19717	9.50701e-07	7.25702e-05	MVP/PLEKHO2/VCP/HK3/HSPA6/PSMD2/CAPN1/DBNL/CTSB/GNS/COTL1/CTSD/FGL2	13	3.60555
CC	GO:0031252	cell leading edge	24/385	403/19717	1.45947e-06	9.11208e-05	MYH9/FGD2/ABI3/GBF1/ILK/PDE4A/MEFV/DNM2/EPB41L3/DBNL/MTMR14/NEDD9/FGR/ARHGAP31/SH3BP1/FGD4/PTPRO/UNC5A/CORO1C/PTPRJ/SRGAP2/MYO1G/PRKCI/SH3YL1	24	4.08248
CC	GO:0005925	focal adhesion	24/385	405/19717	1.59163e-06	9.11208e-05	MYH9/FLNA/HCK/PLEC/CAP1/LRP1/ILK/ITGB2/FLII/DNM2/CAPN1/NEDD9/ARHGAP31/ARPC1B/ITGB7/ACTB/NUMB/CAPN2/CORO1C/MSN/IGF2R/PDPK1/RPL22/MTF2	24	4.08248
CC	GO:0005924	cell-substrate adherens junction	24/385	408/19717	1.81054e-06	9.21365e-05	MYH9/FLNA/HCK/PLEC/CAP1/LRP1/ILK/ITGB2/FLII/DNM2/CAPN1/NEDD9/ARHGAP31/ARPC1B/ITGB7/ACTB/NUMB/CAPN2/CORO1C/MSN/IGF2R/PDPK1/RPL22/MTF2	24	4.08248
CC	GO:0030055	cell-substrate junction	24/385	412/19717	2.14538e-06	9.82585e-05	MYH9/FLNA/HCK/PLEC/CAP1/LRP1/ILK/ITGB2/FLII/DNM2/CAPN1/NEDD9/ARHGAP31/ARPC1B/ITGB7/ACTB/NUMB/CAPN2/CORO1C/MSN/IGF2R/PDPK1/RPL22/MTF2	24	4.08248
CC	GO:0045121	membrane raft	20/385	315/19717	4.26539e-06	0.000170733	HMOX1/HK1/HCK/ITGB2/CSK/TNFRSF1B/CD4/ITGAM/HPSE/LYN/CD14/PECAM1/MYOF/GNAI2/KCNE1/STAT6/CTSD/UNC5A/CAPN2/CORO1C	20	4.47214
CC	GO:0098857	membrane microdomain	20/385	316/19717	4.47335e-06	0.000170733	HMOX1/HK1/HCK/ITGB2/CSK/TNFRSF1B/CD4/ITGAM/HPSE/LYN/CD14/PECAM1/MYOF/GNAI2/KCNE1/STAT6/CTSD/UNC5A/CAPN2/CORO1C	20	4.47214
CC	GO:0098589	membrane region	20/385	328/19717	7.7926e-06	0.000274539	HMOX1/HK1/HCK/ITGB2/CSK/TNFRSF1B/CD4/ITGAM/HPSE/LYN/CD14/PECAM1/MYOF/GNAI2/KCNE1/STAT6/CTSD/UNC5A/CAPN2/CORO1C	20	4.47214
CC	GO:0035579	specific granule membrane	10/385	91/19717	1.12953e-05	0.000369519	ITGAL/ITGB2/TNFRSF1B/DNAJC5/ITGAM/STK10/TSPAN14/PTPRJ/AP1M1/CD93	10	3.16228
CC	GO:0042581	specific granule	13/385	160/19717	1.61484e-05	0.000493064	ITGAL/DNASE1L1/ITGB2/TNFRSF1B/DNAJC5/ITGAM/HPSE/STK10/TSPAN14/CTSD/PTPRJ/AP1M1/CD93	13	3.60555
CC	GO:0008305	integrin complex	6/385	31/19717	2.59625e-05	0.000743175	ITGAL/ITGB2/ITGAM/LYN/ITGB7/ITGAX	6	2.44949
CC	GO:0030027	lamellipodium	14/385	193/19717	2.7642e-05	0.000744708	FGD2/ABI3/ILK/MEFV/DNM2/DBNL/NEDD9/ARHGAP31/SH3BP1/FGD4/PTPRO/CORO1C/SRGAP2/MYO1G	14	3.74166
CC	GO:0030139	endocytic vesicle	18/385	303/19717	3.12543e-05	0.000795249	AP2A1/HLA-E/LRP1/MPEG1/ATP6V0D1/DNM2/NCF2/CD163/MCOLN1/UNC93B1/NCF1/MSR1/AP2A2/RAPGEF1/SRGAP2/RAB31/IGF2R/MARCO	18	4.24264
CC	GO:0098636	protein complex involved in cell adhesion	6/385	34/19717	4.5136e-05	0.00108802	ITGAL/ITGB2/ITGAM/LYN/ITGB7/ITGAX	6	2.44949
CC	GO:0045335	phagocytic vesicle	11/385	132/19717	5.72013e-05	0.00130991	HLA-E/MPEG1/ATP6V0D1/DNM2/NCF2/MCOLN1/UNC93B1/NCF1/RAPGEF1/SRGAP2/RAB31	11	3.31662
CC	GO:0044448	cell cortex part	13/385	184/19717	6.9785e-05	0.00152198	MYH9/FLNA/CAP1/WDR1/AKAP13/DBNL/HCLS1/SH3BP1/C2CD2L/EXOC3/COTL1/ACTB/CAPN2	13	3.60555
CC	GO:0030863	cortical cytoskeleton	10/385	116/19717	9.31353e-05	0.00188118	MYH9/FLNA/CAP1/WDR1/AKAP13/DBNL/HCLS1/COTL1/ACTB/CAPN2	10	3.16228
CC	GO:0070820	tertiary granule	12/385	164/19717	9.44697e-05	0.00188118	NCKAP1L/ITGB2/LILRB2/ITGAM/PTAFR/DBNL/TSPAN14/ITGAX/CTSD/AP2A2/CD93/FPR1	12	3.4641
CC	GO:0043202	lysosomal lumen	9/385	95/19717	0.00010061	0.00191998	PSAP/SGSH/IFI30/HPSE/CTSB/GNS/CTSD/GBA/VCAN	9	3
CC	GO:0030666	endocytic vesicle membrane	12/385	167/19717	0.0001123	0.00205733	AP2A1/HLA-E/LRP1/ATP6V0D1/DNM2/CD163/MCOLN1/MSR1/AP2A2/RAPGEF1/RAB31/MARCO	12	3.4641
CC	GO:0005938	cell cortex	17/385	308/19717	0.000127017	0.00223746	MYH9/FLNA/CAP1/MYO7A/WDR1/MYO9B/AKAP13/DBNL/HCLS1/NEDD9/SH3BP1/C2CD2L/EXOC3/COTL1/ACTB/CAPN2/CORO1C	17	4.12311
CC	GO:0001726	ruffle	12/385	172/19717	0.000148446	0.00251809	MYH9/FGD2/PDE4A/MEFV/DNM2/DBNL/MTMR14/FGR/FGD4/CORO1C/PTPRJ/SH3YL1	12	2.88675
CC	GO:0001891	phagocytic cup	5/385	27/19717	0.000156677	0.00256279	DNM2/MCOLN1/SH3BP1/RAB31/MYO1G	5	2.23607
CC	GO:0101003	ficolin-1-rich granule membrane	7/385	61/19717	0.000180473	0.00285023	NCKAP1L/ITGB2/LILRB2/ITGAX/AP2A2/CD93/FPR1	7	2.64575
CC	GO:0005884	actin filament	9/385	111/19717	0.000329289	0.00502715	FLNA/HCK/WDR1/FKBP15/MYO9B/AKAP13/DBNL/HCLS1/COTL1	9	3
CC	GO:0030864	cortical actin cytoskeleton	8/385	90/19717	0.000377718	0.00558048	MYH9/CAP1/WDR1/AKAP13/DBNL/HCLS1/COTL1/CAPN2	8	2.82843
CC	GO:0036019	endolysosome	4/385	20/19717	0.000541187	0.00765884	AP2A1/TLR8/CTSB/AP2A2	4	2
CC	GO:0070821	tertiary granule membrane	7/385	73/19717	0.000551838	0.00765884	ITGB2/LILRB2/ITGAM/PTAFR/TSPAN14/ITGAX/CD93	7	2.64575
CC	GO:0005775	vacuolar lumen	11/385	172/19717	0.000582927	0.00785237	PSAP/CAP1/VCP/SGSH/IFI30/HPSE/CTSB/GNS/CTSD/GBA/VCAN	11	3.31662
CC	GO:0034774	secretory granule lumen	16/385	321/19717	0.000614686	0.00804361	MVP/DNASE1L1/FERMT3/CAP1/VCP/HK3/TGFB1/HPSE/HSPA6/PSMD2/DBNL/FGR/THBS1/GNS/COTL1/CTSD	16	4
CC	GO:0043198	dendritic shaft	5/385	36/19717	0.000633488	0.00805937	FLNA/ILK/SLC8A1/PREX1/CRIPT	5	1.34164
CC	GO:0030662	coated vesicle membrane	11/385	182/19717	0.000930424	0.0115171	AP2A1/NRGN/HLA-E/DNAJC5/CD4/DBNL/COPA/AP2A2/IGF2R/AP1M1/SEC24C	11	3.31662
CC	GO:0060205	cytoplasmic vesicle lumen	16/385	338/19717	0.00106175	0.0127969	MVP/DNASE1L1/FERMT3/CAP1/VCP/HK3/TGFB1/HPSE/HSPA6/PSMD2/DBNL/FGR/THBS1/GNS/COTL1/CTSD	16	4
CC	GO:0031983	vesicle lumen	16/385	339/19717	0.00109496	0.0128588	MVP/DNASE1L1/FERMT3/CAP1/VCP/HK3/TGFB1/HPSE/HSPA6/PSMD2/DBNL/FGR/THBS1/GNS/COTL1/CTSD	16	4
CC	GO:0030136	clathrin-coated vesicle	11/385	188/19717	0.00121096	0.0138655	AP2A1/NRGN/LRP1/DNAJC5/CD4/DNM2/DBNL/AP2A2/NUMB/IGF2R/AP1M1	11	3.31662
CC	GO:0010008	endosome membrane	20/385	479/19717	0.00125922	0.0140664	AP2A1/FGD2/HLA-E/SLC9A9/TICAM1/ATP6V0D1/WDR81/TLR8/CD14/AP3D1/MCOLN1/SNX8/PLEKHM2/CD68/CD1D/CTSD/AP2A2/CORO1C/SNX21/RAB31	20	4.47214
CC	GO:0005769	early endosome	16/385	350/19717	0.00152224	0.0165997	FGD2/HLA-E/LRP1/FKBP15/CD4/ATP6V0D1/TMEM127/WDR81/DBNL/HAVCR2/SNX8/RAPGEF1/NUMB/SNX21/RAB31/IGF2R	16	4
CC	GO:0030135	coated vesicle	14/385	289/19717	0.00172805	0.0184057	AP2A1/NRGN/HLA-E/LRP1/DNAJC5/CD4/DNM2/DBNL/COPA/AP2A2/NUMB/IGF2R/AP1M1/SEC24C	14	3.74166
CC	GO:0030665	clathrin-coated vesicle membrane	8/385	115/19717	0.00189291	0.0195287	AP2A1/NRGN/DNAJC5/CD4/DBNL/AP2A2/IGF2R/AP1M1	8	2.82843
CC	GO:0031256	leading edge membrane	10/385	170/19717	0.00191876	0.0195287	FGD2/PDE4A/DNM2/EPB41L3/FGR/UNC5A/CORO1C/PTPRJ/MYO1G/SH3YL1	10	2.52982
CC	GO:0009897	external side of plasma membrane	17/385	393/19717	0.00197631	0.0196771	HLA-E/ITGB2/IL12RB1/CX3CR1/CD4/ITGAM/LILRB1/FCGR3A/TLR8/CD14/FOLR2/PECAM1/CD163/THBS1/CD1D/CCR5/CAPN2	17	4.12311
CC	GO:0005905	clathrin-coated pit	6/385	69/19717	0.00226873	0.0218605	AP2A1/LRP1/DNM2/LRP10/AP2A2/EPN1	6	2.44949
CC	GO:0036020	endolysosome membrane	3/385	14/19717	0.00229105	0.0218605	AP2A1/TLR8/AP2A2	3	1.73205
CC	GO:0032587	ruffle membrane	7/385	94/19717	0.00244717	0.0226557	FGD2/PDE4A/DNM2/FGR/CORO1C/PTPRJ/SH3YL1	7	1.88982
CC	GO:0030427	site of polarized growth	10/385	176/19717	0.00247333	0.0226557	LRP1/FKBP15/DNM2/DBNL/HCLS1/PREX1/EXOC3/PTPRO/TRPV2/PTBP2	10	2.52982
CC	GO:0030117	membrane coat	7/385	96/19717	0.00275697	0.0242826	AP2A1/COPA/AP3D1/AP2A2/IGF2R/AP1M1/SEC24C	7	2.64575
CC	GO:0048475	coated membrane	7/385	96/19717	0.00275697	0.0242826	AP2A1/COPA/AP3D1/AP2A2/IGF2R/AP1M1/SEC24C	7	2.64575
CC	GO:0043020	NADPH oxidase complex	3/385	15/19717	0.00282264	0.0243918	NCF2/NCF1/NCF1C	3	1.73205
CC	GO:0030670	phagocytic vesicle membrane	6/385	76/19717	0.00369294	0.0313216	HLA-E/ATP6V0D1/DNM2/MCOLN1/RAPGEF1/RAB31	6	2.44949
CC	GO:0150034	distal axon	13/385	285/19717	0.00415738	0.0346196	LRP1/ILK/FKBP15/ATP6V0D1/DNM2/MICAL1/AP3D1/PREX1/EXOC3/ACTB/PTPRO/TRPV2/PTBP2	13	3.05085
CC	GO:0035145	exon-exon junction complex	3/385	20/19717	0.00657948	0.0538108	UPF1/UPF3B/MAGOHB	3	-0.57735
CC	GO:0005802	trans-Golgi network	11/385	236/19717	0.00690031	0.0554446	ARAP1/GBF1/DNM2/PCSK7/CORO7/COG4/CHST7/GBA/RAB31/IGF2R/AP1M1	11	3.31662
CC	GO:0033267	axon part	15/385	382/19717	0.00846956	0.0668803	LRP1/ILK/TNFRSF1B/FKBP15/ATP6V0D1/DNM2/MICAL1/EPB41L3/AP3D1/PREX1/EXOC3/ACTB/PTPRO/TRPV2/PTBP2	15	3.35659
CC	GO:0016459	myosin complex	5/385	65/19717	0.00876359	0.0680292	MYH9/MYO1F/MYO7A/MYO9B/MYO1G	5	2.23607
CC	GO:0005681	spliceosomal complex	9/385	185/19717	0.0107071	0.0817305	UPF1/DHX8/RBMX/HNRNPH3/MAGOHB/SNRPD1/LUC7L/SNRNP48/PTBP2	9	-1.66667
CC	GO:0009898	cytoplasmic side of plasma membrane	8/385	154/19717	0.010892	0.0817791	G6PD/HCK/GNGT2/LYN/FGR/RASA3/C2CD2L/GNAI2	8	2.82843
CC	GO:0030119	AP-type membrane coat adaptor complex	4/385	45/19717	0.0113534	0.0838685	AP2A1/AP3D1/AP2A2/AP1M1	4	2
CC	GO:0030118	clathrin coat	4/385	46/19717	0.0122476	0.089038	AP2A1/AP2A2/IGF2R/AP1M1	4	2
MF	GO:0038024	cargo receptor activity	11/371	85/17697	1.5789e-06	0.000953655	AP2A1/LRP1/ITGB2/ITGAM/LRP10/FOLR2/CD163/CXCL16/MSR1/AP2A2/MARCO	11	3.31662
MF	GO:0005543	phospholipid binding	25/371	427/17697	4.1025e-06	0.00123896	ARAP1/NRGN/FGD2/PSAP/GBF1/TECPR1/ADAP2/PLD2/PTAFR/MYOF/THBS1/PREX1/PCYT1A/SNX8/C2CD2L/NCF1/NCF1C/SNX21/PITPNC1/PLA2G15/MAPKAP1/MYO1G/PRKCI/NUP35/SH3YL1	25	3.8
MF	GO:0048365	Rac GTPase binding	9/371	69/17697	1.32672e-05	0.00195583	FLNA/NCKAP1L/NCF2/VAV1/PREX1/SH3BP1/CORO1C/SRGAP2/HACE1	9	2.33333
MF	GO:0003779	actin binding	24/371	431/17697	1.47641e-05	0.00195583	MYH9/FLNA/PLEC/CAP1/MICAL2/FLII/MYO1F/MYO7A/WDR1/FKBP15/MEFV/MYO9B/MICAL1/CORO7/EPB41L3/DBNL/HCLS1/ARPC1B/FGD4/COTL1/CCR5/CORO1C/MSN/MYO1G	24	4.89898
MF	GO:0017124	SH3 domain binding	12/371	130/17697	1.88698e-05	0.00195583	ABI3/ILK/DNM2/MICAL1/LYN/HCLS1/ARHGAP31/SH3BP1/NCF1/RAPGEF1/ARHGAP27/RUFY2	12	2.88675
MF	GO:0050664	oxidoreductase activity, acting on NAD(P)H, oxygen as acceptor	5/371	17/17697	1.9816e-05	0.00195583	MICAL2/NCF2/MICAL1/NCF1/NCF1C	5	2.23607
MF	GO:0017048	Rho GTPase binding	14/371	177/17697	2.26669e-05	0.00195583	FLNA/FGD2/NCKAP1L/MYO9B/ARHGEF10L/NCF2/AKAP13/VAV1/PREX1/SH3BP1/FGD4/CORO1C/SRGAP2/HACE1	14	3.20713
MF	GO:0035091	phosphatidylinositol binding	16/371	245/17697	6.32589e-05	0.00477605	ARAP1/NRGN/FGD2/GBF1/TECPR1/ADAP2/PLD2/SNX8/C2CD2L/NCF1/NCF1C/SNX21/PITPNC1/MAPKAP1/MYO1G/SH3YL1	16	3.5
MF	GO:0005547	phosphatidylinositol-3,4,5-trisphosphate binding	6/371	39/17697	0.00014819	0.00994522	ARAP1/NRGN/GBF1/ADAP2/MAPKAP1/MYO1G	6	2.44949
MF	GO:0001540	amyloid-beta binding	8/371	78/17697	0.000225835	0.0136404	LRP1/ITGB2/LILRB2/ITGAM/MSR1/C1QA/MARCO/TM2D1	8	2.12132
MF	GO:0043325	phosphatidylinositol-3,4-bisphosphate binding	5/371	30/17697	0.000364718	0.0200264	ADAP2/NCF1/NCF1C/MAPKAP1/MYO1G	5	2.23607
MF	GO:1901981	phosphatidylinositol phosphate binding	11/371	161/17697	0.000598586	0.0301288	ARAP1/NRGN/FGD2/GBF1/TECPR1/ADAP2/NCF1/NCF1C/SNX21/MAPKAP1/MYO1G	11	3.31662
MF	GO:0008329	signaling pattern recognition receptor activity	4/371	20/17697	0.000705676	0.0304449	PTAFR/TLR8/CD14/MARCO	4	2
MF	GO:0042288	MHC class I protein binding	4/371	20/17697	0.000705676	0.0304449	HLA-E/VCP/LILRB2/LILRB1	4	2
MF	GO:0017016	Ras GTPase binding	20/371	429/17697	0.000770689	0.0304632	FLNA/XPO6/FGD2/NCKAP1L/MYO9B/TMEM127/ARHGEF10L/NCF2/MICAL1/AKAP13/VAV1/PREX1/SH3BP1/FGD4/RAPGEF1/CORO1C/SRGAP2/MAPKAP1/SMCR8/HACE1	20	4.02492
MF	GO:0001848	complement binding	4/371	21/17697	0.000857408	0.0304632	ITGB2/ITGAM/C5AR1/CD93	4	2
MF	GO:0038187	pattern recognition receptor activity	4/371	21/17697	0.000857408	0.0304632	PTAFR/TLR8/CD14/MARCO	4	2
MF	GO:0016176	superoxide-generating NADPH oxidase activator activity	3/371	10/17697	0.000982903	0.0315669	NCF2/NCF1/NCF1C	3	1.73205
MF	GO:0051015	actin filament binding	12/371	198/17697	0.000992998	0.0315669	MYH9/FLNA/FLII/MYO7A/WDR1/MICAL1/CORO7/DBNL/HCLS1/ARPC1B/COTL1/CORO1C	12	3.4641
MF	GO:0043531	ADP binding	5/371	38/17697	0.00111994	0.0327698	MYH9/ABCD1/VCP/MYO7A/MYO9B	5	2.23607
MF	GO:0031267	small GTPase binding	20/371	443/17697	0.00113935	0.0327698	FLNA/XPO6/FGD2/NCKAP1L/MYO9B/TMEM127/ARHGEF10L/NCF2/MICAL1/AKAP13/VAV1/PREX1/SH3BP1/FGD4/RAPGEF1/CORO1C/SRGAP2/MAPKAP1/SMCR8/HACE1	20	4.02492
MF	GO:0005536	glucose binding	3/371	11/17697	0.00133056	0.03653	G6PD/HK1/HK3	3	1.73205
MF	GO:0042287	MHC protein binding	5/371	40/17697	0.00141877	0.0372582	HLA-E/VCP/LILRB2/CD4/LILRB1	5	2.23607
MF	GO:0005041	low-density lipoprotein particle receptor activity	3/371	12/17697	0.00174664	0.0421987	LRP1/LRP10/CXCL16	3	1.73205
MF	GO:0016175	superoxide-generating NADPH oxidase activity	3/371	12/17697	0.00174664	0.0421987	NCF2/NCF1/NCF1C	3	1.73205
MF	GO:0004715	non-membrane spanning protein tyrosine kinase activity	5/371	46/17697	0.00266787	0.0619767	HCK/CSK/LYN/FGR/SLA	5	2.23607
MF	GO:0001846	opsonin binding	3/371	15/17697	0.00344763	0.0743703	ITGB2/ITGAM/CD93	3	1.73205
MF	GO:0030228	lipoprotein particle receptor activity	3/371	15/17697	0.00344763	0.0743703	LRP1/LRP10/CXCL16	3	1.73205
MF	GO:0005044	scavenger receptor activity	5/371	51/17697	0.00419901	0.0874553	LRP1/CD163/CXCL16/MSR1/MARCO	5	2.23607
MF	GO:0003725	double-stranded RNA binding	6/371	75/17697	0.00486869	0.0980229	SIDT2/TLR8/OASL/OAS1/MSN/PRKRA	6	1.63299
KEGG	hsa04142	Lysosome	13/207	128/8076	2.23643e-05	0.00380318	PSAP/SGSH/ATP6V0D1/CTSB/AP3D1/MCOLN1/GNS/CD68/CTSD/GBA/PLA2G15/IGF2R/AP1M1	13	3.60555
KEGG	hsa04145	Phagosome	14/207	152/8076	3.2786e-05	0.00380318	HLA-E/ITGB2/ATP6V0D1/ITGAM/NCF2/FCGR3A/FCGR2C/CD14/THBS1/NCF1/MSR1/ACTB/TUBA4A/MARCO	14	3.74166
KEGG	hsa04380	Osteoclast differentiation	12/207	128/8076	0.000101939	0.00788327	LILRB2/TGFB1/LILRB1/NCF2/LILRA6/FCGR3A/FCGR2C/LILRA1/LILRB4/NCF1/LILRB3/LILRA5	12	3.4641
KEGG	hsa04662	B cell receptor signaling pathway	9/207	82/8076	0.00023262	0.0134919	LILRB2/LILRB1/LILRA6/LYN/VAV1/LILRA1/LILRB4/LILRB3/LILRA5	9	3
KEGG	hsa05134	Legionellosis	7/207	57/8076	0.000585175	0.0194808	ITGB2/VCP/ITGAM/HSPA6/CD14/NLRC4/TLR5	7	2.64575
KEGG	hsa04670	Leukocyte transendothelial migration	10/207	114/8076	0.000658262	0.0194808	ITGAL/ITGB2/ITGAM/NCF2/VAV1/PECAM1/NCF1/GNAI2/ACTB/MSN	10	3.16228
KEGG	hsa05152	Tuberculosis	13/207	180/8076	0.000703813	0.0194808	ITGB2/IL10RA/ATP6V0D1/ITGAM/TGFB1/FCGR3A/FCGR2C/CD14/VDR/ITGAX/CTSD/RFXAP/NFYB	13	2.49615
KEGG	hsa04144	Endocytosis	16/207	252/8076	0.00072862	0.0194808	ARAP1/AP2A1/HLA-E/IQSEC1/GBF1/DNM2/PLD2/HSPA6/FOLR2/ARPC1B/CCR5/AP2A2/EPN1/RAB31/IGF2R/PRKCI	16	3.5
KEGG	hsa05150	Staphylococcus aureus infection	9/207	96/8076	0.000755721	0.0194808	ITGAL/ITGB2/ITGAM/FCGR3A/PTAFR/FCGR2C/C5AR1/C1QA/FPR1	9	3
KEGG	hsa04062	Chemokine signaling pathway	13/207	192/8076	0.00128007	0.0296976	PIK3R5/HCK/CX3CR1/GNGT2/LYN/VAV1/FGR/ADCY7/PREX1/CXCL16/NCF1/GNAI2/CCR5	13	3.60555
KEGG	hsa05144	Malaria	6/207	50/8076	0.00163623	0.0345095	ITGAL/LRP1/ITGB2/TGFB1/PECAM1/THBS1	6	2.44949
KEGG	hsa04666	Fc gamma R-mediated phagocytosis	8/207	97/8076	0.00333523	0.0616434	HCK/DNM2/FCGR3A/PLD2/LYN/VAV1/ARPC1B/NCF1	8	2.82843
KEGG	hsa05140	Leishmaniasis	7/207	77/8076	0.00345948	0.0616434	ITGB2/ITGAM/TGFB1/NCF2/FCGR3A/FCGR2C/NCF1	7	2.64575
KEGG	hsa04612	Antigen processing and presentation	7/207	78/8076	0.00371986	0.0616434	HLA-E/CD4/IFI30/HSPA6/CTSB/RFXAP/NFYB	7	1.13389
KEGG	hsa04514	Cell adhesion molecules	10/207	149/8076	0.00486993	0.0753215	ITGAL/HLA-E/ITGB2/CD4/ITGAM/GLG1/SIGLEC1/PECAM1/ITGB7/VCAN	10	3.16228
