# Supplementary material for: Identification of TLN1 as a prognostic biomarker to effect cell proliferation and differentiation in acute myeloid leukemia
Source: BMC Cancer. 2022 Sep 29;22:1027. doi: 10.1186/s12885-022-10099-0 (PMC9520853; doi:10.1186/s12885-022-10099-0)
Supplement: Supplementary file 3 — Additional file 3. [file 12885_2022_10099_MOESM3_ESM.xlsx]

## Sheet: Sheet 1
Supplementary material: Expression of TLN1 in GTEX normal controls and AML patients
sample_id	gene	status	expr
K-562-SM-5O9BA	TLN1	Normal	7.11851
K-562-SM-3P61Y	TLN1	Normal	6.86571
K-562-SM-5GZWN	TLN1	Normal	7.01935
K-562-SM-57WAW	TLN1	Normal	6.89992
K-562-SM-5N9B7	TLN1	Normal	7.07513
K-562-SM-4DM4W	TLN1	Normal	6.77651
K-562-SM-5KM2I	TLN1	Normal	6.94435
K-562-SM-5PNU4	TLN1	Normal	7.06282
K-562-SM-5NQ6M	TLN1	Normal	6.94207
K-562-SM-5N9DX	TLN1	Normal	7.05161
K-562-SM-5IJB7	TLN1	Normal	7.04635
K-562-SM-5IFEL	TLN1	Normal	6.98949
K-562-SM-59HJ4	TLN1	Normal	6.90319
K-562-SM-47JYY	TLN1	Normal	6.8324
K-562-SM-5O98J	TLN1	Normal	7.15991
K-562-SM-5LZWR	TLN1	Normal	7.18573
K-562-SM-5LU2Y	TLN1	Normal	6.8907
K-562-SM-46MWI	TLN1	Normal	7.03344
K-562-SM-2TC5E	TLN1	Normal	7.2493
K-562-SM-2TF5R	TLN1	Normal	7.134
K-562-SM-2TF4E	TLN1	Normal	7.06242
K-562-SM-5NQ9D	TLN1	Normal	7.09726
K-562-SM-5CVL5	TLN1	Normal	6.73787
K-562-SM-5MR32	TLN1	Normal	7.25616
K-562-SM-3NMDG	TLN1	Normal	6.95625
K-562-SM-5GZZE	TLN1	Normal	6.95486
K-562-SM-3NMAP	TLN1	Normal	6.93661
K-562-SM-3MJHH	TLN1	Normal	6.88505
K-562-SM-48FEU	TLN1	Normal	6.86194
K-562-SM-5IJDX	TLN1	Normal	7.08396
K-562-SM-33HC7	TLN1	Normal	6.61924
K-562-SM-5DUV6	TLN1	Normal	6.86393
K-562-SM-4IHK7	TLN1	Normal	6.78176
K-562-SM-5LZU1	TLN1	Normal	7.15773
K-562-SM-2D7VW	TLN1	Normal	7.63358
K-562-SM-4AD4F	TLN1	Normal	6.94435
K-562-SM-5PNWU	TLN1	Normal	7.1203
K-562-SM-5P9EQ	TLN1	Normal	7.04555
K-562-SM-4WWAK	TLN1	Normal	6.88683
K-562-SM-4WAWH	TLN1	Normal	6.88524
K-562-SM-5Q59U	TLN1	Normal	6.63705
K-562-SM-3LK7S	TLN1	Normal	6.91529
K-562-SM-2I3E7	TLN1	Normal	7.26838
K-562-SM-2HMJ2	TLN1	Normal	7.34678
K-562-SM-5HL7A	TLN1	Normal	6.70201
K-562-SM-3NB3I	TLN1	Normal	7.16955
K-562-SM-5J2LX	TLN1	Normal	6.96379
K-562-SM-5K7TT	TLN1	Normal	7.00645
K-562-SM-5P9HH	TLN1	Normal	7.42392
K-562-SM-2S1Q5	TLN1	Normal	7.31468
K-562-SM-5Q5CL	TLN1	Normal	6.91648
K-562-SM-4OOR8	TLN1	Normal	6.75253
K-562-SM-4JBIQ	TLN1	Normal	6.67735
K-562-SM-4KKZ9	TLN1	Normal	6.78057
K-562-SM-5K7ZB	TLN1	Normal	6.95
K-562-SM-4M1XD	TLN1	Normal	6.89328
K-562-SM-4AT3W	TLN1	Normal	6.70241
K-562-SM-4YCCQ	TLN1	Normal	6.68607
K-562-SM-5QGOR	TLN1	Normal	6.81367
K-562-SM-2YUNN	TLN1	Normal	7.51411
K-562-SM-2D7VY	TLN1	Normal	7.59249
K-562-SM-32PMP	TLN1	Normal	7.12506
K-562-SM-5L3FO	TLN1	Normal	6.90051
K-562-SM-5J1MB	TLN1	Normal	6.86472
K-562-SM-2S1RI	TLN1	Normal	7.34658
K-562-SM-48U2C	TLN1	Normal	6.09465
K-562-SM-4VBPT	TLN1	Normal	6.96062
K-562-SM-32PLC	TLN1	Normal	6.64844
K-562-SM-4BRWK	TLN1	Normal	6.76967
K-562-SM-4QAR5	TLN1	Normal	6.79157
TCGA-AB-2811-03	TLN1	Tumor	8.51395
TCGA-AB-2908-03	TLN1	Tumor	6.95496
TCGA-AB-2813-03	TLN1	Tumor	8.0619
TCGA-AB-2805-03	TLN1	Tumor	7.66532
TCGA-AB-2833-03	TLN1	Tumor	7.75349
TCGA-AB-2843-03	TLN1	Tumor	8.17729
TCGA-AB-2868-03	TLN1	Tumor	7.97106
TCGA-AB-2820-03	TLN1	Tumor	7.51112
TCGA-AB-2861-03	TLN1	Tumor	7.54295
TCGA-AB-2870-03	TLN1	Tumor	8.15895
TCGA-AB-2938-03	TLN1	Tumor	9.46224
TCGA-AB-2865-03	TLN1	Tumor	8.83416
TCGA-AB-2931-03	TLN1	Tumor	7.57747
TCGA-AB-2840-03	TLN1	Tumor	6.14728
TCGA-AB-2996-03	TLN1	Tumor	7.88053
TCGA-AB-2941-03	TLN1	Tumor	7.42899
TCGA-AB-2939-03	TLN1	Tumor	7.45534
TCGA-AB-2885-03	TLN1	Tumor	8.3572
TCGA-AB-2959-03	TLN1	Tumor	6.58944
TCGA-AB-2900-03	TLN1	Tumor	8.54666
TCGA-AB-2890-03	TLN1	Tumor	8.49151
TCGA-AB-3002-03	TLN1	Tumor	7.43863
TCGA-AB-2838-03	TLN1	Tumor	7.92235
TCGA-AB-2866-03	TLN1	Tumor	8.43846
TCGA-AB-2948-03	TLN1	Tumor	7.90493
TCGA-AB-2935-03	TLN1	Tumor	7.81362
TCGA-AB-2822-03	TLN1	Tumor	7.34102
TCGA-AB-2842-03	TLN1	Tumor	7.57627
TCGA-AB-2904-03	TLN1	Tumor	6.37556
TCGA-AB-2934-03	TLN1	Tumor	7.67099
TCGA-AB-2817-03	TLN1	Tumor	7.83055
TCGA-AB-2821-03	TLN1	Tumor	7.83234
TCGA-AB-2844-03	TLN1	Tumor	7.34877
TCGA-AB-2856-03	TLN1	Tumor	8.35232
TCGA-AB-2863-03	TLN1	Tumor	7.14442
TCGA-AB-2912-03	TLN1	Tumor	6.64339
TCGA-AB-2995-03	TLN1	Tumor	7.95761
TCGA-AB-2848-03	TLN1	Tumor	7.81073
TCGA-AB-2932-03	TLN1	Tumor	8.97616
TCGA-AB-2999-03	TLN1	Tumor	6.34415
TCGA-AB-2913-03	TLN1	Tumor	6.08706
TCGA-AB-2956-03	TLN1	Tumor	7.84837
TCGA-AB-3006-03	TLN1	Tumor	7.37411
TCGA-AB-2883-03	TLN1	Tumor	5.43159
TCGA-AB-2965-03	TLN1	Tumor	7.35801
TCGA-AB-2874-03	TLN1	Tumor	7.70672
TCGA-AB-2924-03	TLN1	Tumor	8.0103
TCGA-AB-2933-03	TLN1	Tumor	6.61518
TCGA-AB-2949-03	TLN1	Tumor	6.77294
TCGA-AB-2967-03	TLN1	Tumor	7.47373
TCGA-AB-2925-03	TLN1	Tumor	8.17818
TCGA-AB-2963-03	TLN1	Tumor	7.06093
TCGA-AB-2828-03	TLN1	Tumor	7.37918
TCGA-AB-2889-03	TLN1	Tumor	7.39608
TCGA-AB-2969-03	TLN1	Tumor	7.68044
TCGA-AB-2857-03	TLN1	Tumor	7.7523
TCGA-AB-2975-03	TLN1	Tumor	6.33417
TCGA-AB-2847-03	TLN1	Tumor	7.70691
TCGA-AB-2976-03	TLN1	Tumor	6.42744
TCGA-AB-3012-03	TLN1	Tumor	7.28269
TCGA-AB-2853-03	TLN1	Tumor	6.85491
TCGA-AB-2871-03	TLN1	Tumor	7.86251
TCGA-AB-2990-03	TLN1	Tumor	6.25736
TCGA-AB-2980-03	TLN1	Tumor	6.21158
TCGA-AB-2815-03	TLN1	Tumor	7.5525
TCGA-AB-2835-03	TLN1	Tumor	8.87637
TCGA-AB-2944-03	TLN1	Tumor	7.50088
TCGA-AB-2806-03	TLN1	Tumor	6.57421
TCGA-AB-2824-03	TLN1	Tumor	7.59358
TCGA-AB-2893-03	TLN1	Tumor	7.60612
TCGA-AB-2983-03	TLN1	Tumor	7.19706
TCGA-AB-3005-03	TLN1	Tumor	7.35861
TCGA-AB-2920-03	TLN1	Tumor	7.19477
TCGA-AB-2875-03	TLN1	Tumor	7.41328
TCGA-AB-2872-03	TLN1	Tumor	6.42942
TCGA-AB-2891-03	TLN1	Tumor	7.84538
TCGA-AB-2946-03	TLN1	Tumor	7.55419
TCGA-AB-2859-03	TLN1	Tumor	8.56471
TCGA-AB-2849-03	TLN1	Tumor	6.48409
TCGA-AB-2984-03	TLN1	Tumor	3.39098
TCGA-AB-2836-03	TLN1	Tumor	8.533
TCGA-AB-2940-03	TLN1	Tumor	8.15825
TCGA-AB-3007-03	TLN1	Tumor	7.13271
TCGA-AB-2834-03	TLN1	Tumor	7.10888
TCGA-AB-2901-03	TLN1	Tumor	8.18177
TCGA-AB-2886-03	TLN1	Tumor	7.09071
TCGA-AB-2994-03	TLN1	Tumor	7.96398
TCGA-AB-3000-03	TLN1	Tumor	7.90981
TCGA-AB-2880-03	TLN1	Tumor	8.36378
TCGA-AB-2808-03	TLN1	Tumor	6.85738
TCGA-AB-3009-03	TLN1	Tumor	7.19269
TCGA-AB-3008-03	TLN1	Tumor	8.12607
TCGA-AB-2855-03	TLN1	Tumor	7.63507
TCGA-AB-2927-03	TLN1	Tumor	7.25099
TCGA-AB-2972-03	TLN1	Tumor	6.47687
TCGA-AB-2985-03	TLN1	Tumor	7.47612
TCGA-AB-2810-03	TLN1	Tumor	7.08098
TCGA-AB-2899-03	TLN1	Tumor	8.0361
TCGA-AB-2903-03	TLN1	Tumor	6.35284
TCGA-AB-2971-03	TLN1	Tumor	7.0653
TCGA-AB-2858-03	TLN1	Tumor	6.91132
TCGA-AB-2987-03	TLN1	Tumor	8.17948
TCGA-AB-2882-03	TLN1	Tumor	8.13603
TCGA-AB-2915-03	TLN1	Tumor	8.18695
TCGA-AB-2929-03	TLN1	Tumor	8.51116
TCGA-AB-2977-03	TLN1	Tumor	7.43913
TCGA-AB-2943-03	TLN1	Tumor	6.94495
TCGA-AB-2898-03	TLN1	Tumor	7.78495
TCGA-AB-2879-03	TLN1	Tumor	7.04287
TCGA-AB-2973-03	TLN1	Tumor	7.67039
TCGA-AB-2998-03	TLN1	Tumor	7.80287
TCGA-AB-2942-03	TLN1	Tumor	6.96429
TCGA-AB-2988-03	TLN1	Tumor	7.18573
TCGA-AB-2837-03	TLN1	Tumor	9.18877
TCGA-AB-2851-03	TLN1	Tumor	8.88485
TCGA-AB-2867-03	TLN1	Tumor	7.30156
TCGA-AB-2826-03	TLN1	Tumor	7.23222
TCGA-AB-2830-03	TLN1	Tumor	7.62512
TCGA-AB-2869-03	TLN1	Tumor	7.50774
TCGA-AB-2930-03	TLN1	Tumor	7.40642
TCGA-AB-2818-03	TLN1	Tumor	7.89049
TCGA-AB-2803-03	TLN1	Tumor	5.44986
TCGA-AB-2823-03	TLN1	Tumor	7.84618
TCGA-AB-2910-03	TLN1	Tumor	7.67895
TCGA-AB-2936-03	TLN1	Tumor	7.26758
TCGA-AB-2978-03	TLN1	Tumor	6.13505
TCGA-AB-2832-03	TLN1	Tumor	7.86231
TCGA-AB-2860-03	TLN1	Tumor	7.88391
TCGA-AB-2877-03	TLN1	Tumor	6.79672
TCGA-AB-2887-03	TLN1	Tumor	7.62164
TCGA-AB-2952-03	TLN1	Tumor	8.25333
TCGA-AB-2964-03	TLN1	Tumor	6.4658
TCGA-AB-2816-03	TLN1	Tumor	7.41149
TCGA-AB-2846-03	TLN1	Tumor	7.52932
TCGA-AB-2966-03	TLN1	Tumor	6.94068
TCGA-AB-2993-03	TLN1	Tumor	6.93523
TCGA-AB-2921-03	TLN1	Tumor	7.82557
TCGA-AB-2955-03	TLN1	Tumor	6.58469
TCGA-AB-2954-03	TLN1	Tumor	7.98181
TCGA-AB-2919-03	TLN1	Tumor	7.23589
TCGA-AB-2819-03	TLN1	Tumor	6.15724
TCGA-AB-2839-03	TLN1	Tumor	7.27643
TCGA-AB-2841-03	TLN1	Tumor	7.47274
TCGA-AB-2854-03	TLN1	Tumor	7.15723
TCGA-AB-2873-03	TLN1	Tumor	8.6066
TCGA-AB-2911-03	TLN1	Tumor	6.89982
TCGA-AB-2894-03	TLN1	Tumor	6.99911
TCGA-AB-2897-03	TLN1	Tumor	6.91757
TCGA-AB-2881-03	TLN1	Tumor	7.41417
TCGA-AB-2916-03	TLN1	Tumor	7.63785
TCGA-AB-2878-03	TLN1	Tumor	6.84925
TCGA-AB-2918-03	TLN1	Tumor	7.55429
TCGA-AB-2876-03	TLN1	Tumor	6.27276
TCGA-AB-2884-03	TLN1	Tumor	8.39419
TCGA-AB-2928-03	TLN1	Tumor	7.51281
TCGA-AB-2892-03	TLN1	Tumor	6.67042
TCGA-AB-2895-03	TLN1	Tumor	7.82447
TCGA-AB-2917-03	TLN1	Tumor	6.59766
TCGA-AB-2991-03	TLN1	Tumor	7.28765
TCGA-AB-2814-03	TLN1	Tumor	6.73678
TCGA-AB-2845-03	TLN1	Tumor	7.30892
TCGA-AB-2937-03	TLN1	Tumor	5.52984
TCGA-AB-2981-03	TLN1	Tumor	8.37415
TCGA-AB-2950-03	TLN1	Tumor	6.85451
TCGA-AB-2970-03	TLN1	Tumor	7.33307
TCGA-AB-2862-03	TLN1	Tumor	7.37113
TCGA-AB-2825-03	TLN1	Tumor	8.69807
TCGA-AB-2986-03	TLN1	Tumor	6.14205
TCGA-AB-2979-03	TLN1	Tumor	8.1442
TCGA-AB-2812-03	TLN1	Tumor	6.10499
TCGA-AB-2914-03	TLN1	Tumor	6.62221
TCGA-AB-2896-03	TLN1	Tumor	7.26917
TCGA-AB-3011-03	TLN1	Tumor	7.09448
