# Supplementary material for: Identification of TLN1 as a prognostic biomarker to effect cell proliferation and differentiation in acute myeloid leukemia
Source: BMC Cancer. 2022 Sep 29;22:1027. doi: 10.1186/s12885-022-10099-0 (PMC9520853; doi:10.1186/s12885-022-10099-0)
Supplement: Supplementary file 5 — Additional file 5. [file 12885_2022_10099_MOESM5_ESM.xlsx]

## Sheet: Sheet 1
Supplementary Data: GSEA enrichment analysis of TLN1-related genes
ID	Description	setSize	enrichmentScore	NES	pvalue	p.adjust	qvalues	rank	leading_edge	core_enrichment
REACTOME_SIGNALING_BY_RECEPTOR_TYROSINE_KINASES	REACTOME_SIGNALING_BY_RECEPTOR_TYROSINE_KINASES	490	0.334794	1.6943	0.00154083	0.0106203	0.00576424	4375	tags=37%, list=26%, signal=28%	AP2A1/NCKAP1L/CSK/ATP6V0D1/DNM2/NCF2/LYN/VAV1/THBS1/NCF1/STAT6/ACTB/AP2A2/EPN1/RAPGEF1/PTPRO/PTPRJ/MAPKAP1/PDPK1/PAK1/PTPN18/PTPN1/PRKACA/MAP2K1/ATP6V1A/SH2B3/PTPN6/AP2M1/TCIRG1/CYBB/ADAP1/RPS6KA1/FES/EP300/PTK2B/MAPK7/ATP6V0A1/JAK2/PRKCD/SRC/ITGB3/ELMO2/MAPK3/CLTC/SPINT1/PCSK5/MTOR/DUSP7/GRB2/MAP2K2/DIAPH1/ATP6V0C/SH3GL1/FN1/MAPK13/ADAM10/FURIN/TNS3/ATP6V1E1/POLR2E/UBC/PRKCB/PTK6/PTK2/JUNB/MEF2C…
REACTOME_NEUTROPHIL_DEGRANULATION	REACTOME_NEUTROPHIL_DEGRANULATION	456	0.582753	2.92374	0.00157729	0.0106203	0.00576424	3465	tags=53%, list=21%, signal=43%	ITGAL/PSAP/MVP/DNASE1L1/CAP1/SIGLEC9/PLEKHO2/NCKAP1L/ITGB2/VCP/TNFRSF1B/LILRB2/HK3/DNAJC5/ITGAM/HPSE/HSPA6/PSMD2/PTAFR/STK10/CAPN1/CD14/DBNL/CTSB/FGR/PECAM1/TSPAN14/GNS/COTL1/CD68/C5AR1/ITGAX/LILRB3/CTSD/AP2A2/FGL2/PTPRJ/RAB31/IGF2R/AP1M1/CD93/FPR1/NFKB1/SLC11A1/CD36/CTSS/C3/CPPED1/FCGR2A/LILRA3/LPCAT1/UNC13D/NBEAL2/S100A9/BIN2/PTPN6/GAA/CR1/FCN1/PFKL/RHOG/TMBIM1/LGALS3/IQGAP1/TCIRG1/TOLLIP/SIRPB…
REACTOME_GPCR_LIGAND_BINDING	REACTOME_GPCR_LIGAND_BINDING	412	0.318124	1.5895	0.0015949	0.0106203	0.00576424	5031	tags=37%, list=30%, signal=26%	PSAP/CX3CR1/GNGT2/PTAFR/CXCL16/GPR65/C5AR1/CCR5/FPR1/GPBAR1/C3/CXCL10/CCR1/CCR2/P2RY13/GPR132/CCL5/CCL22/FFAR2/HTR7/GNB2/FPR2/S1PR3/CXCL11/F2RL3/CMKLR1/VIPR1/OPRL1/ADORA3/PF4/ECE1/CXCR2/PPBP/HRH1/GRPR/CCRL2/FPR3/NMUR1/P2RY12/GPR35/FZD8/CCR10/CXCR1/CCR3/P2RY6/FZD1/TACR2/GABBR1/GNB1/ADORA2A/CXCL9/RAMP3/PENK/RLN3/ADM/CXCL5/S1PR5/XCR1/CCR4/CCL23/HTR1F/LPAR2/CD55/RXFP2/LTB4R/GPR37/PDYN/GRM2/PTGIR/LTB4…
REACTOME_SIGNALING_BY_INTERLEUKINS	REACTOME_SIGNALING_BY_INTERLEUKINS	428	0.489609	2.44854	0.0015949	0.0106203	0.00576424	2757	tags=36%, list=16%, signal=30%	HMOX1/HCK/ITGB2/IL12RB1/IL10RA/TNFRSF1B/CD4/ITGAM/TGFB1/PSMD2/PTAFR/LYN/VAV1/HAVCR2/STAT6/ITGAX/CCR5/RAPGEF1/MSN/FPR1/NFKB1/IL1RN/CD36/STXBP2/TYK2/MAP3K3/PTPN18/PELI3/MYD88/PRKACA/CASP1/NFKB2/MAP2K1/SYK/CXCL10/CCR1/IKBKG/PTPN6/CCR2/TOLLIP/CCL5/NOD2/CD86/CCL22/LCP1/RPS6KA1/PIK3CD/IL17RA/PSMF1/BCL6/PTK2B/MAPK7/STAT2/IL16/IL10RB/IRAK1/JAK2/MAP2K3/SMAD3/PSMD4/ANXA2/MAPK3/IL6ST/S100A12/EBI3/ARF1/INPPL…
WP_FOCAL_ADHESIONPI3KAKTMTORSIGNALING_PATHWAY	WP_FOCAL_ADHESIONPI3KAKTMTORSIGNALING_PATHWAY	297	0.359481	1.75263	0.00167224	0.0106203	0.00576424	4872	tags=40%, list=29%, signal=29%	ITGAL/PIK3R5/ITGB2/GNGT2/THBS1/ITGB7/ITGAX/PDPK1/PFKFB4/EIF4E2/MAP2K1/IKBKG/PIK3CD/PRLR/JAK2/CREB5/ITGB3/MAPK3/GNB2/SREBF1/ITGA7/PPP2R5B/MTOR/TBC1D1/GRB2/MAP2K2/PIK3IP1/CSF1R/FN1/IL4R/RAF1/CAB39/ITGB5/PTK2/VWF/ITGA2B/PPP2R1A/EPOR/CREB3L1/GNB1/RPS6KB2/MAPK1/LAMA2/CDKN1A/TSC2/PIK3R2/PHLPP2/IL6R/PFKFB3/CDC37/RAB2A/IFNAR1/IL2RB/LPAR2/EFNA5/CREB3/VEGFC/FOXO1/PFKFB2/LAMB3/STK11/ITGAD/JAK1/PIK3CG/ITGB1/…
REACTOME_FLT3_SIGNALING	REACTOME_FLT3_SIGNALING	283	0.365709	1.77197	0.00168067	0.0106203	0.00576424	3766	tags=33%, list=23%, signal=26%	TLN1/HCK/CSK/PSMD2/RASA3/ACTB/PDPK1/MAP2K1/IQGAP1/PEA15/VCL/MAP3K11/PSMF1/JAK2/SRC/ITGB3/PSMD4/MAPK3/RGL1/PPP2R5B/DUSP7/RGL3/GRB2/PSMB10/ARRB2/MAP2K2/GFRA2/RASGRP4/CSF2RB/PSMB8/PSMC4/CAMK2D/FN1/CSF2RA/RAF1/SPTBN5/ARAF/UBC/LRRC7/PTK2/VWF/ITGA2B/PPP2R1A/PSMD13/PSMD3/DUSP6/PSMD8/PSMB9/ARRB1/SHC1/PSMA7/MAPK1/PIK3R2/CALM1/FYN/IL2RB/PSMB3/PSMD9/KSR1/JAK1/NRG1/PSMC3/PPP2R5D/PPP2R5C/LAT/SPTAN1/ARL2/PRKG2…
WP_VEGFAVEGFR2_SIGNALING_PATHWAY	WP_VEGFAVEGFR2_SIGNALING_PATHWAY	415	0.409343	2.04497	0.00160514	0.0106203	0.00576424	3233	tags=38%, list=19%, signal=32%	MYH9/AP2A1/MICAL2/FLII/CSK/ATP6V0D1/NCF2/SLC8A1/NCF1/STAT6/EPN1/RAPGEF1/NUMB/CAPN2/PTPRJ/MAPKAP1/PDPK1/NFKB1/PAK1/CREBBP/PTPN1/EIF4G1/MAP2K1/PPP1CA/PTPN6/LIMK1/CAPZB/IQGAP1/CYBB/EPHB2/GPX1/HDAC7/KCNC3/VCL/PTK2B/PRKCD/MAP2K3/VPS39/SRC/ITGB3/TPP1/PSMD4/MAPK3/MYO1C/CLTC/MTOR/GRB2/ARRB2/MAP2K2/FAM120A/PTPN9/PLCB3/INPP5K/SH3BGRL3/NAPA/PGK1/ERN1/FN1/ADAM10/TKT/HDAC5/ACOT9/ATP6V1E1/TMOD1/RAF1/PFN1/ITGB5…
REACTOME_G_ALPHA_I_SIGNALLING_EVENTS	REACTOME_G_ALPHA_I_SIGNALLING_EVENTS	374	0.359518	1.78359	0.00161031	0.0106203	0.00576424	3683	tags=30%, list=22%, signal=24%	PSAP/LRP1/CX3CR1/MYO7A/PDE4A/GNGT2/LRP10/ADCY7/CXCL16/GNAI2/C5AR1/CCR5/FPR1/SDC3/C3/PRKACA/PPP1CA/CXCL10/CCR1/APOA2/CCR2/P2RY13/RGS19/CCL5/PRKCD/SRC/RGS14/PRKAR2A/GNB2/RGS10/FPR2/S1PR3/CXCL11/LDLR/GPSM3/NMT1/OPRL1/PLCB3/ADORA3/PF4/DHRS9/GNAZ/CXCR2/PDE1B/PPBP/CAMK2D/SDC2/RETSAT/FPR3/NMUR1/P2RY12/PLB1/PLCB2/PLA2G4A/CCR10/CXCR1/CCR3/PPP2R1A/PRKCA/PRKAR2B/GABBR1/GNB1/CXCL9/PENK/RLN3/MAPK1/CXCL5/S1PR5…
REACTOME_SIGNALING_BY_RHO_GTPASES	REACTOME_SIGNALING_BY_RHO_GTPASES	374	0.420518	2.08621	0.00161031	0.0106203	0.00576424	2833	tags=30%, list=17%, signal=26%	MYH9/FLNA/ARAP1/FGD2/NCKAP1L/MYO9B/GMIP/ARHGEF10L/NCF2/AKAP13/VAV1/ARHGAP30/ARHGAP31/PREX1/ARPC1B/NCF1/FGD4/ACTB/ARHGAP27/SRGAP2/TUBA4A/PDPK1/PAK1/FMNL1/FGD3/S100A9/RHOG/LIMK1/WAS/IQGAP1/CYBB/S100A8/DYNC1H1/ARHGEF1/ACTR3/PRKCD/STARD8/MAD1L1/SRC/PKN1/ARHGAP6/ARHGAP1/ARHGAP26/RHOBTB2/MAPK3/ARPC5/PPP2R5B/ARHGEF3/ARAP3/ARHGAP24/GRB2/DIAPH1/ARPC4/ARHGEF11/ARHGAP19/ARPC1A/NCOA2/ARHGAP18/PFN1/BTK/ARHGAP…
REACTOME_NEURONAL_SYSTEM	REACTOME_NEURONAL_SYSTEM	398	0.348035	1.73444	0.00161551	0.0106203	0.00576424	3548	tags=29%, list=21%, signal=23%	AP2A1/NRGN/DNAJC5/GNGT2/EPB41L3/DBNL/ADCY7/GNAI2/AP2A2/TUBA4A/PDPK1/CAMK1/FLOT2/PRKACA/KCNMB1/AP2M1/KCNH3/KCNQ1/NAAA/KCNJ2/RPS6KA1/KCNC3/PPFIBP2/SLC6A12/SRC/PRKAR2A/ABAT/MAPK3/GNB2/SLC22A1/PPFIA4/PLCB3/KCNK6/FLOT1/CACNA2D3/CAMK2D/PDLIM5/PANX1/KCNK13/NPTN/PRKCB/LRRC7/CACNB1/KCNA3/SIPA1L1/TUBB1/PLCB2/SLC1A3/PRKCA/NSF/PRKAR2B/HCN2/GABBR1/GNB1/TUBB2B/MAPK1/EPB41L2/KCNJ15/PRKAG1/TUBB2A/CALM1/CAMKK2/CA…
REACTOME_TRANSMISSION_ACROSS_CHEMICAL_SYNAPSES	REACTOME_TRANSMISSION_ACROSS_CHEMICAL_SYNAPSES	260	0.379353	1.82579	0.00163934	0.0106203	0.00576424	3604	tags=32%, list=22%, signal=25%	AP2A1/NRGN/DNAJC5/GNGT2/ADCY7/GNAI2/AP2A2/TUBA4A/PDPK1/CAMK1/PRKACA/AP2M1/NAAA/KCNJ2/RPS6KA1/SLC6A12/SRC/PRKAR2A/ABAT/MAPK3/GNB2/SLC22A1/PPFIA4/PLCB3/CACNA2D3/CAMK2D/NPTN/PRKCB/LRRC7/CACNB1/TUBB1/PLCB2/SLC1A3/PRKCA/NSF/PRKAR2B/GABBR1/GNB1/TUBB2B/MAPK1/KCNJ15/PRKAG1/TUBB2A/CALM1/CAMKK2/CAMKK1/SYN2/GRIN2C/SLC1A7/PPM1F/STX1A/ADCY4/ADCY3/ARL6IP5/PRKAG3/NRG1/SNAP25/KCNJ3/GABRA1/PPFIA1/AP2S1/GABRR2/PRK…
KEGG_MAPK_SIGNALING_PATHWAY	KEGG_MAPK_SIGNALING_PATHWAY	258	0.333233	1.60168	0.00164204	0.0106203	0.00576424	4057	tags=33%, list=24%, signal=25%	FLNA/TGFB1/HSPA6/CD14/NFKB1/PAK1/MAP3K3/PRKACA/NFKB2/MAP2K1/IKBKG/RRAS/MAP3K14/RPS6KA1/MAP3K11/MAPK7/MAP2K3/RELB/MAPK3/DUSP7/GRB2/ARRB2/MAP2K2/RASGRP4/CACNA2D3/MAPK13/MAP3K6/CDC25B/RAF1/RAC2/PRKCB/CACNB1/PLA2G4A/MEF2C/CHUK/MKNK2/PRKCA/STK4/TAOK2/IL1R2/DUSP6/PLA2G2D/FLNB/ARRB1/TGFBR2/MAPK1/SRF/CRK/RPS6KA4/NR4A1/GADD45G/AKT1/TRAF6/AKT3/PRKACG/TAB1/HSPA2/MAP4K2/MAPKAPK2/MAP2K6/CACNA1I/RELA/PDGFB/MAP…
REACTOME_MAPK_FAMILY_SIGNALING_CASCADES	REACTOME_MAPK_FAMILY_SIGNALING_CASCADES	311	0.365993	1.78729	0.00165289	0.0106203	0.00576424	3766	tags=32%, list=23%, signal=26%	TLN1/CSK/PSMD2/RASA3/ACTB/PAK1/TYK2/PRKACA/MAP2K1/IQGAP1/PEA15/CCND3/CDC42EP3/VCL/MAP3K11/PSMF1/JAK2/SRC/ITGB3/PSMD4/MAPK3/RGL1/IL6ST/PPP2R5B/DUSP7/RGL3/GRB2/PSMB10/ARRB2/MAP2K2/GFRA2/RASGRP4/CSF2RB/PSMB8/PSMC4/CAMK2D/FN1/CSF2RA/RAF1/SPTBN5/ARAF/UBC/LRRC7/PTK2/VWF/ITGA2B/PPP2R1A/PSMD13/PSMD3/DUSP6/PSMD8/CDC42EP2/PSMB9/ARRB1/SHC1/PSMA7/MAPK1/PIK3R2/CALM1/IL6R/FYN/IL2RB/PSMB3/NCOA3/PSMD9/KSR1/FOXO1…
NABA_ECM_REGULATORS	NABA_ECM_REGULATORS	214	0.371657	1.75436	0.00165837	0.0106203	0.00576424	4576	tags=41%, list=27%, signal=30%	HPSE/CTSB/CTSD/CTSS/CTSZ/SERPINB6/ST14/SERPINA1/CTSH/ADAM15/LOXL3/SULF2/PCSK5/PLOD1/FAM20C/ADAMDEC1/CPAMD8/ADAM10/ADAM8/SERPINB9/F12/ADAM9/TGM2/SERPINB2/KAZALD1/EGLN2/ITIH1/CTSA/MMP25/ADAM19/CST3/TIMP4/MMP23B/PLOD3/MMP3/A2ML1/EGLN1/MMP8/CST9L/TIMP3/MMP1/ADAMTS2/SERPINI1/CSTB/SERPINA5/ADAMTS10/HABP2/ADAMTSL4/ADAMTSL5/MASP1/MEP1A/TGM1/A2M/HRG/HYAL1/FAM20A/ADAMTS8/SERPINF1/HPSE2/TLL1/CST6/PAMR1/MMP7…
REACTOME_PLATELET_ACTIVATION_SIGNALING_AND_AGGREGATION	REACTOME_PLATELET_ACTIVATION_SIGNALING_AND_AGGREGATION	248	0.534897	2.55732	0.00165837	0.0106203	0.00576424	3848	tags=51%, list=23%, signal=40%	TLN1/FLNA/PSAP/PIK3R5/FERMT3/CAP1/CSK/WDR1/GNGT2/TGFB1/LYN/VAV1/PECAM1/THBS1/GNAI2/TUBA4A/PDPK1/VTI1B/CD36/STXBP2/PTPN1/SYK/PTPN6/ANXA5/RHOG/VCL/PRKCD/SERPINA1/FCER1G/SRC/ITGB3/MAPK3/GNB2/F5/F2RL3/LY6G6F/GRB2/LCP2/ARRB2/ACTN4/PF4/DGKD/PPBP/CLEC1B/FN1/RAF1/PFN1/RAC2/PRKCB/APLP2/CYB5R1/P2RY12/DGKA/GTPBP2/ALDOA/ABHD6/PTK2/PLA2G4A/VWF/CFL1/ITGA2B/PRKCA/MGLL/CLEC3B/GP9/ENDOD1/GNB1/ARRB1/SHC1/MAPK1/VAV…
REACTOME_RHO_GTPASE_EFFECTORS	REACTOME_RHO_GTPASE_EFFECTORS	251	0.386026	1.84522	0.00166113	0.0106203	0.00576424	2833	tags=29%, list=17%, signal=24%	MYH9/FLNA/NCKAP1L/NCF2/ARPC1B/NCF1/ACTB/SRGAP2/TUBA4A/PDPK1/PAK1/FMNL1/S100A9/RHOG/LIMK1/WAS/IQGAP1/CYBB/S100A8/DYNC1H1/ACTR3/PRKCD/MAD1L1/SRC/PKN1/MAPK3/ARPC5/PPP2R5B/GRB2/DIAPH1/ARPC4/ARPC1A/NCOA2/PFN1/BTK/RAC2/PRKCB/YWHAH/LIMK2/TUBB1/PTK2/CLIP1/WASF2/CFL1/PPP2R1A/PRKCA/ARPC2/CYBA/KDM4C/TUBB2B/MAPK1/TUBB2A/CALM1/ACTR2/SRF/RHOC/RHOA/CTNNA1/NCKAP1/ITGB1/FMNL2/CYFIP1/PPP2R5D/CTTN/NUP98/PPP2R5C/NCF…
WP_IL18_SIGNALING_PATHWAY	WP_IL18_SIGNALING_PATHWAY	257	0.402629	1.9304	0.00166667	0.0106203	0.00576424	4125	tags=43%, list=25%, signal=33%	HMOX1/NCF2/CXCL16/RASA3/NCF1/ZDHHC7/NFKB1/CD36/MYD88/NFKB2/CCL5/FAM110A/TICAM2/EPS8/STK40/IRAK1/PRKCD/PKN1/GRN/MAPK3/TNFAIP2/HPS1/IL10/PLA2G7/CEBPB/FN1/USP5/PRKCB/ZNF143/BIRC3/PTGS2/CFLAR/CHUK/ITGA2B/BID/PRKCA/ICAM1/UCK1/CENPB/TGM2/IER3/ULBP2/CLDN3/CETP/ECH1/FADD/TNFAIP3/MAPK1/SDC4/ACTA1/ZBTB7A/PYGB/MTCH1/IRF1/PLOD3/NR4A1/NFKBIE/MMP3/ABCF1/MYH7/NFKBIA/REL/MMP8/ENO1/DES/IL18RAP/TNIP3/TRAF6/TIMP3/T…
WP_FOCAL_ADHESION	WP_FOCAL_ADHESION	193	0.454545	2.11214	0.00166945	0.0106203	0.00576424	4009	tags=40%, list=24%, signal=31%	TLN1/FLNA/HCK/ILK/VAV1/FGR/THBS1/ITGB7/ACTB/RAPGEF1/CAPN2/PDPK1/PAK1/VASP/MAP2K1/PPP1CA/ZYX/CCND3/VCL/PIK3CD/PIP5K1C/SRC/ITGB3/MAPK3/ITGA7/GRB2/DIAPH1/ACTN4/PARVB/FN1/RAF1/RAC2/ITGB5/PRKCB/PTK6/BIRC3/PTK2/VWF/ITGA2B/PRKCA/PPP1R12C/FLNB/SHC1/MAPK1/VAV2/LAMA2/PIK3R2/MYL12A/CRK/FYN/VEGFC/RHOA/PXN/LAMB3/ITGB1/AKT1/CHAD/AKT3/LAMC2/TNK2/LAMA1/PPP1CC/PDGFB/MYLK3/COL6A2/BCAR1/TESK2/ITGA10/EGF/MYL5/LAMA5/…
REACTOME_DISEASES_OF_SIGNAL_TRANSDUCTION_BY_GROWTH_FACTOR_RECEPTORS_AND_SECOND_MESSENGERS	REACTOME_DISEASES_OF_SIGNAL_TRANSDUCTION_BY_GROWTH_FACTOR_RECEPTORS_AND_SECOND_MESSENGERS	375	0.359579	1.78452	0.00160514	0.0106203	0.00576424	3751	tags=37%, list=22%, signal=30%	TLN1/VCP/CSK/TGFB1/PSMD2/LYN/VAV1/ACTB/NCOR2/MAPKAP1/PDPK1/CREBBP/PIK3AP1/MAP2K1/BIN2/RHOG/IQGAP1/CD86/HDAC7/VCL/MAP3K11/PIK3CD/EP300/PSMF1/JAK2/SRC/ITGB3/SMAD3/PSMD4/GSK3A/MAPK3/BCL2L11/PPP2R5B/MTOR/AGTRAP/DUSP7/GRB2/PSMB10/ARRB2/MAP2K2/PSMB8/PSMC4/CAMK2D/FN1/ADAM10/HDAC5/RAF1/POLR2E/ARAF/UBC/RAC2/HDAC9/LMNA/VWF/FZD8/CHUK/ITGA2B/PPP2R1A/CLCN6/PSMD13/ATG7/PSMD3/DUSP6/DKK2/PSMD8/STAT1/CBL/PSMB9/PS…
WP_NUCLEAR_RECEPTORS_METAPATHWAY	WP_NUCLEAR_RECEPTORS_METAPATHWAY	300	0.371538	1.80853	0.00167224	0.0106203	0.00576424	4820	tags=42%, list=29%, signal=30%	G6PD/HMOX1/ABCC3/TGFB1/AKAP13/VDR/MYOF/FGD4/BLVRB/GGT1/SLC2A6/RXRA/PPARD/PDK4/NFKB2/APOA2/CDC42EP3/EP300/FTH1/CBR1/SERPINA1/GGTLC2/SRC/SRXN1/SREBF1/FTL/ALOX5AP/RGS2/CYP1B1/GSR/SEC14L1/NCOA2/SERPINB9/SLC6A6/ENC1/CPEB4/SLCO2B1/ABHD2/CES1/BIRC3/SLC39A1/JUNB/PTGS2/AHR/SLC2A9/PGD/ME1/SERPINB2/THBD/SLC2A14/TNFAIP3/TGFBR2/AIP/NCOA6/ACAA1/GGTLC1/CDC37/KAT2B/NCOA3/STOM/FOXO1/FKBP5/UGT2B7/ABCB4/KEAP1/CPT2/…
KEGG_FOCAL_ADHESION	KEGG_FOCAL_ADHESION	194	0.446631	2.07695	0.00167504	0.0106203	0.00576424	2690	tags=29%, list=16%, signal=25%	TLN1/FLNA/PIK3R5/ILK/VAV1/THBS1/ITGB7/ACTB/RAPGEF1/CAPN2/PDPK1/PAK1/VASP/MAP2K1/PPP1CA/ZYX/CCND3/VCL/PIK3CD/PIP5K1C/SRC/ITGB3/MAPK3/ITGA7/GRB2/DIAPH1/ACTN4/PARVB/FN1/RAF1/RAC2/ITGB5/PRKCB/BIRC3/PTK2/VWF/ITGA2B/PRKCA/FLNB/SHC1/MAPK1/VAV2/LAMA2/PIK3R2/MYL12A/CRK/FYN/VEGFC/RHOA/PXN/LAMB3/PIK3CG/ITGB1/AKT1/CHAD/AKT3
REACTOME_CLASS_A_1_RHODOPSIN_LIKE_RECEPTORS_	REACTOME_CLASS_A_1_RHODOPSIN_LIKE_RECEPTORS_	288	0.409499	1.9876	0.00167504	0.0106203	0.00576424	5031	tags=42%, list=30%, signal=30%	PSAP/CX3CR1/PTAFR/CXCL16/GPR65/C5AR1/CCR5/FPR1/GPBAR1/C3/CXCL10/CCR1/CCR2/P2RY13/GPR132/CCL5/CCL22/FFAR2/HTR7/FPR2/S1PR3/CXCL11/F2RL3/CMKLR1/OPRL1/ADORA3/PF4/ECE1/CXCR2/PPBP/HRH1/GRPR/CCRL2/FPR3/NMUR1/P2RY12/GPR35/CCR10/CXCR1/CCR3/P2RY6/TACR2/ADORA2A/CXCL9/PENK/RLN3/CXCL5/S1PR5/XCR1/CCR4/CCL23/HTR1F/LPAR2/RXFP2/LTB4R/GPR37/PDYN/PTGIR/LTB4R2/HTR2A/OXGR1/HTR1E/CYSLTR1/CHRM2/CCL16/PNOC/PTGER4/OPN1MW…
REACTOME_INTERFERON_SIGNALING	REACTOME_INTERFERON_SIGNALING	194	0.519583	2.41619	0.00167504	0.0106203	0.00576424	3153	tags=45%, list=19%, signal=37%	FLNA/HLA-E/IFI30/SAMHD1/PTAFR/OASL/OAS1/TYK2/PTPN1/IFNGR1/OAS2/EIF4G1/EIF4E2/IFI35/ADAR/PTPN6/HLA-DRB1/HLA-DRA/TRIM8/TRIM26/MX2/NUP210/HLA-DPA1/STAT2/JAK2/PRKCD/HLA-DRB5/SP100/HLA-DQB1/TRIM21/IRF9/MAPK3/HLA-G/IFNGR2/IFIT2/MX1/HLA-B/HLA-F/IFIT1/HLA-DPB1/CIITA/IFIT3/IRF8/IRF2/HLA-C/PSMB8/CAMK2D/TRIM25/UBC/TRIM62/NUP93/TRIM3/BST2/FCGR1B/OAS3/IRF5/HLA-H/FCGR1A/HLA-DQA1/GBP1/ICAM1/HLA-DQB2/STAT1/TRIM3…
REACTOME_INTRA_GOLGI_AND_RETROGRADE_GOLGI_TO_ER_TRAFFIC	REACTOME_INTRA_GOLGI_AND_RETROGRADE_GOLGI_TO_ER_TRAFFIC	194	0.358472	1.66699	0.00167504	0.0106203	0.00576424	3429	tags=32%, list=21%, signal=26%	GBF1/COPA/COG4/TUBA4A/IGF2R/KIF1C/ACTR1A/CAPZB/KIF21B/DCTN1/BICD2/MAN1C1/DYNC1H1/AGPAT3/KIF13B/CYTH4/KIF26B/RAB1B/ARF1/RAB3GAP1/CYTH1/NAPA/SNAP29/VAMP3/DCTN2/TUBB1/ARCN1/PLA2G4A/STX10/CAPZA2/TGOLN2/KIF1B/NSF/GOLGA5/KIF3B/RAB43/COPE/ARF3/TUBB2B/STX5/COPB2/TUBB2A/COPZ2/CAPZA1/YKT6/KIFC2/RGP1/KIF19/GOLGA1/TUBAL3/TUBB8/COG2/ARFGAP2/RAB36/KIF5A/VPS45/RAB30/MAN2A1/MAN2A2/TUBA1A/ARFGAP1/ARFRP1
REACTOME_LEISHMANIA_INFECTION	REACTOME_LEISHMANIA_INFECTION	238	0.501309	2.38932	0.00167504	0.0106203	0.00576424	2546	tags=34%, list=15%, signal=29%	MYH9/HCK/NCKAP1L/RHBDF2/GNGT2/MEFV/MYO9B/FCGR3A/LYN/VAV1/FGR/CD163/ADCY7/ARPC1B/GNAI2/ACTB/NFKB1/GGT1/GPBAR1/C3/PRKACA/CASP1/FCGR2A/NFKB2/SYK/WAS/P2RX7/ACTR3/HTR7/SRC/PRKAR2A/ELMO2/GPR20/MAPK3/GNB2/MYO1C/ARPC5/PSTPIP1/GRB2/VIPR1/IL10/ARPC4/GNAZ/ARPC1A/FURIN/BTK/MYO5A/PTK2/FCGR1A/WASF2/ARPC2/DPEP2/CYBA/PRKAR2B/TXNIP/GNB1/ADORA2A/PYCARD/RAMP3/GPR15/RLN3/ADM/MAPK1/VAV2/PLCG2/P2RX4/NLRP3/CALM1/ACTR2/…
WP_GPCRS_CLASS_A_RHODOPSINLIKE	WP_GPCRS_CLASS_A_RHODOPSINLIKE	229	0.358867	1.70609	0.00167504	0.0106203	0.00576424	4821	tags=36%, list=29%, signal=26%	CX3CR1/PTAFR/GPR65/CCR5/FPR1/CCR1/CCR2/P2RY13/FFAR2/HTR7/GPR20/FPR2/F2RL3/CMKLR1/OPRL1/ADORA3/CXCR2/HRH1/GRPR/CCRL2/FPR3/NMUR1/P2RY12/GPR35/CCR10/CXCR1/CCR3/P2RY6/ADORA2A/GPR15/XCR1/CCR4/HTR1F/LTB4R/GPR37/PTGIR/HTR2A/HTR1E/CYSLTR1/CHRM2/GPR34/PTGER4/OPN1MW/PTGFR/PRLHR/DRD2/OR1E1/ADORA1/OR1E2/NPY1R/ADRA1A/GPR18/P2RY10/NPBWR1/PTGER2/EDNRB/AVPR2/OR3A3/C3AR1/OPN4/HRH2/OPN1LW/OR2H2/CXCR3/GPR25/ADORA2B…
WP_MAPK_SIGNALING_PATHWAY	WP_MAPK_SIGNALING_PATHWAY	238	0.361091	1.72102	0.00167504	0.0106203	0.00576424	4588	tags=40%, list=27%, signal=29%	FLNA/TGFB1/HSPA6/CD14/NFKB1/PAK1/LRRK2/PRKACA/NFKB2/MAP2K1/IKBKG/RRAS/MAP3K14/MAP3K11/MAPK7/PRKCD/MAP2K3/RELB/MAPK3/DUSP7/GRB2/ARRB2/MAP2K2/RASGRP4/CACNA2D3/MAPK13/MAP3K6/CDC25B/RAF1/ARAF/RAC2/CACNB1/PLA2G4C/PLA2G4A/MEF2C/CHUK/MKNK2/PRKCA/STK4/TAOK2/IL1R2/DUSP6/FLNB/ARRB1/TGFBR2/MAPK1/SRF/CRK/RPS6KA4/NR4A1/AKT1/TRAF6/AKT3/PRKACG/TAB1/HSPA2/NFATC1/MAP4K2/MAPKAPK2/MAP2K6/CACNA1I/RELA/PDGFB/MAP3K12/…
KEGG_CYTOKINE_CYTOKINE_RECEPTOR_INTERACTION	KEGG_CYTOKINE_CYTOKINE_RECEPTOR_INTERACTION	253	0.45711	2.18518	0.00167785	0.0106203	0.00576424	3879	tags=37%, list=23%, signal=29%	PLEKHO2/IL12RB1/IL10RA/TNFRSF1B/CX3CR1/TGFB1/CXCL16/TNFSF12/CCR5/IFNGR1/CXCL10/CCR1/CCR2/TNFRSF11A/CCL5/CCL22/PRLR/IL17RA/IL10RB/RELT/TNFSF10/IL6ST/TNFSF15/CXCL11/IFNGR2/IL21R/IL15/IL10/TNFSF14/TNFRSF9/PF4/CSF2RB/CSF1R/ACVRL1/CXCR2/PPBP/TNFRSF8/CSF2RA/IL4R/TNFSF8/LTBR/TNFSF13/CCR10/CXCR1/CCR3/EPOR/IL1R2/CD40/IL13RA1/IL15RA/CXCL9/TGFBR2/CXCL5/XCR1/CCR4/AMHR2/CCL23/IL6R/TNFRSF14/IFNAR1/IL2RB/LTA/TN…
KEGG_CHEMOKINE_SIGNALING_PATHWAY	KEGG_CHEMOKINE_SIGNALING_PATHWAY	184	0.567687	2.61727	0.00168067	0.0106203	0.00576424	2861	tags=43%, list=17%, signal=36%	PIK3R5/HCK/CSK/CX3CR1/GNGT2/LYN/VAV1/FGR/ADCY7/PREX1/CXCL16/NCF1/GNAI2/CCR5/NFKB1/PAK1/PRKACA/MAP2K1/CXCL10/CCR1/IKBKG/GRK6/CCR2/WAS/CCL5/CCL22/PIK3CD/PTK2B/STAT2/JAK2/PRKCD/GSK3A/MAPK3/GNB2/CXCL11/DOCK2/GRB2/ARRB2/PLCB3/PF4/CXCR2/PPBP/RAF1/RAC2/PRKCB/GRK5/PTK2/PLCB2/CCR10/CXCR1/CHUK/CCR3/STAT1/GNB1/CXCL9/ARRB1/SHC1/MAPK1/VAV2/CXCL5/XCR1/CCR4/CCL23/PIK3R2/CRK/PF4V1/RHOA/PXN/NFKBIA/PIK3CG/ADCY4/AD…
REACTOME_ANTI_INFLAMMATORY_RESPONSE_FAVOURING_LEISHMANIA_PARASITE_INFECTION	REACTOME_ANTI_INFLAMMATORY_RESPONSE_FAVOURING_LEISHMANIA_PARASITE_INFECTION	156	0.461665	2.08327	0.00168067	0.0106203	0.00576424	4692	tags=44%, list=28%, signal=32%	MYH9/HCK/RHBDF2/GNGT2/FCGR3A/LYN/FGR/CD163/ADCY7/GNAI2/GGT1/GPBAR1/PRKACA/FCGR2A/SYK/HTR7/SRC/PRKAR2A/GPR20/GNB2/VIPR1/IL10/GNAZ/FURIN/FCGR1A/DPEP2/PRKAR2B/GNB1/ADORA2A/RAMP3/GPR15/RLN3/ADM/PLCG2/CALM1/FYN/RXFP2/AHCYL1/ITPR1/GPR84/PTGIR/ADCY4/ADCY3/CYSLTR1/PRKACG/PTGER4/GNG11/GNAI3/GNG10/PTGER2/AVPR2/ITPR3/HRH2/PLCG1/CD247/SCTR/MAPK14/ADCY9/GPR25/ADORA2B/MC3R/PTGDR/GNG3/CRH/PTH2/GPR39/DRD1/HTR6/D…
REACTOME_METABOLISM_OF_CARBOHYDRATES	REACTOME_METABOLISM_OF_CARBOHYDRATES	283	0.347379	1.68315	0.00168067	0.0106203	0.00576424	3395	tags=28%, list=20%, signal=23%	G6PD/HK1/SLC37A2/SGSH/HK3/HPSE/B3GALT4/CHST7/GNS/CHST15/VCAN/PFKFB4/SDC3/PRKACA/GAA/PFKL/EXT1/SLC9A1/NUP210/MAN2B2/FBP1/HEXB/B4GALT1/PCK2/MAN2B1/GNPDA1/PGK1/GYG1/SDC2/TKT/PGAM1/UBC/PGAM2/CRYL1/NUP93/PAPSS2/ALDOA/AKR1B1/PPP2R1A/LYVE1/B3GAT1/PGD/ALDOC/NDST1/GLB1/SDC4/PGLS/CALM1/PFKFB3/CHST2/PYGB/ST3GAL2/NUP62/PFKFB2/ENO1/GCKR/GUSB/UST/PPP2R5D/PHKA2/NUP98/GALK1/PRKACG/TALDO1/GPC3/ALDH1A1/B3GNT7/G6PC…
REACTOME_G_ALPHA_Q_SIGNALLING_EVENTS	REACTOME_G_ALPHA_Q_SIGNALLING_EVENTS	198	0.374174	1.74477	0.0016835	0.0106203	0.00576424	4677	tags=40%, list=28%, signal=29%	GNGT2/PTAFR/GPR65/GPR132/RGS19/RPS6KA1/MAPK7/FFAR2/PRKCD/MAPK3/GNB2/FPR2/F2RL3/GRB2/PLCB3/DGKD/HRH1/RGS2/BTK/GRPR/NMUR1/GRK5/DGKA/ABHD6/PLCB2/PRKCA/MGLL/P2RY6/TACR2/GNB1/MAPK1/XCR1/CCL23/PIK3R2/TRPC3/DGKZ/LPAR2/LTB4R/GNA14/MMP3/DGKQ/DAGLA/ITPR1/LTB4R2/HTR2A/CYSLTR1/TRPC6/DGKI/DGKB/DGKK/PTGFR/DGKH/KALRN/PRKCH/GNG11/ADRA1A/P2RY10/GNG10/EDNRB/ITPR3/OPN4/QRFPR/ABHD12/PRKCE/TRIO/PROKR1/RPS6KA3/LPAR1/G…
REACTOME_INTRACELLULAR_SIGNALING_BY_SECOND_MESSENGERS	REACTOME_INTRACELLULAR_SIGNALING_BY_SECOND_MESSENGERS	289	0.329757	1.60055	0.0016835	0.0106203	0.00576424	3795	tags=34%, list=23%, signal=27%	WWP2/PSMD2/VAV1/ADCY7/MAPKAP1/PDPK1/PIK3AP1/MYD88/PRKACA/RHOG/CD86/HDAC7/PIK3CD/PSMF1/IRAK1/PRKCD/PIP5K1C/SRC/PRKAR2A/PSMD4/GSK3A/MAPK3/PPP2R5B/MTOR/GRB2/PSMB10/PDE1B/PSMB8/PSMC4/CAMK2D/HDAC5/UBC/RAC2/PIP4K2A/MTA2/CHUK/PPP2R1A/PRKCA/PSMD13/PSMD3/PRKAR2B/IER3/PSMD8/RRAGC/PSMB9/RPS6KB2/CHD3/PSMA7/MAPK1/CDKN1A/TSC2/PIK3R2/PHLPP2/CALM1/PHC2/FYN/PSMB3/CAMKK2/NR4A1/CAMKK1/PSMD9/RRAGA/AHCYL1/FOXO1/ITPR1…
REACTOME_NEUROTRANSMITTER_RECEPTORS_AND_POSTSYNAPTIC_SIGNAL_TRANSMISSION	REACTOME_NEUROTRANSMITTER_RECEPTORS_AND_POSTSYNAPTIC_SIGNAL_TRANSMISSION	198	0.394802	1.84096	0.0016835	0.0106203	0.00576424	3548	tags=33%, list=21%, signal=26%	AP2A1/NRGN/GNGT2/ADCY7/GNAI2/AP2A2/TUBA4A/PDPK1/CAMK1/PRKACA/AP2M1/KCNJ2/RPS6KA1/SRC/PRKAR2A/MAPK3/GNB2/PLCB3/CAMK2D/NPTN/PRKCB/LRRC7/TUBB1/PLCB2/PRKCA/NSF/PRKAR2B/GABBR1/GNB1/TUBB2B/MAPK1/KCNJ15/PRKAG1/TUBB2A/CALM1/CAMKK2/CAMKK1/GRIN2C/PPM1F/ADCY4/ADCY3/PRKAG3/NRG1/KCNJ3/GABRA1/AP2S1/GABRR2/PRKACG/TUBAL3/GRIK4/TUBB8/PRKAB1/KIF17/GRIN3A/MYO6/GABRA4/GRIN2D/GNG11/GRIP2/GNAI3/TUBA1A/GNG10/CACNG8/AP2…
REACTOME_EXTRACELLULAR_MATRIX_ORGANIZATION	REACTOME_EXTRACELLULAR_MATRIX_ORGANIZATION	284	0.375227	1.81709	0.00168634	0.0106203	0.00576424	4223	tags=34%, list=25%, signal=26%	ITGAL/PLEC/ITGB2/ITGAM/TGFB1/CAPN1/CTSB/PECAM1/THBS1/ITGB7/ITGAX/CTSD/CAPN2/VCAN/SDC3/CTSS/CAST/ITGB3/ADAM15/LOXL3/ITGA7/PLOD1/CAPNS1/NID1/FN1/ADAM10/SDC2/FURIN/ADAM8/ITGB5/ICAM2/DAG1/VWF/ITGA2B/CAPN3/PRKCA/ADAM9/TMPRSS6/ICAM1/PSEN1/MMP25/ADAM19/SCUBE1/LAMA2/SDC4/NCSTN/PLOD3/MMP3/ICAM3/LAMB3/ITGAD/MMP8/COL13A1/ITGB1/CD151/FBLN2/CAPN5/MMP1/ADAMTS2/BMP2/OPTC/LAMC2/LAMA1/CRTAP/EMILIN1/PDGFB/A2M/COL6…
REACTOME_PHOSPHOLIPID_METABOLISM	REACTOME_PHOSPHOLIPID_METABOLISM	197	0.382342	1.78127	0.00168634	0.0106203	0.00576424	2405	tags=27%, list=14%, signal=24%	PNPLA6/PIK3R5/PLD2/MTMR14/PCYT1A/PI4KB/PLA2G15/LPCAT1/PHOSPHO1/PLD3/PITPNM1/PLBD1/CHKB/AGPAT3/LPCAT3/PIK3CD/PIP5K1C/MTMR3/PISD/ARF1/PI4KA/INPPL1/FIG4/PI4K2A/INPP4A/INPP5K/SLC44A1/PCTP/SLC44A2/MFSD2A/PIP4K2A/PLB1/PLA2G4C/DGAT2/PLA2G4A/MTMR12/INPP5D/GPCPD1/SYNJ1/VAC14/MGLL/TNFAIP8L2/SBF2/PLA2G2D/ARF3/GDPD5/RUFY1/PIK3R2/PLD4/LPIN2/HADHA/SBF1/CPNE3/PIK3CG
REACTOME_MUSCLE_CONTRACTION	REACTOME_MUSCLE_CONTRACTION	199	0.365845	1.70716	0.00169205	0.0106203	0.00576424	4988	tags=45%, list=30%, signal=32%	TLN1/SLC8A1/KCNE1/ATP1A1/PAK1/PRKACA/FXYD6/KCNQ1/KCNJ2/VCL/STIM1/TNNI2/ANXA2/DYSF/KCNK6/CACNA2D3/CAMK2D/RYR1/TMOD1/KCNK13/ITGB5/CACNB1/TPM3/DMPK/HIPK2/TPM1/RYR2/ANXA6/CALM1/ACTA1/MYL12A/KAT2B/ACTC1/TNNT1/SCN2B/FKBP1B/AHCYL1/ITPR1/PXN/DES/TNNI1/MYL6/ATP2A2/SCN4B/GUCY1A2/ATP1B3/TNNC2/KCNK10/TRIM72/SORBS3/TMOD2/MYH8/ATP1A2/KCNK7/FXYD2/KCND3/MYBPC3/CALD1/ITPR3/CACNG8/CACNG6/MYL5/CACNA2D4/MYBPC1/VIM/S…
KEGG_REGULATION_OF_ACTIN_CYTOSKELETON	KEGG_REGULATION_OF_ACTIN_CYTOSKELETON	202	0.510259	2.38408	0.00170068	0.0106203	0.00576424	2449	tags=32%, list=15%, signal=28%	MYH9/ITGAL/PIK3R5/NCKAP1L/ITGB2/CSK/ITGAM/CD14/VAV1/ARPC1B/ITGB7/ITGAX/ACTB/MSN/PAK1/FGD3/MAP2K1/PPP1CA/RRAS/LIMK1/WAS/IQGAP1/SLC9A1/VCL/PIK3CD/ARHGEF1/PIP5K1C/ITGB3/GSN/MAPK3/ARPC5/ITGA7/MAP2K2/DIAPH1/ACTN4/ARPC4/SSH2/FN1/ARPC1A/RAF1/PFN1/ARAF/RAC2/ITGB5/LIMK2/PIP4K2A/PTK2/WASF2/CFL1/ITGA2B/EZR/ARPC2/MAPK1/VAV2/PIK3R2/MYL12A/CRK/ARHGEF12/RHOA/SSH1/PXN/ITGAD/NCKAP1/PIK3CG/ITGB1
WP_RAS_SIGNALING	WP_RAS_SIGNALING	176	0.377315	1.72229	0.00170068	0.0106203	0.00576424	2710	tags=26%, list=16%, signal=22%	GNGT2/PLD2/RASA3/NFKB1/PAK1/PRKACA/MAP2K1/RASSF5/IKBKG/RRAS/PIK3CD/HTR7/RIN1/RAB5C/MAPK3/GNB2/RGL1/GRB2/MAP2K2/RASGRP4/CSF1R/RAF1/RAC2/PRKCB/CALM3/PLA2G4C/PLA2G4A/CHUK/PRKCA/STK4/PLA2G2D/GNB1/RALB/SHC1/MAPK1/PLCG2/PIK3R2/CALM1/RHOA/KSR1/REL/AKT1/LAT/AKT3/PRKACG
KEGG_ENDOCYTOSIS	KEGG_ENDOCYTOSIS	175	0.467302	2.1331	0.00170648	0.0106203	0.00576424	2644	tags=34%, list=16%, signal=29%	ARAP1/AP2A1/HLA-E/IQSEC1/DNM2/PLD2/HSPA6/CCR5/AP2A2/EPN1/RAB31/EHD4/GRK6/AP2M1/PSD4/VPS37C/SMAP2/PIP5K1C/SRC/CHMP2A/RAB5C/CLTC/HLA-G/LDLR/ASAP1/ARAP3/HLA-B/HLA-F/RAB11FIP5/ARRB2/SH3GL1/CSF1R/HLA-C/CXCR2/CHMP4B/TSG101/EHD1/CLTB/LDLRAP1/IQSEC2/VPS4A/GRK5/SH3GLB2/CXCR1/CBL/HGS/ARRB1/RUFY1/HLA-A/IL2RB/RAB11FIP4/CHMP4A/VPS28/RNF41/PSD/TRAF6/VPS25/AP2S1/PDCD6IP/EPN3
REACTOME_CELL_SURFACE_INTERACTIONS_AT_THE_VASCULAR_WALL	REACTOME_CELL_SURFACE_INTERACTIONS_AT_THE_VASCULAR_WALL	134	0.445839	1.9645	0.00171233	0.0106203	0.00576424	3195	tags=34%, list=19%, signal=28%	ITGAL/ITGB2/DOK2/ITGAM/TGFB1/GLG1/LYN/PECAM1/SLC7A7/ITGAX/SDC3/SLC16A3/SELPLG/PTPN6/CD74/FCER1G/SRC/ITGB3/GRB2/PF4/FN1/SDC2/CEACAM3/CD48/INPP5D/SIRPA/CD84/THBD/SHC1/SDC4/PIK3R2/PROS1/TREM1/FYN/MERTK/PF4V1/TNFRSF10B/ITGB1/ESAM/MMP1/FCAMR/ATP1B3/GPC1/GAS6/L1CAM/SELP
WP_EGFEGFR_SIGNALING_PATHWAY	WP_EGFEGFR_SIGNALING_PATHWAY	161	0.424643	1.91219	0.00171233	0.0106203	0.00576424	2598	tags=34%, list=16%, signal=29%	AP2A1/IQSEC1/CSK/DOK2/PLD2/VAV1/EPN1/PDPK1/PAK1/MAP3K3/MAP2K1/AP2M1/IQGAP1/RPS6KA1/EPS8/ARHGEF1/PTK2B/MAPK7/JAK2/PRKCD/RIN1/SRC/ASAP1/MTOR/INPPL1/GRB2/MAP2K2/RAF1/PRKCB/LIMK2/PTK6/PTK2/INPP5D/MEF2C/CFL1/SYNJ1/PRKCA/REPS2/STAT1/CBL/HGS/RALB/SHC1/MAPK1/VAV2/PIK3R2/CRK/NCOA3/FOXO1/JAK1/AKT1/NOS3/AP2S1/MEF2D
KEGG_CALCIUM_SIGNALING_PATHWAY	KEGG_CALCIUM_SIGNALING_PATHWAY	174	0.347153	1.58147	0.00171527	0.0106203	0.00576424	4692	tags=38%, list=28%, signal=28%	PTAFR/SLC8A1/ADCY7/PRKACA/P2RX7/PTK2B/HTR7/PLCB3/PDE1B/CAMK2D/HRH1/BST1/RYR1/GRPR/PRKCB/CALM3/PLCB2/PRKCA/TACR2/RYR2/ADORA2A/PLCG2/P2RX4/CALM1/GNA14/GRIN2C/ITPR1/PLCD3/ADCY4/LTB4R2/ADCY3/HTR2A/NOS3/PLCD1/PHKA2/CYSLTR1/CHRM2/PRKACG/SLC25A6/ATP2A2/PTGFR/TNNC2/CACNA1I/GRIN2D/ADRA1A/MYLK3/EDNRB/ITPR3/ITPKB/HRH2/PLCG1/ADCY9/SPHK1/ADORA2B/ATP2B4/PLN/CCKAR/CCKBR/CACNA1D/CACNA1F/DRD1/SLC8A3/HTR6/NOS1/SPH…
KEGG_INSULIN_SIGNALING_PATHWAY	KEGG_INSULIN_SIGNALING_PATHWAY	135	0.504057	2.22452	0.00172117	0.0106203	0.00576424	2847	tags=37%, list=17%, signal=31%	HK1/PIK3R5/HK3/RAPGEF1/PDPK1/FLOT2/PTPN1/PRKACA/EIF4E2/MAP2K1/PPP1CA/PIK3CD/FBP1/PRKAR2A/MAPK3/SREBF1/MTOR/PCK2/GRB2/MAP2K2/INPP5K/FLOT1/RAF1/ARAF/CALM3/INPP5D/MKNK2/PRKAR2B/CBL/RPS6KB2/SHC1/MAPK1/PRKAG1/TSC2/PIK3R2/CALM1/CRK/PYGB/TRIP10/FOXO1/PIK3CG/PRKAG3/AKT1/SH2B2/PHKA2/AKT3/PRKACG/EXOC7/G6PC/PRKAB1
REACTOME_C_TYPE_LECTIN_RECEPTORS_CLRS_	REACTOME_C_TYPE_LECTIN_RECEPTORS_CLRS_	135	0.52083	2.29855	0.00172117	0.0106203	0.00576424	3465	tags=46%, list=21%, signal=37%	PSMD2/LYN/PDPK1/NFKB1/PAK1/CREBBP/PRKACA/NFKB2/CLEC7A/SYK/IKBKG/MAP3K14/CCL22/EP300/PSMF1/PRKCD/FCER1G/RELB/SRC/PSMD4/CLEC10A/CLEC4A/CD209/PSMB10/PSMB8/PSMC4/RAF1/UBC/ICAM2/CHUK/PSMD13/PSMD3/PSMD8/PSMB9/MALT1/PYCARD/PSMA7/PLCG2/CALM1/FYN/PSMB3/PSMD9/AHCYL1/CLEC6A/ITPR1/ICAM3/NFKBIA/CARD9/PSMC3/UBE2D1/TRAF6/PRKACG/PSMD1/TAB1/CLEC4E/NFATC1/RELA/PSMD6/PSMC2/PSME3/ITPR3/PSMD7
REACTOME_DEATH_RECEPTOR_SIGNALLING	REACTOME_DEATH_RECEPTOR_SIGNALLING	135	0.457009	2.01689	0.00172117	0.0106203	0.00576424	3317	tags=43%, list=20%, signal=35%	FGD2/ARHGEF10L/AKAP13/VAV1/PREX1/FGD4/NFKB1/MYD88/FGD3/IKBKG/ARHGEF1/IRAK1/TNFSF10/USP4/BCL2L11/RNF31/SPPL2A/ARHGEF3/ARHGEF11/UBC/CASP10/BIRC3/CFLAR/CHUK/MADD/PSEN1/FADD/TNFAIP3/ABR/RIPK1/VAV2/ITSN1/ARHGDIA/NCSTN/TRADD/ARHGEF12/PRDM4/RHOA/ARHGEF18/TNFRSF10B/NFKBIA/PSEN2/SQSTM1/SHARPIN/TRAF6/TRAF1/TAB1/AATF/RBCK1/KALRN/RIPK2/BAG4/RELA/PLEKHG2/HDAC1/APH1A/TNF/NGFR
WP_CHEMOKINE_SIGNALING_PATHWAY	WP_CHEMOKINE_SIGNALING_PATHWAY	162	0.570189	2.56705	0.00172117	0.0106203	0.00576424	2861	tags=43%, list=17%, signal=36%	PIK3R5/HCK/CSK/CX3CR1/GNGT2/LYN/VAV1/FGR/ADCY7/PREX1/CXCL16/NCF1/GNAI2/NFKB1/PAK1/MAP2K1/CXCL10/CCR1/IKBKG/GRK6/CCR2/WAS/CCL5/CCL22/PIK3CD/PTK2B/STAT2/JAK2/PRKCD/MAPK3/GNB2/CXCL11/DOCK2/GRB2/ARRB2/PLCB3/PF4/CXCR2/PPBP/RAF1/RAC2/PRKCB/GRK5/PTK2/PLCB2/CCR10/CHUK/CCR3/STAT1/GNB1/CXCL9/ARRB1/SHC1/MAPK1/VAV2/CXCL5/XCR1/CCR4/PIK3R2/CRK/PXN/NFKBIA/PIK3CG/ADCY4/ADCY3/AKT1/AKT3/PRKACG/ITK/CCL15
WP_REGULATION_OF_TOLLLIKE_RECEPTOR_SIGNALING_PATHWAY	WP_REGULATION_OF_TOLLLIKE_RECEPTOR_SIGNALING_PATHWAY	135	0.591432	2.61013	0.00172117	0.0106203	0.00576424	3315	tags=50%, list=20%, signal=40%	PIK3R5/TICAM1/TLR8/TRAFD1/CD14/TLR5/NFKB1/TLR7/PELI3/MYD88/NFKB2/MAP2K1/SYK/CXCL10/IKBKG/PTPN6/TOLLIP/CCL5/FBXW5/TLR1/CD86/TICAM2/PIK3CD/CD180/LY96/IRAK1/MAP2K3/TLR6/TRAF3/MAPK3/RNF31/CXCL11/MAP2K2/MAPK13/BTK/TLR4/IRF5/TBK1/CHUK/CD40/STAT1/IRF7/FADD/CXCL9/TNFAIP3/MAPK1/RIPK1/PIK3R2/TREM1/IFNAR1/TIRAP/NFKBIA/PIK3CG/RNF41/SQSTM1/AKT1/TRAF6/AKT3/PELI1/TAB1/RBCK1/MAP2K6/CD80/RELA/TLR2/TNF/USP7
REACTOME_TRANSPORT_TO_THE_GOLGI_AND_SUBSEQUENT_MODIFICATION	REACTOME_TRANSPORT_TO_THE_GOLGI_AND_SUBSEQUENT_MODIFICATION	177	0.379597	1.73101	0.00172414	0.0106203	0.00576424	2977	tags=32%, list=18%, signal=26%	GBF1/COPA/COG4/TUBA4A/SEC24C/ACTR1A/MGAT1/CAPZB/DCTN1/CTSZ/MAN1C1/DYNC1H1/SERPINA1/SEC16A/RAB1B/F5/B4GALT1/ARF1/FUCA1/TRAPPC10/NAPA/SPTBN5/DCTN2/TUBB1/ARCN1/CAPZA2/FOLR1/NSF/COPE/PREB/CHST8/SEC22C/ARF3/TRAPPC1/TUBB2B/STX5/COPB2/TUBB2A/COPZ2/TMEM115/TRAPPC5/CAPZA1/CD55/TRAPPC9/YKT6/LMAN1L/CSNK1D/MGAT4B/SPTAN1/F8/SEC24D/TUBAL3/TUBB8/COG2/SPTB/ARFGAP2
NABA_ECM_AFFILIATED	NABA_ECM_AFFILIATED	152	0.47121	2.10986	0.00172712	0.0106203	0.00576424	3776	tags=39%, list=23%, signal=30%	PLXNB2/C1QA/SDC3/CLEC7A/FCN1/ANXA5/LGALS3/C1QB/C1QC/CLEC10A/LGALS2/CLEC4A/ANXA2/CD209/LGALS8/SEMA4B/PLXDC2/SEMA4A/SEMA4D/CLEC1A/CLEC1B/SDC2/LGALS1/PLXNC1/ANXA4/ANXA11/LGALS9/PLXNB3/CLEC3B/PLXNA2/SEMA6B/ANXA6/PARM1/PLXNA1/SDC4/SEMA3C/CLEC18A/FCN2/CLEC4G/CLEC6A/LGALS9C/FCN3/ITLN2/CLEC4F/LMAN1L/CLEC18B/CLEC17A/GPC3/CLEC4E/LGALS9B/PLXDC1/GPC1/LGALS12/CLEC4M/COLEC12/FREM1/ITLN1/CSPG4/HPX
REACTOME_FACTORS_INVOLVED_IN_MEGAKARYOCYTE_DEVELOPMENT_AND_PLATELET_PRODUCTION	REACTOME_FACTORS_INVOLVED_IN_MEGAKARYOCYTE_DEVELOPMENT_AND_PLATELET_PRODUCTION	145	0.372426	1.65581	0.00172712	0.0106203	0.00576424	3332	tags=31%, list=20%, signal=25%	ITPK1/MICAL1/ACTB/TUBA4A/KIF1C/PRKACA/MFN2/SH2B3/CAPZB/KIF21B/DOCK10/KIF13B/JAK2/KIF26B/PRKAR2A/DOCK2/DOCK8/IRF2/EHD1/DOCK11/TUBB1/CAPZA2/KIF1B/KIF3B/PRKAR2B/HBE1/TUBB2B/TUBB2A/CAPZA1/AKAP10/IRF1/GATA5/KIFC2/KIF19/SH2B2/PRKACG/CABLES2/TUBAL3/TUBB8/EHD3/KIF5A/VPS45/HDAC1/GATA1/TUBA1A
REACTOME_RHO_GTPASE_CYCLE	REACTOME_RHO_GTPASE_CYCLE	133	0.525291	2.3083	0.00172712	0.0106203	0.00576424	2368	tags=35%, list=14%, signal=31%	ARAP1/FGD2/MYO9B/GMIP/ARHGEF10L/AKAP13/VAV1/ARHGAP30/ARHGAP31/PREX1/FGD4/ARHGAP27/SRGAP2/FGD3/RHOG/ARHGEF1/STARD8/ARHGAP6/ARHGAP1/ARHGAP26/RHOBTB2/ARHGEF3/ARAP3/ARHGAP24/ARHGEF11/ARHGAP19/ARHGAP18/ARHGAP9/RAC2/ARHGAP29/ARHGDIB/RHOU/SRGAP1/TAGAP/ABR/VAV2/ITSN1/ARHGDIA/PIK3R2/RHOC/ARHGAP4/ARHGAP17/ARHGEF12/TRIP10/RHOA/ARHGEF18/RHOF
WP_INSULIN_SIGNALING	WP_INSULIN_SIGNALING	160	0.422054	1.89548	0.00172712	0.0106203	0.00576424	2720	tags=32%, list=16%, signal=27%	CAP1/RAPGEF1/PDPK1/STXBP2/MAP3K3/FLOT2/PTPN1/MAP2K1/MINK1/PFKL/MAP3K14/RPS6KA1/MAP3K11/PIK3CD/MAPK7/PRKCD/MAP2K3/GSK3A/MAPK3/MYO1C/MTOR/ARF1/INPPL1/GRB2/MAP2K2/INPP4A/FLOT1/GYG1/MAPK13/EHD1/MAP3K6/RAF1/RAC2/PRKCB/SGK1/PRKCA/CBL/RPS6KB2/SHC1/MAPK1/TSC2/PIK3R2/SRF/CRK/RPS6KA4/FOXO1/PIK3CG/SNAP25/AKT1/SH2B2/MAP3K9/STX4
REACTOME_ION_CHANNEL_TRANSPORT	REACTOME_ION_CHANNEL_TRANSPORT	171	0.411306	1.86493	0.0017301	0.0106203	0.00576424	3231	tags=32%, list=19%, signal=26%	ATP6V0D1/MCOLN1/TRPV2/ATP1A1/TTYH3/ATP6V1A/FXYD6/TCIRG1/TRPV4/CLCN3/ATP6V0A1/WNK1/ATP13A2/ATP6V0C/BEST1/CLCN5/CAMK2D/RYR1/ATP10A/ANO6/ATP6V1E1/RAF1/WNK2/UBC/ANO8/TTYH2/MLKL/ATP13A1/SGK1/CLCN6/TRPM4/RYR2/ATP6V0E2/ATP6V1B2/RIPK1/CLCN1/CLCN7/CALM1/TRPC3/ATP11A/STOM/RIPK3/FKBP1B/ATP6AP1/OSTM1/MCOLN2/TRPM2/TRPC6/ATP2A2/ATP1B3/BSND/ATP2C2/ATP1A2/TRPV5/FXYD2
REACTOME_PEPTIDE_LIGAND_BINDING_RECEPTORS	REACTOME_PEPTIDE_LIGAND_BINDING_RECEPTORS	171	0.409124	1.85504	0.0017301	0.0106203	0.00576424	5031	tags=41%, list=30%, signal=29%	PSAP/CX3CR1/CXCL16/C5AR1/CCR5/FPR1/C3/CXCL10/CCR1/CCR2/CCL5/CCL22/FPR2/CXCL11/F2RL3/OPRL1/PF4/ECE1/CXCR2/PPBP/GRPR/CCRL2/FPR3/NMUR1/CCR10/CXCR1/CCR3/TACR2/CXCL9/PENK/RLN3/CXCL5/XCR1/CCR4/CCL23/RXFP2/GPR37/PDYN/CCL16/PNOC/PRLHR/NPY1R/EDNRB/AVPR2/CCL19/CCL2/CXCL1/C3AR1/CX3CL1/QRFPR/PROKR1/CXCR3/MC3R/CCL7/XCL2/CCL3/CCKAR/CCKBR/CXCR5/AGT/PROKR2/SSTR3/GAL/KEL/RXFP1/OPRD1/C5/CXCL6/EDN2/XK
REACTOME_PROGRAMMED_CELL_DEATH	REACTOME_PROGRAMMED_CELL_DEATH	171	0.381872	1.73147	0.0017301	0.0106203	0.00576424	3465	tags=36%, list=21%, signal=29%	PLEC/TICAM1/PSMD2/CD14/DBNL/UNC5A/TICAM2/PSMF1/LY96/PRKCD/ADD1/GSN/PSMD4/TNFSF10/MAPK3/BCL2L11/PSMB10/NMT1/TJP2/PSMB8/PSMC4/UBC/YWHAH/BAK1/BBC3/TLR4/BIRC3/PTK2/LMNA/MLKL/CFLAR/BID/PSMD13/PSMD3/PSMD8/PSMB9/FADD/GZMB/PSMA7/MAPK1/RIPK1/DAPK2/TRADD/PSMB3/RIPK3/PSMD9/TNFRSF10B/AKT1/PSMC3/STK24/SPTAN1/AKT3/PSMD1/PPP1R13B/DSG1/PSMD6/APAF1/UNC5B/PSMC2/SFN/PSME3/PSMD7
REACTOME_L1CAM_INTERACTIONS	REACTOME_L1CAM_INTERACTIONS	117	0.494522	2.14485	0.0017331	0.0106203	0.00576424	3821	tags=42%, list=23%, signal=33%	AP2A1/DNM2/ACTB/AP2A2/NUMB/MSN/TUBA4A/PAK1/MAP2K1/AP2M1/EPHB2/RPS6KA1/SRC/ITGB3/MAPK3/CLTC/DPYSL2/MAP2K2/SPTBN5/TUBB1/ITGA2B/EZR/LYPLA2/SDCBP/TUBB2B/MAPK1/VAV2/TUBB2A/RPS6KA4/SCN2B/CNTNAP1/DCX/NRP2/ITGB1/AP2S1/SPTAN1/TUBAL3/SCN4B/TUBB8/SPTB/LAMA1/L1CAM/TUBA1A/CLTA/AP2B1/ITGA10/SPTBN4/NCAM1/ANK1
REACTOME_MHC_CLASS_II_ANTIGEN_PRESENTATION	REACTOME_MHC_CLASS_II_ANTIGEN_PRESENTATION	117	0.568298	2.46483	0.0017331	0.0106203	0.00576424	3812	tags=49%, list=23%, signal=38%	AP2A1/DNM2/IFI30/CTSB/CTSD/AP2A2/TUBA4A/AP1M1/SEC24C/AP1B1/CTSS/ACTR1A/HLA-DRB1/AP2M1/CAPZB/HLA-DRA/DCTN1/CD74/DYNC1H1/HLA-DPA1/HLA-DRB5/CTSH/HLA-DQB1/HLA-DMB/CLTC/ARF1/AP1S2/HLA-DPB1/HLA-DMA/DCTN2/RILP/TUBB1/CAPZA2/HLA-DQA1/KIF3B/HLA-DQB2/CTSA/TUBB2B/TUBB2A/CAPZA1/HLA-DQA2/RAB7A/AP2S1/LGMN/SEC24D/TUBAL3/TUBB8/HLA-DOA/HLA-DOB/KIF5A/TUBA1A/CLTA/AP2B1/CTSO/KIF5B/SEC23A/DCTN5
WP_MYOMETRIAL_RELAXATION_AND_CONTRACTION_PATHWAYS	WP_MYOMETRIAL_RELAXATION_AND_CONTRACTION_PATHWAYS	151	0.38303	1.71023	0.00173611	0.0106203	0.00576424	2540	tags=28%, list=15%, signal=24%	SLC8A1/ADCY7/ACTB/NFKB1/PRKACA/GRK6/RGS19/PRKCD/RGS14/PRKAR2A/GNB2/RGS10/ARRB2/PLCB3/CAMK2D/RGS2/RYR1/PRKCB/YWHAH/CALM3/GRK5/PRKCA/PRKAR2B/RYR2/GNB1/ARRB1/RAMP3/ADM/PLCG2/CALM1/ACTA1/DGKZ/ACTC1/RXFP2/CREB3/ITPR1/ADCY4/ADCY3/PKIB/GSTO1/RGS6/NOS3/PLCD1
WP_REGULATION_OF_ACTIN_CYTOSKELETON	WP_REGULATION_OF_ACTIN_CYTOSKELETON	142	0.465801	2.06283	0.00173611	0.0106203	0.00576424	2405	tags=28%, list=14%, signal=24%	PIK3R5/CSK/CD14/VAV1/ACTB/MSN/PAK1/MAP2K1/RRAS/LIMK1/WAS/IQGAP1/SLC9A1/VCL/PIK3CD/ARHGEF1/PIP5K1C/GSN/MAPK3/ARPC5/MAP2K2/DIAPH1/SSH2/FN1/RAF1/PFN1/RAC2/PIP4K2A/PTK2/WASF2/CFL1/EZR/MAPK1/PIK3R2/CRK/RHOA/SSH1/PXN/NCKAP1/PIK3CG
REACTOME_ER_TO_GOLGI_ANTEROGRADE_TRANSPORT	REACTOME_ER_TO_GOLGI_ANTEROGRADE_TRANSPORT	146	0.402442	1.78873	0.00173913	0.0106203	0.00576424	2977	tags=34%, list=18%, signal=28%	GBF1/COPA/COG4/TUBA4A/SEC24C/ACTR1A/CAPZB/DCTN1/CTSZ/DYNC1H1/SERPINA1/SEC16A/RAB1B/F5/ARF1/TRAPPC10/NAPA/SPTBN5/DCTN2/TUBB1/ARCN1/CAPZA2/FOLR1/NSF/COPE/PREB/SEC22C/ARF3/TRAPPC1/TUBB2B/STX5/COPB2/TUBB2A/COPZ2/TMEM115/TRAPPC5/CAPZA1/CD55/TRAPPC9/YKT6/LMAN1L/CSNK1D/SPTAN1/F8/SEC24D/TUBAL3/TUBB8/COG2/SPTB/ARFGAP2
REACTOME_GOLGI_TO_ER_RETROGRADE_TRANSPORT	REACTOME_GOLGI_TO_ER_RETROGRADE_TRANSPORT	128	0.412098	1.80341	0.00173913	0.0106203	0.00576424	2371	tags=27%, list=14%, signal=23%	GBF1/COPA/TUBA4A/KIF1C/ACTR1A/CAPZB/KIF21B/DCTN1/BICD2/DYNC1H1/AGPAT3/KIF13B/KIF26B/RAB1B/ARF1/RAB3GAP1/NAPA/DCTN2/TUBB1/ARCN1/PLA2G4A/CAPZA2/KIF1B/NSF/KIF3B/COPE/ARF3/TUBB2B/COPB2/TUBB2A/COPZ2/CAPZA1/KIFC2/KIF19
WP_ADIPOGENESIS	WP_ADIPOGENESIS	128	0.405977	1.77662	0.00173913	0.0106203	0.00576424	5625	tags=52%, list=34%, signal=34%	TGFB1/STAT6/NCOR2/RXRA/PPARD/PRLR/STAT2/SMAD3/RARA/IL6ST/SREBF1/PCK2/CEBPB/SPOCK1/NCOA2/E2F4/LMNA/MEF2C/AHR/EGR2/FZD1/WNT5B/STAT1/NAMPT/CDKN1A/CEBPD/LPIN2/FOXO1/MEF2D/PPARG/BMP2/PLIN2/KLF7/TNF/PNPLA3/DVL1/NCOA1/LPL/STAT5A/RB1/SP1/HIF1A/STAT3/PCK1/CYP26B1/AGT/AGPAT2/IRS2/EPAS1/ADIPOQ/FAS/KLF15/ID3/MBNL1/SCD/IL6/NRIP1/WNT10B/LPIN3/GATA3/WNT1/RBL2/CTNNB1/SOCS1/PTGIS/IRS4
WP_EBOLA_VIRUS_PATHWAY_ON_HOST	WP_EBOLA_VIRUS_PATHWAY_ON_HOST	128	0.650081	2.84486	0.00173913	0.0106203	0.00576424	2513	tags=55%, list=15%, signal=47%	FLNA/HLA-E/CTSB/HAVCR2/ACTB/NFKB1/PAK1/CREBBP/NFKB2/VPS11/HLA-DRB1/IQGAP1/HLA-DRA/CD300A/PIK3CD/EP300/HLA-DPA1/HLA-DRB5/RELB/VPS39/ITGB3/HLA-DQB1/TIMD4/HLA-DMB/GSN/CLEC10A/MAPK3/CD209/CLTC/HLA-G/ASGR1/HLA-B/HLA-F/HLA-DPB1/ACTN4/VPS18/VPS16/HLA-C/TSG101/CLTB/NPC1/ICAM2/HLA-DMA/VPS4A/BST2/TLR4/HAVCR1/FOLR1/HLA-DQA1/TBK1/VPS33A/HLA-DQB2/STAT1/IRF7/NPC2/FLNB/MAPK1/VAV2/PIK3R2/HLA-A/RHOC/CLEC4G/MERTK/…
KEGG_JAK_STAT_SIGNALING_PATHWAY	KEGG_JAK_STAT_SIGNALING_PATHWAY	147	0.431584	1.92066	0.00174216	0.0106203	0.00576424	2690	tags=27%, list=16%, signal=22%	PIK3R5/IL12RB1/IL10RA/STAT6/TYK2/CREBBP/IFNGR1/PTPN6/CCND3/PIK3CD/EP300/PRLR/STAT2/IL10RB/JAK2/IRF9/IL6ST/IFNGR2/GRB2/IL21R/IL15/IL10/CSF2RB/CSF2RA/IL4R/EPOR/STAT1/CBL/IL13RA1/IL15RA/PIK3R2/IL6R/IFNAR1/IL2RB/JAK1/PIK3CG/AKT1/PIAS4/AKT3
KEGG_LYSOSOME	KEGG_LYSOSOME	119	0.60128	2.60077	0.00174216	0.0106203	0.00576424	2506	tags=48%, list=15%, signal=41%	PSAP/SGSH/ATP6V0D1/CTSB/AP3D1/MCOLN1/GNS/CD68/CTSD/GBA/PLA2G15/IGF2R/AP1M1/AP1B1/SLC11A1/NAGA/CTSS/SORT1/LAPTM5/GAA/LIPA/TCIRG1/SMPD1/PPT1/CTSZ/ATP6V0A1/GM2A/ACP2/CTSH/TPP1/HEXB/CLTC/AP3S2/FUCA1/MAN2B1/AP1S2/ATP6V0C/ASAH1/NEU1/GALC/CLTB/NPC1/SLC17A5/GGA2/ARSG/NAGPA/GLB1/NPC2/CTSA/ARSA/LAMP1/CTNS/ATP6AP1/GGA3/ACP5/GGA1/GUSB
WP_CALCIUM_REGULATION_IN_THE_CARDIAC_CELL	WP_CALCIUM_REGULATION_IN_THE_CARDIAC_CELL	148	0.416868	1.85543	0.00174216	0.0106203	0.00576424	3463	tags=34%, list=21%, signal=28%	SLC8A1/ADCY7/GNAI2/CAMK1/PRKACA/GRK6/RGS19/PRKCD/RGS14/PRKAR2A/GNB2/RGS10/ARRB2/PLCB3/GNAZ/CAMK2D/RGS2/RYR1/PRKCB/YWHAH/CACNB1/CALM3/GRK5/STIM2/PRKCA/PRKAR2B/RYR2/GNB1/ANXA6/ARRB1/CALM1/ITPR1/ADCY4/ADCY3/PKIB/KCNJ3/RGS6/GJA4/CHRM2/ATP2A2/ATP1B3/FKBP1A/GJB5/PRKCH/FXYD2/GNG11/ADRA1A/GNAI3/SFN/ITPR3/RGS9
WP_HEPATITIS_B_INFECTION	WP_HEPATITIS_B_INFECTION	148	0.462943	2.06051	0.00174216	0.0106203	0.00576424	3307	tags=41%, list=20%, signal=33%	TICAM1/TGFB1/STAT6/NFKB1/TYK2/CREBBP/MYD88/MAP2K1/IKBKG/TICAM2/PIK3CD/EP300/PTK2B/STAT2/IRAK1/JAK2/MAP2K3/CREB5/SRC/SMAD3/TRAF3/MAPK3/GRB2/MAP2K2/MAPK13/RAF1/ARAF/CASP10/PRKCB/TLR4/TBK1/CHUK/BID/PRKCA/EGR2/STAT1/CREB3L1/IRF7/FADD/TGFBR2/MAPK1/IFIH1/DDB1/CDKN1A/PIK3R2/IFNAR1/CREB3/TIRAP/ATP6AP1/JAK1/AKT1/TRAF6/AKT3/TAB1/DDX58/NFATC1/MAP2K6/RELA/TLR2/APAF1/TNF
WP_VITAMIN_D_RECEPTOR_PATHWAY	WP_VITAMIN_D_RECEPTOR_PATHWAY	168	0.418852	1.89281	0.00174216	0.0106203	0.00576424	3256	tags=33%, list=19%, signal=27%	G6PD/ABCD1/SLC37A2/MYO9B/ITGAM/TGFB1/CD14/SLC8A1/VDR/LRRC25/RXRA/PPARD/S100A4/S100A6/S100A9/HLA-DRB1/CASP5/MX2/S100A8/NINJ1/BCL6/CDKN2B/CLEC16A/KLF4/IRF8/STS/CDKN2D/ALOX5/IRF5/HLA-DQA1/JUNB/LGALS9/TPM1/CD40/THBD/TNFAIP3/CDKN1A/STEAP4/TREM1/EFNA5/HLA-DQA2/FOXO1/COL13A1/IRF4/TIMP3/CLPTM1L/PNOC/DNER/PTGER4/CAMP/LPGAT1/CTLA4/ATP2C2/G0S2/TRPV5/DACT2
KEGG_AXON_GUIDANCE	KEGG_AXON_GUIDANCE	127	0.427797	1.86896	0.0017452	0.0106203	0.00576424	2535	tags=27%, list=15%, signal=23%	PLXNB2/GNAI2/UNC5A/SRGAP2/PAK1/LIMK1/EPHB2/ABLIM3/FES/MAPK3/SEMA4B/DPYSL2/SEMA4A/SEMA4D/PLXNC1/RAC2/LIMK2/PTK2/SRGAP1/CFL1/PLXNB3/PLXNA2/SEMA6B/EPHB3/MAPK1/NTNG1/PLXNA1/SEMA3C/FYN/EFNA5/ARHGEF12/RHOA/ITGB1/ABLIM2
KEGG_CELL_ADHESION_MOLECULES_CAMS	KEGG_CELL_ADHESION_MOLECULES_CAMS	127	0.510435	2.22998	0.0017452	0.0106203	0.00576424	3215	tags=43%, list=19%, signal=35%	ITGAL/HLA-E/ITGB2/CD4/ITGAM/GLG1/SIGLEC1/PECAM1/ITGB7/VCAN/SDC3/SELPLG/HLA-DRB1/HLA-DRA/CD86/HLA-DPA1/PTPRC/HLA-DRB5/HLA-DQB1/HLA-DMB/PDCD1LG2/HLA-G/HLA-B/HLA-F/HLA-DPB1/HLA-C/SDC2/CD274/ICAM2/HLA-DMA/CD276/HLA-DQA1/ICAM1/CD40/CLDN3/SDC4/CADM1/HLA-A/CLDN23/HLA-DQA2/CNTNAP1/CD226/ICAM3/ITGB1/ESAM/CD22/HLA-DOA/CDH3/CTLA4/HLA-DOB/L1CAM/CD80/SELP/NCAM2
KEGG_NATURAL_KILLER_CELL_MEDIATED_CYTOTOXICITY	KEGG_NATURAL_KILLER_CELL_MEDIATED_CYTOTOXICITY	127	0.594016	2.59513	0.0017452	0.0106203	0.00576424	3900	tags=57%, list=23%, signal=44%	ITGAL/PIK3R5/HLA-E/ITGB2/FCGR3A/VAV1/PAK1/IFNGR1/MAP2K1/SYK/PTPN6/SH3BP2/PIK3CD/PTK2B/FCER1G/TNFSF10/MAPK3/HLA-G/IFNGR2/HLA-B/GRB2/LCP2/MAP2K2/KIR2DL4/HLA-C/RAF1/TYROBP/ARAF/RAC2/ICAM2/PRKCB/SH2D1B/CD48/KIR3DL1/MICB/BID/PRKCA/KIR2DL1/ICAM1/ULBP2/PRF1/SHC1/GZMB/FCGR3B/MAPK1/VAV2/PLCG2/PIK3R2/ULBP3/KIR2DS4/HLA-A/KIR2DL3/IFNAR1/FYN/TNFRSF10B/PIK3CG/HCST/LAT/KIR3DL2/NFATC1/NCR1/ULBP1/TNFRSF10C/TNF/KL…
REACTOME_TOLL_LIKE_RECEPTOR_4_TLR4_CASCADE	REACTOME_TOLL_LIKE_RECEPTOR_4_TLR4_CASCADE	127	0.525798	2.2971	0.0017452	0.0106203	0.00576424	3219	tags=45%, list=19%, signal=37%	ITGB2/TICAM1/DNM2/ITGAM/CD14/NFKB1/CD36/PELI3/MYD88/LY86/NFKB2/MAP2K1/IKBKG/TLR1/NOD2/TICAM2/RPS6KA1/CD180/MAPK7/LY96/IRAK1/MAP2K3/TLR6/TRAF3/MAPK3/S100A12/DUSP7/TNIP2/BTK/UBC/TLR4/BIRC3/MEF2C/TBK1/CHUK/PPP2R1A/DUSP6/IRF7/FADD/MAPK1/RIPK1/PLCG2/RIPK3/TIRAP/NFKBIA/UBE2D1/PPP2R5D/TRAF6/PELI1/TAB1/NKIRAS2/BPI/RIPK2/MAPKAPK2/MAP2K6/RELA/TLR2
REACTOME_ANTIGEN_PROCESSING_CROSS_PRESENTATION	REACTOME_ANTIGEN_PROCESSING_CROSS_PRESENTATION	96	0.581249	2.44011	0.00174825	0.0106203	0.00576424	2727	tags=52%, list=16%, signal=44%	HLA-E/NCF2/PSMD2/CD14/NCF1/CD36/CTSS/MYD88/IKBKG/TAP1/CYBB/TLR1/TAP2/PSMF1/LY96/PSMD4/TLR6/HLA-G/HLA-B/HLA-F/PSMB10/HLA-C/PSMB8/PSMC4/BTK/UBC/ITGB5/VAMP3/FCGR1B/TLR4/FCGR1A/CHUK/CD207/PSMD13/CYBA/PSMD3/PSMD8/PSMB9/TAPBP/SEC61A1/PSMA7/HLA-A/PSMB3/MRC1/PSMD9/TIRAP/PSMC3/NCF4/STX4/PSMD1
REACTOME_COPI_MEDIATED_ANTEROGRADE_TRANSPORT	REACTOME_COPI_MEDIATED_ANTEROGRADE_TRANSPORT	96	0.450489	1.89118	0.00174825	0.0106203	0.00576424	2977	tags=36%, list=18%, signal=30%	GBF1/COPA/COG4/TUBA4A/ACTR1A/CAPZB/DCTN1/DYNC1H1/RAB1B/ARF1/NAPA/SPTBN5/DCTN2/TUBB1/ARCN1/CAPZA2/FOLR1/NSF/COPE/ARF3/TUBB2B/STX5/COPB2/TUBB2A/COPZ2/TMEM115/CAPZA1/CD55/YKT6/SPTAN1/TUBAL3/TUBB8/COG2/SPTB/ARFGAP2
REACTOME_SIGNALING_BY_NOTCH	REACTOME_SIGNALING_BY_NOTCH	169	0.405105	1.8314	0.00174825	0.0106203	0.00576424	3962	tags=44%, list=24%, signal=34%	WWP2/PSMD2/NCOR2/NUMB/CREBBP/NOTCH2/HDAC7/EP300/PSMF1/LFNG/DTX4/SMAD3/PSMD4/B4GALT1/PSMB10/ARRB2/PSMB8/PSMC4/ADAM10/FCER2/FURIN/HDAC5/UBC/HDAC9/PSMD13/PSMD3/IKZF1/PSMD8/STAT1/PSMB9/PSEN1/MAML2/ARRB1/GZMB/PSMA7/HDAC4/NCSTN/NOTCH4/SIRT6/KAT2B/PSMB3/HES5/HDAC11/MFNG/PSMD9/PSEN2/TLE4/POFUT1/AKT1/DTX2/PSMC3/PSMD1/ATP2A2/DNER/TBL1X/HDAC1/APH1A/PSMD6/PSMC2/NOTCH1/PSME3/PSMD7/HDAC10/HES1/EGF/PSMC5/SEL1L/…
REACTOME_TCR_SIGNALING	REACTOME_TCR_SIGNALING	115	0.521025	2.24974	0.00174825	0.0106203	0.00576424	4119	tags=54%, list=25%, signal=41%	CSK/CD4/PSMD2/PTPRJ/PDPK1/NFKB1/PAK1/CD101/VASP/IKBKG/HLA-DRB1/WAS/HLA-DRA/HLA-DPA1/PSMF1/PTPRC/HLA-DRB5/HLA-DQB1/PSMD4/LCP2/PSMB10/HLA-DPB1/PSMB8/PSMC4/UBC/HLA-DQA1/INPP5D/CHUK/PSMD13/PSMD3/PSMD8/HLA-DQB2/PSMB9/MALT1/PSMA7/PLCG2/PIK3R2/GRAP2/PSMB3/HLA-DQA2/PSMD9/PAG1/NFKBIA/PSMC3/UBE2D1/TRAF6/LAT/PSMD1/ITK/RIPK2/RELA/PSMD6/PSMC2/PSME3/PSMD7/PSMC5/PLCG1/CD247/LCK/PSMD11/PSME1/ZAP70
REACTOME_SIGNALING_BY_NTRKS	REACTOME_SIGNALING_BY_NTRKS	132	0.399702	1.74954	0.00175131	0.0106203	0.00576424	2598	tags=30%, list=16%, signal=25%	AP2A1/DNM2/AP2A2/RAPGEF1/PTPRO/MAP2K1/AP2M1/RPS6KA1/EP300/MAPK7/SRC/MAPK3/CLTC/PCSK5/DUSP7/GRB2/MAP2K2/MAPK13/FURIN/JUNB/MEF2C/PPP2R1A/SGK1/EGR2/DUSP6/KIDINS220/ADORA2A/RALB/SHC1/MAPK1/PIK3R2/SRF/CRK/FYN/ID2/RHOA/PPP2R5D/AP2S1/MEF2D
REACTOME_TOLL_LIKE_RECEPTOR_CASCADES	REACTOME_TOLL_LIKE_RECEPTOR_CASCADES	149	0.543807	2.42088	0.00175131	0.0106203	0.00576424	3219	tags=46%, list=19%, signal=37%	ITGB2/TICAM1/DNM2/ITGAM/TLR8/CD14/CTSB/UNC93B1/TLR5/NFKB1/TLR7/CD36/CTSS/PELI3/MYD88/LY86/NFKB2/MAP2K1/S100A9/IKBKG/TLR1/S100A8/NOD2/TICAM2/RPS6KA1/CD180/MAPK7/LY96/IRAK1/MAP2K3/TLR6/TRAF3/MAPK3/S100A12/DUSP7/TNIP2/BTK/UBC/TLR4/BIRC3/MEF2C/TBK1/CHUK/PPP2R1A/DUSP6/IRF7/FADD/MAPK1/RIPK1/PLCG2/TLR10/CNPY3/RIPK3/TIRAP/NFKBIA/UBE2D1/PPP2R5D/TRAF6/LGMN/PELI1/TAB1/NKIRAS2/BPI/RIPK2/MAPKAPK2/MAP2K6/RELA/…
KEGG_T_CELL_RECEPTOR_SIGNALING_PATHWAY	KEGG_T_CELL_RECEPTOR_SIGNALING_PATHWAY	106	0.474526	2.01317	0.00175439	0.0106203	0.00576424	4559	tags=51%, list=27%, signal=37%	PIK3R5/CD4/VAV1/PDPK1/NFKB1/PAK1/MAP2K1/IKBKG/PTPN6/MAP3K14/PIK3CD/PTPRC/MAPK3/GRB2/LCP2/MAP2K2/IL10/MAPK13/RAF1/CHUK/CBL/MALT1/MAPK1/VAV2/PIK3R2/GRAP2/FYN/NFKBIE/RHOA/NFKBIA/PIK3CG/AKT1/LAT/AKT3/ITK/NFATC1/CTLA4/RELA/TNF/CD8A/PLCG1/CD247/LCK/MAP2K7/MAPK14/IFNG/NFKBIB/ZAP70/CD3E/HRAS/CD8B/FOS/PAK6/ICOS
REACTOME_CARGO_RECOGNITION_FOR_CLATHRIN_MEDIATED_ENDOCYTOSIS	REACTOME_CARGO_RECOGNITION_FOR_CLATHRIN_MEDIATED_ENDOCYTOSIS	103	0.451904	1.90922	0.00175439	0.0106203	0.00576424	4054	tags=45%, list=24%, signal=34%	AP2A1/CD4/AP2A2/EPN1/IGF2R/AP2M1/NECAP2/COPS7A/CLTC/LDLR/FCHO1/GRB2/ARRB2/SH3GL1/CLTB/UBC/LDLRAP1/VAMP3/PICALM/SYT11/TGOLN2/REPS2/CBL/GPS1/HGS/ARRB1/AGFG1/ITSN1/ITSN2/UBQLN1/AP2S1/CHRM2/UBQLN2/SYT9/SCARB2/SYT8/CLTA/AVPR2/AP2B1/EGF/SYT1/EPS15L1/SH3KBP1/FCHO2/TOR1B/SLC2A8
REACTOME_INTERLEUKIN_1_FAMILY_SIGNALING	REACTOME_INTERLEUKIN_1_FAMILY_SIGNALING	131	0.477975	2.08935	0.00175439	0.0106203	0.00576424	3465	tags=41%, list=21%, signal=33%	PSMD2/NFKB1/IL1RN/MAP3K3/PTPN18/PELI3/MYD88/CASP1/NFKB2/MAP2K1/IKBKG/PTPN6/TOLLIP/NOD2/PSMF1/IRAK1/SMAD3/PSMD4/S100A12/PSMB10/PTPN9/PSMB8/PSMC4/TNIP2/UBC/ALOX5/TBK1/CHUK/PSMD13/IL1R2/PSMD3/PSMD8/PTPN23/PSMB9/PSMA7/PSMB3/PSMD9/NFKBIA/SQSTM1/IL18RAP/PSMC3/TRAF6/PELI1/PSMD1/TAB1/NKIRAS2/IL18BP/RIPK2/MAP2K6/RELA/PSMD6/PSMC2/PSME3/PSMD7
REACTOME_INTERLEUKIN_4_AND_INTERLEUKIN_13_SIGNALING	REACTOME_INTERLEUKIN_4_AND_INTERLEUKIN_13_SIGNALING	106	0.468346	1.98695	0.00175439	0.0106203	0.00576424	2634	tags=32%, list=16%, signal=27%	HMOX1/ITGB2/TNFRSF1B/ITGAM/TGFB1/STAT6/ITGAX/CD36/TYK2/CCL22/BCL6/JAK2/IL10/BATF/FN1/FCER2/IL4R/ALOX5/JUNB/PTGS2/RHOU/ICAM1/STAT1/IL13RA1/CDKN1A/IL6R/CEBPD/MMP3/FOXO1/JAK1/ITGB1/AKT1/IRF4/MMP1
REACTOME_MYD88_INDEPENDENT_TLR4_CASCADE_	REACTOME_MYD88_INDEPENDENT_TLR4_CASCADE_	97	0.49312	2.0718	0.00175439	0.0106203	0.00576424	3197	tags=42%, list=19%, signal=34%	TICAM1/CD14/NFKB1/NFKB2/MAP2K1/IKBKG/NOD2/TICAM2/RPS6KA1/MAPK7/LY96/IRAK1/MAP2K3/TRAF3/MAPK3/S100A12/DUSP7/TNIP2/UBC/TLR4/BIRC3/MEF2C/TBK1/CHUK/PPP2R1A/DUSP6/IRF7/FADD/MAPK1/RIPK1/RIPK3/NFKBIA/UBE2D1/PPP2R5D/TRAF6/TAB1/NKIRAS2/RIPK2/MAPKAPK2/MAP2K6/RELA
REACTOME_STIMULI_SENSING_CHANNELS	REACTOME_STIMULI_SENSING_CHANNELS	95	0.475179	1.99011	0.00175439	0.0106203	0.00576424	2668	tags=34%, list=16%, signal=28%	MCOLN1/TRPV2/TTYH3/TRPV4/CLCN3/WNK1/BEST1/CLCN5/RYR1/ANO6/RAF1/WNK2/UBC/ANO8/TTYH2/MLKL/SGK1/CLCN6/TRPM4/RYR2/RIPK1/CLCN1/CLCN7/CALM1/TRPC3/STOM/RIPK3/FKBP1B/OSTM1/MCOLN2/TRPM2/TRPC6
REACTOME_TOLL_LIKE_RECEPTOR_9_TLR9_CASCADE	REACTOME_TOLL_LIKE_RECEPTOR_9_TLR9_CASCADE	94	0.495735	2.07287	0.00175439	0.0106203	0.00576424	3197	tags=41%, list=19%, signal=34%	TICAM1/TLR8/CD14/NFKB1/TLR7/PELI3/MYD88/NFKB2/MAP2K1/IKBKG/NOD2/TICAM2/RPS6KA1/MAPK7/LY96/IRAK1/MAP2K3/MAPK3/S100A12/DUSP7/TNIP2/UBC/TLR4/MEF2C/CHUK/PPP2R1A/DUSP6/IRF7/MAPK1/NFKBIA/PPP2R5D/TRAF6/PELI1/TAB1/NKIRAS2/RIPK2/MAPKAPK2/MAP2K6/RELA
REACTOME_TOLL_LIKE_RECEPTOR_TLR1_TLR2_CASCADE	REACTOME_TOLL_LIKE_RECEPTOR_TLR1_TLR2_CASCADE	97	0.489334	2.05589	0.00175439	0.0106203	0.00576424	3219	tags=41%, list=19%, signal=33%	CD14/NFKB1/CD36/PELI3/MYD88/NFKB2/MAP2K1/IKBKG/TLR1/NOD2/RPS6KA1/MAPK7/LY96/IRAK1/MAP2K3/TLR6/MAPK3/S100A12/DUSP7/TNIP2/BTK/UBC/TLR4/MEF2C/CHUK/PPP2R1A/DUSP6/MAPK1/TIRAP/NFKBIA/PPP2R5D/TRAF6/PELI1/TAB1/NKIRAS2/RIPK2/MAPKAPK2/MAP2K6/RELA/TLR2
WP_B_CELL_RECEPTOR_SIGNALING_PATHWAY	WP_B_CELL_RECEPTOR_SIGNALING_PATHWAY	97	0.581895	2.44478	0.00175439	0.0106203	0.00576424	3197	tags=55%, list=19%, signal=44%	LYN/VAV1/HCLS1/RAPGEF1/PDPK1/NFKB1/PTPN18/PIK3AP1/MAP2K1/SYK/IKBKG/PTPN6/DAPP1/SH3BP2/RPS6KA1/BCL6/PTPRC/PRKCD/PIP5K1C/GSK3A/CD79B/GRB2/MAP2K2/RAF1/BTK/RAC2/PRKCB/INPP5D/MEF2C/CHUK/LAT2/CBL/MALT1/SHC1/MAPK1/VAV2/PLCG2/PIK3R2/CRK/KLF11/FYN/FOXO1/NFKBIA/REL/PIK3CG/AKT1/IRF4/MEF2D/CD22/CR2/BLNK/MAP2K6/RELA
PID_ERBB1_DOWNSTREAM_PATHWAY	PID_ERBB1_DOWNSTREAM_PATHWAY	104	0.490241	2.07527	0.00175747	0.0106203	0.00576424	2513	tags=38%, list=15%, signal=33%	PLD2/ARPC1B/CAPN2/MAPKAP1/PDPK1/MAP2K1/IQGAP1/SLC9A1/EPS8/PIK3CD/ACTR3/MAPK7/PRKCD/RIN1/SRC/MAPK3/ARPC5/MTOR/GRB2/MAP2K2/ARPC4/ZFP36/RAF1/YWHAH/MEF2C/WASF2/PPP2R1A/PRKCA/ARPC2/DUSP6/STAT1/MAPK1/VAV2/PIK3R2/ACTR2/SRF/RPS6KA4/KSR1/NCKAP1/AKT1
PID_PDGFRB_PATHWAY	PID_PDGFRB_PATHWAY	126	0.581687	2.53675	0.00175747	0.0106203	0.00576424	2601	tags=45%, list=16%, signal=38%	ARAP1/PIK3R5/HCK/LRP1/CSK/DNM2/LYN/FGR/SLA/ARPC1B/RAPGEF1/PTPRJ/PAK1/PTPN1/SIPA1/MAP2K1/TAGLN/IQGAP1/EPS8/PIK3CD/ACTR3/JAK2/PRKCD/SRC/ITGB3/MAPK3/ARPC5/GRB2/MAP2K2/ACTN4/ARPC4/RAF1/YWHAH/PLA2G4A/WASF2/PPP2R1A/PRKCA/ARPC2/STAT1/CBL/SHC1/MAPK1/VAV2/ARHGDIA/PIK3R2/ACTR2/SRF/CRK/FYN/RHOA/KSR1/PAG1/NCKAP1/PIK3CG/SLC9A3R2/DOK1/CTTN
REACTOME_CLEC7A_DECTIN_1_SIGNALING	REACTOME_CLEC7A_DECTIN_1_SIGNALING	99	0.496146	2.09131	0.00175747	0.0106203	0.00576424	3465	tags=46%, list=21%, signal=37%	PSMD2/PDPK1/NFKB1/NFKB2/CLEC7A/SYK/IKBKG/MAP3K14/CCL22/PSMF1/PRKCD/RELB/SRC/PSMD4/PSMB10/PSMB8/PSMC4/UBC/CHUK/PSMD13/PSMD3/PSMD8/PSMB9/MALT1/PYCARD/PSMA7/PLCG2/CALM1/PSMB3/PSMD9/AHCYL1/ITPR1/NFKBIA/CARD9/PSMC3/UBE2D1/TRAF6/PSMD1/TAB1/NFATC1/RELA/PSMD6/PSMC2/PSME3/ITPR3/PSMD7
REACTOME_DEGRADATION_OF_THE_EXTRACELLULAR_MATRIX	REACTOME_DEGRADATION_OF_THE_EXTRACELLULAR_MATRIX	129	0.388254	1.69505	0.00175747	0.0106203	0.00576424	4223	tags=37%, list=25%, signal=28%	CAPN1/CTSB/CTSD/CAPN2/CTSS/CAST/ADAM15/CAPNS1/NID1/FN1/ADAM10/FURIN/ADAM8/CAPN3/ADAM9/TMPRSS6/PSEN1/MMP25/SCUBE1/NCSTN/MMP3/LAMB3/MMP8/COL13A1/CAPN5/MMP1/OPTC/LAMC2/A2M/COL6A2/ADAMTS8/TLL1/MMP7/MMP17/LAMA5/TIMP1/FBN1/ADAMTS5/CAPN10/COL8A2/SPOCK3/COL5A3/COL18A1/CAPN9/CTSK/MMP9/ACAN/TIMP2
REACTOME_SIGNALING_BY_VEGF	REACTOME_SIGNALING_BY_VEGF	104	0.502506	2.12719	0.00175747	0.0106203	0.00576424	2710	tags=39%, list=16%, signal=33%	NCKAP1L/NCF2/VAV1/NCF1/ACTB/MAPKAP1/PDPK1/PAK1/PRKACA/CYBB/PTK2B/PRKCD/SRC/ITGB3/ELMO2/MTOR/MAPK13/PRKCB/PTK2/WASF2/PRKCA/CYBA/VAV2/PIK3R2/CALM1/CRK/FYN/AHCYL1/VEGFC/RHOA/ITPR1/CTNNA1/PXN/NCKAP1/NRP2/AKT1/NOS3/CYFIP1/NCF4/AKT3/PRKACG
WP_INTEGRINMEDIATED_CELL_ADHESION	WP_INTEGRINMEDIATED_CELL_ADHESION	99	0.598256	2.52171	0.00175747	0.0106203	0.00576424	2690	tags=44%, list=16%, signal=38%	TLN1/ITGAL/ILK/ITGB2/CSK/ITGAM/CAPN1/ITGB7/ITGAX/RAPGEF1/CAPN2/PDPK1/PAK1/VASP/MAP2K1/ZYX/VCL/MAPK7/MAP2K3/SRC/ITGB3/ITGA7/GRB2/MAP2K2/CAPNS1/RAF1/ARAF/RAC2/ITGB5/PTK2/ITGA2B/CAPN3/SHC1/MAPK1/VAV2/PIK3R2/CRK/FYN/PXN/ITGAD/ITGB1/AKT1/CAPN5/AKT3
WP_TOLLLIKE_RECEPTOR_SIGNALING_PATHWAY	WP_TOLLLIKE_RECEPTOR_SIGNALING_PATHWAY	99	0.593978	2.50368	0.00175747	0.0106203	0.00576424	3307	tags=52%, list=20%, signal=42%	PIK3R5/TICAM1/TLR8/CD14/TLR5/NFKB1/TLR7/MYD88/MAP2K1/CXCL10/IKBKG/TOLLIP/CCL5/TLR1/CD86/TICAM2/PIK3CD/LY96/IRAK1/MAP2K3/TLR6/TRAF3/MAPK3/CXCL11/MAP2K2/MAPK13/TLR4/IRF5/TBK1/CHUK/CD40/STAT1/IRF7/FADD/CXCL9/MAPK1/RIPK1/PIK3R2/IFNAR1/TIRAP/NFKBIA/PIK3CG/AKT1/TRAF6/AKT3/TAB1/MAP2K6/CD80/RELA/TLR2/TNF
KEGG_LEUKOCYTE_TRANSENDOTHELIAL_MIGRATION	KEGG_LEUKOCYTE_TRANSENDOTHELIAL_MIGRATION	111	0.496238	2.11909	0.00176056	0.0106203	0.00576424	2654	tags=36%, list=16%, signal=31%	ITGAL/PIK3R5/ITGB2/ITGAM/NCF2/VAV1/PECAM1/NCF1/GNAI2/ACTB/MSN/SIPA1/VASP/RASSF5/CYBB/VCL/PIK3CD/PTK2B/ACTN4/MAPK13/RAC2/PRKCB/PTK2/PRKCA/EZR/ICAM1/CYBA/CLDN3/VAV2/PLCG2/PIK3R2/MYL12A/CLDN23/RHOA/CTNNA1/PXN/PIK3CG/ITGB1/ESAM/NCF4
REACTOME_CLATHRIN_MEDIATED_ENDOCYTOSIS	REACTOME_CLATHRIN_MEDIATED_ENDOCYTOSIS	143	0.475602	2.10388	0.00176056	0.0106203	0.00576424	3960	tags=46%, list=24%, signal=36%	AP2A1/CD4/DNM2/ACTB/AP2A2/EPN1/IGF2R/AP2M1/NECAP2/GAK/ACTR3/PIP5K1C/COPS7A/RAB5C/PACSIN2/CLTC/ARPC5/LDLR/FCHO1/GRB2/ARRB2/SH3GL1/ARPC4/HIP1/ARPC1A/CLTB/UBC/LDLRAP1/VAMP3/PICALM/SYT11/TGOLN2/SYNJ1/ARPC2/REPS2/CBL/GPS1/HGS/ARRB1/AGFG1/ITSN1/ACTR2/ITSN2/SNX18/TRIP10/UBQLN1/AP2S1/CTTN/CHRM2/UBQLN2/SYT9/GAPVD1/SCARB2/SYT8/CLTA/ARFGAP1/AVPR2/AP2B1/EGF/SYT1/SNX9/EPS15L1/BIN1/SH3KBP1/FCHO2/TOR1B
REACTOME_FC_EPSILON_RECEPTOR_FCERI_SIGNALING	REACTOME_FC_EPSILON_RECEPTOR_FCERI_SIGNALING	130	0.461939	2.01623	0.00176056	0.0106203	0.00576424	3465	tags=42%, list=21%, signal=34%	PSMD2/LYN/VAV1/PDPK1/NFKB1/PAK1/SYK/IKBKG/PSMF1/FCER1G/PSMD4/MAPK3/GRB2/LCP2/PSMB10/RASGRP4/PSMB8/PSMC4/BTK/UBC/CHUK/LAT2/PSMD13/PSMD3/PSMD8/PSMB9/MALT1/SHC1/PSMA7/MAPK1/VAV2/PLCG2/PIK3R2/CALM1/GRAP2/FYN/PSMB3/PSMD9/AHCYL1/ITPR1/NFKBIA/PSMC3/UBE2D1/TRAF6/LAT/PSMD1/TAB1/ITK/NFATC1/RELA/PSMD6/PSMC2/PSME3/ITPR3/PSMD7
WP_ANGIOPOIETIN_LIKE_PROTEIN_8_REGULATORY_PATHWAY	WP_ANGIOPOIETIN_LIKE_PROTEIN_8_REGULATORY_PATHWAY	130	0.4475	1.95321	0.00176056	0.0106203	0.00576424	3144	tags=38%, list=19%, signal=31%	CAP1/RAPGEF1/MAPKAP1/PDPK1/RXRA/MAP3K3/FLOT2/PTPN1/MAP2K1/MINK1/MAP3K14/RPS6KA1/MAP3K11/PIK3CD/MAPK7/MAP2K3/FBP1/GSK3A/MAPK3/SREBF1/MTOR/MAP2K2/FLOT1/MAPK13/MAP3K6/RAF1/SREBF2/CBL/RPS6KB2/SHC1/MAPK1/PRKAG1/TSC2/PIK3R2/CRK/RPS6KA4/TRIP10/FOXO1/PIK3CG/PRKAG3/AKT1/MAP3K9/EXOC7/SLCO1C1/G6PC/PRKAB1/MAP4K2/SESN3/MAP2K6
WP_BRAINDERIVED_NEUROTROPHIC_FACTOR_BDNF_SIGNALING_PATHWAY	WP_BRAINDERIVED_NEUROTROPHIC_FACTOR_BDNF_SIGNALING_PATHWAY	143	0.425542	1.88244	0.00176056	0.0106203	0.00576424	2583	tags=31%, list=15%, signal=27%	NCF2/NCF1/PDPK1/NFKB1/CAMK1/SORT1/MAP2K1/IKBKG/RHOG/RPS6KA1/PTK2B/MAPK7/JAK2/PRKCD/SRC/MAPK3/BCL2L11/MTOR/DPYSL2/GRB2/MAP2K2/RAF1/MARCKS/KCNA3/MEF2C/CHUK/CFL1/SIRPA/NSF/EGR2/KIDINS220/STAT1/SHC1/MAPK1/VAV2/TSC2/PIK3R2/FYN/KSR1/NFKBIA/SQSTM1/AKT1/SH2B2/CYFIP1/TRAF6
REACTOME_ACTIVATION_OF_NMDA_RECEPTORS_AND_POSTSYNAPTIC_EVENTS	REACTOME_ACTIVATION_OF_NMDA_RECEPTORS_AND_POSTSYNAPTIC_EVENTS	91	0.422702	1.76339	0.00176367	0.0106203	0.00576424	3332	tags=35%, list=20%, signal=28%	NRGN/TUBA4A/PDPK1/CAMK1/PRKACA/RPS6KA1/SRC/PRKAR2A/MAPK3/CAMK2D/LRRC7/TUBB1/PRKAR2B/TUBB2B/MAPK1/PRKAG1/TUBB2A/CALM1/CAMKK2/CAMKK1/GRIN2C/PPM1F/PRKAG3/NRG1/PRKACG/TUBAL3/TUBB8/PRKAB1/KIF17/GRIN3A/GRIN2D/TUBA1A
REACTOME_BETA_CATENIN_INDEPENDENT_WNT_SIGNALING	REACTOME_BETA_CATENIN_INDEPENDENT_WNT_SIGNALING	141	0.389932	1.71832	0.00176367	0.0106203	0.00576424	3598	tags=37%, list=22%, signal=29%	AP2A1/GNGT2/PSMD2/AP2A2/AP2M1/PSMF1/PSMD4/GNB2/CLTC/PSMB10/ARRB2/PLCB3/PSMB8/PSMC4/CLTB/PFN1/UBC/RAC2/PRKCB/PLCB2/FZD8/PRKCA/PSMD13/PSMD3/FZD1/WNT5B/PSMD8/GNB1/PSMB9/PSMA7/CALM1/PSMB3/PSMD9/RHOA/ITPR1/PSMC3/AP2S1/PRKG2/PSMD1/FZD5/NFATC1/PSMD6/GNG11/PSMC2/GNG10/PSME3/CLTA/ITPR3/PSMD7/DVL1/AP2B1/PSMC5
REACTOME_EPH_EPHRIN_SIGNALING	REACTOME_EPH_EPHRIN_SIGNALING	91	0.536111	2.2365	0.00176367	0.0106203	0.00576424	2352	tags=38%, list=14%, signal=33%	MYH9/AP2A1/LYN/ARPC1B/ACTB/AP2A2/PAK1/LIMK1/AP2M1/EPHB2/ACTR3/SRC/CLTC/ARPC5/ARPC4/ADAM10/SDC2/ARPC1A/CLTB/LIMK2/PTK2/CFL1/ARPC2/PSEN1/EPHB3/SDCBP/VAV2/ITSN1/NCSTN/ACTR2/MYL12A/FYN/EFNA5/RHOA/PSEN2
REACTOME_IMMUNOREGULATORY_INTERACTIONS_BETWEEN_A_LYMPHOID_AND_A_NON_LYMPHOID_CELL	REACTOME_IMMUNOREGULATORY_INTERACTIONS_BETWEEN_A_LYMPHOID_AND_A_NON_LYMPHOID_CELL	125	0.651562	2.83055	0.00176367	0.0106203	0.00576424	3277	tags=58%, list=20%, signal=47%	ITGAL/SIGLEC10/HLA-E/SIGLEC9/ITGB2/LILRB2/SIGLEC11/CD300C/SIGLEC7/LILRB1/LILRA6/FCGR3A/SIGLEC1/CD300E/LILRA1/CD300LB/LILRB4/ITGB7/CD1D/LILRB3/LILRA5/C3/LILRA3/LILRB5/CRTAM/CD200R1/FCGR2B/CD300A/LILRA2/PILRA/HLA-G/HLA-B/HLA-F/KIR2DL4/SIGLEC5/HLA-C/CD300LF/CD1A/TYROBP/ICAM2/CD1C/SH2D1B/OSCAR/FCGR1A/KIR3DL1/MICB/CD300LD/KIR2DL1/ICAM1/TREML1/CD40/KLRG1/SLAMF7/ULBP3/TREM1/HLA-A/KIR2DL3/CLEC4G/LILRA4/C…
REACTOME_INTERFERON_GAMMA_SIGNALING	REACTOME_INTERFERON_GAMMA_SIGNALING	91	0.673826	2.81101	0.00176367	0.0106203	0.00576424	3153	tags=64%, list=19%, signal=52%	HLA-E/IFI30/PTAFR/OASL/OAS1/PTPN1/IFNGR1/OAS2/PTPN6/HLA-DRB1/HLA-DRA/TRIM8/TRIM26/HLA-DPA1/JAK2/PRKCD/HLA-DRB5/SP100/HLA-DQB1/TRIM21/IRF9/HLA-G/IFNGR2/HLA-B/HLA-F/HLA-DPB1/CIITA/IRF8/IRF2/HLA-C/CAMK2D/TRIM25/TRIM62/TRIM3/FCGR1B/OAS3/IRF5/HLA-H/FCGR1A/HLA-DQA1/GBP1/ICAM1/HLA-DQB2/STAT1/TRIM38/IRF7/HLA-A/TRIM34/HLA-DQA2/IRF1/JAK1/IRF4/IRF6/GBP2/PIAS1/MT2A/TRIM29/GBP3
REACTOME_INTERLEUKIN_1_SIGNALING	REACTOME_INTERLEUKIN_1_SIGNALING	101	0.477353	2.01475	0.00176367	0.0106203	0.00576424	3465	tags=44%, list=21%, signal=35%	PSMD2/NFKB1/IL1RN/MAP3K3/PELI3/MYD88/NFKB2/MAP2K1/IKBKG/TOLLIP/NOD2/PSMF1/IRAK1/PSMD4/S100A12/PSMB10/PSMB8/PSMC4/TNIP2/UBC/CHUK/PSMD13/IL1R2/PSMD3/PSMD8/PSMB9/PSMA7/PSMB3/PSMD9/NFKBIA/SQSTM1/PSMC3/TRAF6/PELI1/PSMD1/TAB1/NKIRAS2/RIPK2/MAP2K6/RELA/PSMD6/PSMC2/PSME3/PSMD7
REACTOME_PCP_CE_PATHWAY	REACTOME_PCP_CE_PATHWAY	91	0.460114	1.91946	0.00176367	0.0106203	0.00576424	3598	tags=44%, list=22%, signal=35%	AP2A1/PSMD2/AP2A2/AP2M1/PSMF1/PSMD4/CLTC/PSMB10/ARRB2/PSMB8/PSMC4/CLTB/PFN1/UBC/RAC2/PRKCB/FZD8/PRKCA/PSMD13/PSMD3/FZD1/WNT5B/PSMD8/PSMB9/PSMA7/PSMB3/PSMD9/RHOA/PSMC3/AP2S1/PSMD1/FZD5/PSMD6/PSMC2/PSME3/CLTA/PSMD7/DVL1/AP2B1/PSMC5
REACTOME_RAB_REGULATION_OF_TRAFFICKING	REACTOME_RAB_REGULATION_OF_TRAFFICKING	110	0.439466	1.87117	0.00176678	0.0106203	0.00576424	3380	tags=41%, list=20%, signal=33%	MON1B/RAB31/TBC1D2/RAB35/DENND4B/RIN1/RAB5C/RAB1B/DENND2C/TBC1D14/HPS1/DENND2D/RAB3GAP1/TRAPPC10/RINL/RIN2/RIN3/GGA2/TBC1D10A/MADD/SBF2/TRAPPC1/DENND1A/TSC2/TRAPPC5/TRAPPC9/RAB7A/RGP1/SBF1/MON1A/GGA3/GGA1/AKT1/TBC1D10B/RAB3IL1/RAB8B/OPTN/AKT3/RAB33A/GABARAP/GAPVD1/RAB3A/RAB10/GDI1/DENND4A
WP_GASTRIN_SIGNALING_PATHWAY	WP_GASTRIN_SIGNALING_PATHWAY	110	0.451333	1.9217	0.00176678	0.0106203	0.00576424	3727	tags=45%, list=22%, signal=35%	NFKB1/PAK1/PRKACA/MAP2K1/HDAC7/SLC9A1/MAP3K11/JAK2/PRKCD/SRC/ANXA2/MAPK3/MTOR/GRB2/ARRB2/KLF4/RAF1/BIRC3/PTK2/MEF2C/PTGS2/CHUK/PRKCA/SERPINB2/ARRB1/SHC1/MAPK1/PRKD2/CDKN1A/PIK3R2/CRK/FYN/RHOA/FOXO1/PXN/NFKBIA/ITGB1/AKT1/MEF2D/PPARG/BMP2/CHGA/PRKCH/RELA/BCAR1/MMP7/KAT5/PLCG1/PRKCE
KEGG_FC_GAMMA_R_MEDIATED_PHAGOCYTOSIS	KEGG_FC_GAMMA_R_MEDIATED_PHAGOCYTOSIS	92	0.624453	2.60233	0.00177305	0.0106203	0.00576424	2065	tags=51%, list=12%, signal=45%	PIK3R5/HCK/DNM2/FCGR3A/PLD2/LYN/FCGR2C/VAV1/ARPC1B/NCF1/PAK1/FCGR2A/VASP/MAP2K1/SYK/LIMK1/WAS/FCGR2B/PIK3CD/PTPRC/PRKCD/PIP5K1C/GSN/MAPK3/ARPC5/ASAP1/DOCK2/ARPC4/ARPC1A/RAF1/RAC2/PRKCB/LIMK2/MARCKS/PLA2G4A/FCGR1A/INPP5D/WASF2/CFL1/PRKCA/ARPC2/RPS6KB2/MAPK1/VAV2/PLCG2/PIK3R2/CRK
KEGG_NEUROTROPHIN_SIGNALING_PATHWAY	KEGG_NEUROTROPHIN_SIGNALING_PATHWAY	124	0.461292	2.00255	0.00177305	0.0106203	0.00576424	4351	tags=48%, list=26%, signal=35%	PIK3R5/CSK/RAPGEF1/PDPK1/NFKB1/MAP3K3/SORT1/MAP2K1/SH2B3/RPS6KA1/PIK3CD/MAPK7/IRAK1/PRKCD/MAPK3/GRB2/MAP2K2/CAMK2D/MAPK13/RAF1/YWHAH/ARHGDIB/CALM3/KIDINS220/PSEN1/SHC1/MAPK1/PLCG2/ARHGDIA/PIK3R2/CALM1/CRK/RPS6KA4/NFKBIE/PRDM4/RHOA/NFKBIA/PIK3CG/AKT1/SH2B2/TRAF6/AKT3/RIPK2/MAPKAPK2/RELA/NGFR/FASLG/PLCG1/NGF/MAP2K7/MAPK14/RAP1A/CRKL/NFKBIB/TP73/IRAK2/RPS6KA3/YWHAB/MAP3K5
KEGG_TOLL_LIKE_RECEPTOR_SIGNALING_PATHWAY	KEGG_TOLL_LIKE_RECEPTOR_SIGNALING_PATHWAY	98	0.596809	2.51097	0.00177305	0.0106203	0.00576424	3307	tags=52%, list=20%, signal=42%	PIK3R5/TICAM1/TLR8/CD14/TLR5/NFKB1/TLR7/MYD88/MAP2K1/CXCL10/IKBKG/TOLLIP/CCL5/TLR1/CD86/TICAM2/PIK3CD/LY96/IRAK1/MAP2K3/TLR6/TRAF3/MAPK3/CXCL11/MAP2K2/MAPK13/TLR4/IRF5/TBK1/CHUK/CD40/STAT1/IRF7/FADD/CXCL9/MAPK1/RIPK1/PIK3R2/IFNAR1/TIRAP/NFKBIA/PIK3CG/AKT1/TRAF6/AKT3/TAB1/MAP2K6/CD80/RELA/TLR2/TNF
PID_CXCR4_PATHWAY	PID_CXCR4_PATHWAY	98	0.622739	2.62007	0.00177305	0.0106203	0.00576424	2513	tags=48%, list=15%, signal=41%	PIK3R5/HCK/CSK/CD4/LYN/VAV1/FGR/GNAI2/MAPKAP1/PDPK1/PAK1/PTPN6/GRK6/LIMK1/HLA-DRA/PIK3CD/PTK2B/STAT2/PTPRC/JAK2/SRC/ITGA7/MTOR/ARRB2/PLCB3/GNAZ/VPS4A/PTK2/PLCB2/CFL1/STAT1/GNB1/HGS/RALB/PIK3R2/RHOC/CRK/FYN/RHOA/PAG1/SSH1/FOXO1/PXN/UBQLN1/PIK3CG/ITGB1/AKT1
REACTOME_RESPONSE_TO_ELEVATED_PLATELET_CYTOSOLIC_CA2_	REACTOME_RESPONSE_TO_ELEVATED_PLATELET_CYTOSOLIC_CA2_	123	0.499015	2.15706	0.00177305	0.0106203	0.00576424	4231	tags=50%, list=25%, signal=38%	TLN1/FLNA/PSAP/FERMT3/CAP1/WDR1/TGFB1/PECAM1/THBS1/TUBA4A/VTI1B/CD36/STXBP2/ANXA5/VCL/SERPINA1/ITGB3/F5/LY6G6F/ACTN4/PF4/PPBP/FN1/PFN1/PRKCB/APLP2/CYB5R1/GTPBP2/ALDOA/VWF/CFL1/ITGA2B/PRKCA/CLEC3B/ENDOD1/FAM49B/PROS1/CALM1/HABP4/VEGFC/TIMP3/LGALS3BP/STX4/F8/CD63/GAS6/AHSG/SELP/PDGFB/A2M/HRG/PCYOX1L/EGF/RAB27B/TIMP1/SERPINF2/CD109/QSOX1/ITIH4/SYTL4/MMRN1/ABCC4
WP_G_PROTEIN_SIGNALING_PATHWAYS	WP_G_PROTEIN_SIGNALING_PATHWAYS	92	0.441332	1.83919	0.00177305	0.0106203	0.00576424	3355	tags=37%, list=20%, signal=30%	PDE4A/GNGT2/AKAP13/ADCY7/GNAI2/PRKACA/RRAS/SLC9A1/ARHGEF1/PRKCD/PRKAR2A/GNB2/AKAP7/PLCB3/GNAZ/PDE1B/PRKCB/PRKCA/PRKAR2B/GNB1/CALM1/AKAP10/GNA14/RHOA/ITPR1/ADCY4/ADCY3/KCNJ3/PRKACG/PRKCH/GNG11/PDE7B/GNAI3/GNG10
WP_TNF_ALPHA_SIGNALING_PATHWAY	WP_TNF_ALPHA_SIGNALING_PATHWAY	92	0.478763	1.99518	0.00177305	0.0106203	0.00576424	3307	tags=41%, list=20%, signal=33%	TNFRSF1B/PSMD2/NFKB1/MAP3K3/CREBBP/NFKB2/IKBKG/MAP3K14/MAP2K3/MAPK3/GRB2/RAF1/BIRC3/CFLAR/TBK1/CHUK/BID/CYBA/MADD/FADD/TNFAIP3/MAPK1/RIPK1/CDC37/TRADD/RIPK3/TRAP1/NFKBIE/KSR1/NFKBIA/REL/AKT1/TRAF1/TAB1/MAP4K2/MAP2K6/APAF1/TNF
REACTOME_SIGNALING_BY_THE_B_CELL_RECEPTOR_BCR_	REACTOME_SIGNALING_BY_THE_B_CELL_RECEPTOR_BCR_	109	0.49226	2.08885	0.0017762	0.0106203	0.00576424	3465	tags=46%, list=21%, signal=37%	PSMD2/LYN/VAV1/NFKB1/PIK3AP1/SYK/IKBKG/PTPN6/DAPP1/PIK3CD/PSMF1/STIM1/PSMD4/CD79B/GRB2/PSMB10/PSMB8/PSMC4/BTK/UBC/PRKCB/CHUK/PSMD13/PSMD3/PSMD8/PSMB9/MALT1/PSMA7/PLCG2/CALM1/FYN/PSMB3/NFKBIE/PSMD9/AHCYL1/ITPR1/NFKBIA/REL/PSMC3/CD22/PSMD1/FKBP1A/NFATC1/BLNK/RELA/PSMD6/PSMC2/PSME3/ITPR3/PSMD7
REACTOME_TNFR2_NON_CANONICAL_NF_KB_PATHWAY	REACTOME_TNFR2_NON_CANONICAL_NF_KB_PATHWAY	100	0.525752	2.21651	0.00177936	0.0106203	0.00576424	3658	tags=47%, list=22%, signal=37%	TNFRSF1B/PSMD2/TNFSF12/NFKB2/TNFRSF11A/MAP3K14/PSMF1/RELB/PSMD4/TRAF3/TNFSF15/PSMB10/TNFSF14/TNFRSF9/PSMB8/PSMC4/TNFRSF8/TNFSF8/LTBR/UBC/TNFSF13/BIRC3/CHUK/PSMD13/PSMD3/PSMD8/CD40/PSMB9/PSMA7/TNFRSF14/PSMB3/LTA/TNFRSF13B/PSMD9/TNFSF13B/PSMC3/PSMD1/CD70/TNFSF18/CD27/PSMD6/PSMC2/TNF/PSME3/PSMD7/PSMC5/FASLG
WP_CORTICOTROPINRELEASING_HORMONE_SIGNALING_PATHWAY	WP_CORTICOTROPINRELEASING_HORMONE_SIGNALING_PATHWAY	90	0.421438	1.74909	0.00178253	0.0106203	0.00576424	2515	tags=31%, list=15%, signal=27%	TGFB1/GNAI2/NFKB1/MAP2K1/GRK6/PRKCD/MAPK3/GNB2/ARRB2/ECE1/GNAZ/ERN1/NCOA2/RAF1/PRKCB/TLR4/PTK2/JUNB/PRKCA/GNB1/ARRB1/MAPK1/PLCG2/NR4A1/RHOA/NFKBIA/AKT1/NOS3
KEGG_APOPTOSIS	KEGG_APOPTOSIS	86	0.482316	1.98678	0.00178571	0.0106203	0.00576424	3869	tags=45%, list=23%, signal=35%	PIK3R5/CAPN1/CAPN2/NFKB1/MYD88/PRKACA/IKBKG/MAP3K14/PIK3CD/IRAK1/PRKAR2A/TNFSF10/CSF2RB/CASP10/BIRC3/AIFM1/CFLAR/CHUK/BID/ENDOD1/PRKAR2B/FADD/RIPK1/PIK3R2/TRADD/TNFRSF10B/NFKBIA/PIK3CG/AKT1/AKT3/PRKACG/RELA/APAF1/TNFRSF10C/TNF/ATM/FASLG/NGF/TNFRSF10A
KEGG_DILATED_CARDIOMYOPATHY	KEGG_DILATED_CARDIOMYOPATHY	89	0.448162	1.85079	0.00178571	0.0106203	0.00576424	4588	tags=49%, list=27%, signal=36%	TGFB1/SLC8A1/ADCY7/ITGB7/ACTB/PRKACA/ITGB3/ITGA7/CACNA2D3/ITGB5/CACNB1/DAG1/LMNA/TPM3/ITGA2B/TPM1/RYR2/LAMA2/ACTC1/MYH7/DES/ADCY4/ADCY3/ITGB1/PRKACG/ATP2A2/SGCD/TNF/MYBPC3/SGCA/CACNG8/ITGA10/CACNG6/CACNA2D4/CACNG1/ITGA8/ADCY9/CACNG4/PLN/ITGA1/MYH6/CACNA1D/CACNG3/CACNA1F
WP_ERBB_SIGNALING_PATHWAY	WP_ERBB_SIGNALING_PATHWAY	89	0.434971	1.79631	0.00178571	0.0106203	0.00576424	2690	tags=31%, list=16%, signal=27%	PDPK1/PAK1/MAP2K1/PIK3CD/SRC/MAPK3/BCL2L11/MTOR/GRB2/MAP2K2/CAMK2D/RAF1/ARAF/PRKCB/PTK2/PRKCA/CBL/RPS6KB2/SHC1/MAPK1/PLCG2/CDKN1A/PIK3R2/CRK/FOXO1/NRG1/AKT1/AKT3
WP_HUMAN_COMPLEMENT_SYSTEM	WP_HUMAN_COMPLEMENT_SYSTEM	89	0.521585	2.154	0.00178571	0.0106203	0.00576424	3428	tags=46%, list=21%, signal=37%	ITGB2/FCGR3A/THBS1/GNAI2/C5AR1/ITGAX/CD93/FPR1/SELPLG/C3/PRKACA/CR1/FCN1/WAS/VSIG4/ITGB3/C2/ARRB2/CFB/FCER2/ICAM2/F12/CFP/ITGA2B/PRKCA/ICAM1/CD40/ADM/PROS1/FCN2/CD55/PRNP/C6/C4A/CR2/MASP1/SELP/TLR2/GNAI3/PLAUR/CLEC4M
KEGG_PHOSPHATIDYLINOSITOL_SIGNALING_SYSTEM	KEGG_PHOSPHATIDYLINOSITOL_SIGNALING_SYSTEM	75	0.498277	1.9995	0.00179211	0.0106203	0.00576424	3473	tags=47%, list=21%, signal=37%	PIK3R5/ITPK1/PI4KB/PIK3CD/PIP5K1C/PI4KA/INPPL1/PLCB3/INPP4A/INPP5K/DGKD/PRKCB/PIP4K2A/CALM3/DGKA/PLCB2/INPP5D/SYNJ1/PRKCA/PLCG2/PIK3R2/CALM1/DGKZ/DGKQ/ITPR1/PLCD3/PIK3CG/INPP1/PLCD1/DGKI/DGKB/DGKH/CDS2/ITPR3/ITPKB
REACTOME_THE_ROLE_OF_GTSE1_IN_G2_M_PROGRESSION_AFTER_G2_CHECKPOINT	REACTOME_THE_ROLE_OF_GTSE1_IN_G2_M_PROGRESSION_AFTER_G2_CHECKPOINT	75	0.426625	1.71197	0.00179211	0.0106203	0.00576424	3598	tags=39%, list=22%, signal=30%	PSMD2/TUBA4A/PSMF1/PSMD4/PSMB10/PSMB8/PSMC4/UBC/TUBB1/PSMD13/PSMD3/PSMD8/PSMB9/PSMA7/TUBB2B/TUBB2A/CDKN1A/PSMB3/PSMD9/PSMC3/PSMD1/TUBAL3/TUBB8/PSMD6/PSMC2/TUBA1A/PSME3/PSMD7/PSMC5
WP_REGULATORY_CIRCUITS_OF_THE_STAT3_SIGNALING_PATHWAY	WP_REGULATORY_CIRCUITS_OF_THE_STAT3_SIGNALING_PATHWAY	75	0.544331	2.18431	0.00179211	0.0106203	0.00576424	2088	tags=36%, list=12%, signal=32%	IL10RA/MAPKAP1/TYK2/CREBBP/IFNGR1/MAPK7/IL10RB/PTPRC/JAK2/SRC/MAPK3/IL6ST/IFNGR2/F2RL3/MTOR/IL21R/CSF2RB/MAPK13/CSF2RA/PRKCB/IL27RA/SETD7/IL15RA/MAPK1/IL6R/IFNAR1/IL2RB
KEGG_ARRHYTHMOGENIC_RIGHT_VENTRICULAR_CARDIOMYOPATHY_ARVC	KEGG_ARRHYTHMOGENIC_RIGHT_VENTRICULAR_CARDIOMYOPATHY_ARVC	73	0.435197	1.73372	0.00179856	0.0106203	0.00576424	4588	tags=47%, list=27%, signal=34%	SLC8A1/ITGB7/ACTB/ITGB3/ITGA7/ACTN4/CACNA2D3/ITGB5/CACNB1/DAG1/LMNA/ITGA2B/RYR2/LAMA2/CTNNA1/DES/ITGB1/ATP2A2/SGCD/SGCA/CACNG8/ITGA10/CACNG6/CACNA2D4/CACNG1/PKP2/ITGA8/CACNG4/LEF1/ITGA1/DSP/CACNA1D/CACNG3/CACNA1F
WP_ALLOGRAFT_REJECTION	WP_ALLOGRAFT_REJECTION	85	0.582861	2.39207	0.00179856	0.0106203	0.00576424	4534	tags=60%, list=27%, signal=44%	HLA-E/TGFB1/C1QA/LRRK2/C3/HLA-DRB1/HLA-DRA/CD86/HLA-DPA1/HLA-DRB5/C1QB/C1QC/C2/HLA-DQB1/HLA-DMB/CXCL11/HLA-G/HLA-B/HLA-F/HLA-DPB1/IL10/HLA-C/PECR/HLA-DMA/HLA-DQA1/CD40/STAT1/CXCL9/PRF1/GZMB/FOXP3/HLA-A/CD55/HLA-DQA2/C6/C4A/HLA-DOA/CTLA4/HLA-DOB/CD80/TNF/CCL19/FASLG/VIM/C9/IL2RA/IFNG/GNLY/CXCR5/IL21/CASP9
WP_ARRHYTHMOGENIC_RIGHT_VENTRICULAR_CARDIOMYOPATHY	WP_ARRHYTHMOGENIC_RIGHT_VENTRICULAR_CARDIOMYOPATHY	73	0.435197	1.73372	0.00179856	0.0106203	0.00576424	4588	tags=47%, list=27%, signal=34%	SLC8A1/ITGB7/ACTB/ITGB3/ITGA7/ACTN4/CACNA2D3/ITGB5/CACNB1/DAG1/LMNA/ITGA2B/RYR2/LAMA2/CTNNA1/DES/ITGB1/ATP2A2/SGCD/SGCA/CACNG8/ITGA10/CACNG6/CACNA2D4/CACNG1/PKP2/ITGA8/CACNG4/LEF1/ITGA1/DSP/CACNA1D/CACNG3/CACNA1F
WP_VIRAL_ACUTE_MYOCARDITIS	WP_VIRAL_ACUTE_MYOCARDITIS	85	0.466182	1.91321	0.00179856	0.0106203	0.00576424	2111	tags=33%, list=13%, signal=29%	ITGAL/ILK/ITGB2/TICAM1/CD4/TGFB1/ACTB/CCR5/TLR5/EIF4G1/CASP1/NFKB2/NOD2/SRC/MAPK3/IL10/RAC2/HLA-DMA/TLR4/DAG1/CCR3/BID/STAT1/PYCARD/MAPK1/LAMA2/FYN/CD55
REACTOME_OPIOID_SIGNALLING	REACTOME_OPIOID_SIGNALLING	88	0.490454	2.02107	0.00180505	0.0106203	0.00576424	2710	tags=34%, list=16%, signal=29%	PDE4A/GNGT2/ADCY7/GNAI2/PRKACA/PPP1CA/PRKCD/PRKAR2A/GNB2/PLCB3/GNAZ/PDE1B/CAMK2D/PLCB2/PLA2G4A/PPP2R1A/PRKCA/PRKAR2B/GNB1/MAPK1/CALM1/CAMKK2/CAMKK1/AHCYL1/PDYN/ITPR1/ADCY4/ADCY3/PPP2R5D/PRKACG
WP_APOPTOSIS_MODULATION_AND_SIGNALING	WP_APOPTOSIS_MODULATION_AND_SIGNALING	88	0.447542	1.84423	0.00180505	0.0106203	0.00576424	2350	tags=35%, list=14%, signal=30%	TNFRSF1B/NFKB1/MYD88/CASP1/MAP3K14/TOLLIP/PEA15/IRAK1/TNFSF10/TRAF3/MAPK3/BCL2L11/BAG3/CAPNS1/BCL2A1/NAIP/CASP10/BAK1/BBC3/BIRC3/AIFM1/CFLAR/BID/IL1R2/MADD/FADD/AIFM2/RIPK1/TRADD/TNFRSF10B/NFKBIA
WP_TCELL_ANTIGEN_RECEPTOR_TCR_SIGNALING_PATHWAY	WP_TCELL_ANTIGEN_RECEPTOR_TCR_SIGNALING_PATHWAY	88	0.587197	2.41972	0.00180505	0.0106203	0.00576424	4559	tags=66%, list=27%, signal=48%	CD4/TGFB1/VAV1/DBNL/CCR5/PDPK1/NFKB1/PAK1/MAP2K1/SH2B3/IKBKG/WAS/MAP3K14/PTK2B/PRKCD/MAPK3/PSTPIP1/GRB2/LCP2/MAP2K2/TNFRSF9/RAF1/CHUK/CBL/MALT1/IL15RA/SHC1/MAPK1/PIK3R2/GRAP2/CRK/FYN/ITPR1/NFKBIA/REL/AKT1/IRF4/TRAF6/LAT/ITK/CD83/NFATC1/RIPK2/RELA/SKAP1/CD8A/PLCG1/CD247/VIM/LCK/MAPK14/CRKL/ZAP70/CD3E/MAP4K1/HRAS/FOS/ICOS
KEGG_B_CELL_RECEPTOR_SIGNALING_PATHWAY	KEGG_B_CELL_RECEPTOR_SIGNALING_PATHWAY	74	0.601732	2.40409	0.00180832	0.0106203	0.00576424	3197	tags=51%, list=19%, signal=42%	PIK3R5/LYN/VAV1/LILRB3/NFKB1/PIK3AP1/MAP2K1/SYK/IKBKG/PTPN6/DAPP1/FCGR2B/PIK3CD/MAPK3/CD79B/GRB2/MAP2K2/RAF1/BTK/RAC2/PRKCB/INPP5D/CHUK/MALT1/MAPK1/VAV2/PLCG2/PIK3R2/NFKBIE/NFKBIA/PIK3CG/AKT1/AKT3/CD22/CR2/NFATC1/BLNK/RELA
REACTOME_SPHINGOLIPID_METABOLISM	REACTOME_SPHINGOLIPID_METABOLISM	74	0.462975	1.84971	0.00180832	0.0106203	0.00576424	3555	tags=46%, list=21%, signal=36%	PSAP/GBA/SGMS1/SMPD1/GLTP/GM2A/HEXB/ACER3/GBA2/ASAH1/STS/ALDH3B2/NEU1/GALC/ALDH3B1/ARSG/GLB1/SGMS2/CTSA/PRKD2/ALDH3A2/ARSA/ARSF/SPTLC2/SAMD8/PPM1L/DEGS1/ASAH2/ARSJ/SGPL1/ARSB/SPTLC1/ESYT1/FA2H
WP_LEPTIN_SIGNALING_PATHWAY	WP_LEPTIN_SIGNALING_PATHWAY	76	0.478584	1.9172	0.00180832	0.0106203	0.00576424	2515	tags=37%, list=15%, signal=31%	NFKB1/IL1RN/PTPN1/MAP2K1/IKBKG/RPS6KA1/JAK2/SRC/GSK3A/MAPK3/MTOR/GRB2/MAP2K2/RAF1/PTK2/CHUK/STAT1/SHC1/MAPK1/PLCG2/PIK3R2/FYN/RHOA/FOXO1/REL/JAK1/AKT1/NOS3
WP_PROLACTIN_SIGNALING_PATHWAY	WP_PROLACTIN_SIGNALING_PATHWAY	76	0.558063	2.23559	0.00180832	0.0106203	0.00576424	2513	tags=42%, list=15%, signal=36%	FLNA/VAV1/CTSD/NFKB1/PAK1/PTPN1/MAP2K1/PTPN6/PRLR/JAK2/SRC/MAPK3/MTOR/GRB2/MAP2K2/RAF1/PTK2/SIRPA/STAT1/CBL/SHC1/MAPK1/VAV2/PIK3R2/FYN/IRF1/PXN/NFKBIA/JAK1/PIK3CG/ITGB1/AKT1
PID_MET_PATHWAY	PID_MET_PATHWAY	78	0.457295	1.83422	0.00181159	0.0106203	0.00576424	2513	tags=32%, list=15%, signal=27%	RAPGEF1/NUMB/PTPRJ/PDPK1/PAK1/PTPN1/MAP2K1/SRC/MAPK3/MTOR/INPPL1/GRB2/MAP2K2/RAF1/RIN2/PTK2/CBL/HGS/SHC1/MAPK1/CRK/RHOA/CTNNA1/PXN/AKT1
REACTOME_RAB_GEFS_EXCHANGE_GTP_FOR_GDP_ON_RABS	REACTOME_RAB_GEFS_EXCHANGE_GTP_FOR_GDP_ON_RABS	78	0.470268	1.88626	0.00181159	0.0106203	0.00576424	3872	tags=49%, list=23%, signal=38%	MON1B/RAB31/RAB35/DENND4B/RIN1/RAB5C/RAB1B/DENND2C/HPS1/DENND2D/RAB3GAP1/TRAPPC10/RINL/RIN2/RIN3/MADD/SBF2/TRAPPC1/DENND1A/TRAPPC5/TRAPPC9/RAB7A/RGP1/SBF1/MON1A/AKT1/RAB3IL1/RAB8B/AKT3/GAPVD1/RAB3A/RAB10/GDI1/DENND4A/RAB27B/RAB6A/TRAPPC4/DENND1C
KEGG_ANTIGEN_PROCESSING_AND_PRESENTATION	KEGG_ANTIGEN_PROCESSING_AND_PRESENTATION	77	0.558211	2.23664	0.00181818	0.0106203	0.00576424	3924	tags=60%, list=23%, signal=46%	HLA-E/CD4/IFI30/HSPA6/CTSB/CTSS/TAP1/HLA-DRB1/HLA-DRA/TAP2/CD74/HLA-DPA1/HLA-DRB5/HLA-DQB1/HLA-DMB/HLA-G/HLA-B/HLA-F/HLA-DPB1/CIITA/KIR2DL4/HLA-C/HLA-DMA/KIR3DL1/HLA-DQA1/KIR2DL1/TAPBP/NFYC/KIR2DS4/HLA-A/KIR2DL3/LTA/HLA-DQA2/LGMN/KIR3DL2/HSPA2/HLA-DOA/HLA-DOB/PSME3/HSPA1A/KLRD1/HSPA4/CD8A/KLRC1/B2M/RFXANK
KEGG_FC_EPSILON_RI_SIGNALING_PATHWAY	KEGG_FC_EPSILON_RI_SIGNALING_PATHWAY	77	0.528904	2.11921	0.00181818	0.0106203	0.00576424	2690	tags=42%, list=16%, signal=35%	PIK3R5/LYN/VAV1/PDPK1/MAP2K1/SYK/PIK3CD/PRKCD/MAP2K3/FCER1G/MAPK3/GRB2/LCP2/MAP2K2/MAPK13/RAF1/BTK/RAC2/PRKCB/PLA2G4A/INPP5D/PRKCA/PLA2G2D/MAPK1/VAV2/PLCG2/PIK3R2/FYN/PIK3CG/AKT1/LAT/AKT3
KEGG_GAP_JUNCTION	KEGG_GAP_JUNCTION	84	0.48746	1.99491	0.00181818	0.0106203	0.00576424	3554	tags=42%, list=21%, signal=33%	ADCY7/GNAI2/TUBA4A/PRKACA/MAP2K1/MAPK7/SRC/MAPK3/GRB2/MAP2K2/PLCB3/RAF1/PRKCB/TUBB1/PLCB2/PRKCA/TUBB2B/MAPK1/TUBB2A/ITPR1/ADCY4/ADCY3/HTR2A/CSNK1D/PRKG2/PRKACG/TUBAL3/TUBB8/GUCY1A2/DRD2/PDGFB/GNAI3/TUBA1A/ITPR3/EGF
KEGG_HEMATOPOIETIC_CELL_LINEAGE	KEGG_HEMATOPOIETIC_CELL_LINEAGE	84	0.52062	2.13062	0.00181818	0.0106203	0.00576424	3437	tags=42%, list=21%, signal=33%	CD4/ITGAM/CD14/CD1D/CD36/CR1/HLA-DRB1/HLA-DRA/HLA-DRB5/ITGB3/CSF1R/CD37/FCER2/CSF2RA/IL4R/CD1A/CD1C/FCGR1A/ITGA2B/EPOR/IL1R2/GP9/IL6R/CD55/GP1BA/CD7/GP5/CSF1/CD22/CR2/CD1E/CD1B/TNF/FLT3LG/CD5
REACTOME_G_ALPHA_12_13_SIGNALLING_EVENTS	REACTOME_G_ALPHA_12_13_SIGNALLING_EVENTS	77	0.439043	1.75916	0.00181818	0.0106203	0.00576424	2286	tags=27%, list=14%, signal=24%	FGD2/GNGT2/ARHGEF10L/AKAP13/VAV1/PREX1/FGD4/FGD3/ARHGEF1/GNB2/ARHGEF3/ARHGEF11/BTK/GNB1/ABR/VAV2/ITSN1/RHOC/ARHGEF12/RHOA/ARHGEF18
REACTOME_TOLL_LIKE_RECEPTOR_10_TLR10_CASCADE	REACTOME_TOLL_LIKE_RECEPTOR_10_TLR10_CASCADE	84	0.45948	1.88041	0.00181818	0.0106203	0.00576424	3197	tags=39%, list=19%, signal=32%	TLR5/NFKB1/PELI3/MYD88/NFKB2/MAP2K1/IKBKG/NOD2/RPS6KA1/MAPK7/IRAK1/MAP2K3/MAPK3/S100A12/DUSP7/TNIP2/UBC/MEF2C/CHUK/PPP2R1A/DUSP6/MAPK1/TLR10/NFKBIA/PPP2R5D/TRAF6/PELI1/TAB1/NKIRAS2/RIPK2/MAPKAPK2/MAP2K6/RELA
WP_MICRORNAS_IN_CARDIOMYOCYTE_HYPERTROPHY	WP_MICRORNAS_IN_CARDIOMYOCYTE_HYPERTROPHY	84	0.510997	2.09124	0.00181818	0.0106203	0.00576424	3554	tags=44%, list=21%, signal=35%	TGFB1/PDPK1/NFKB1/MAP2K1/IKBKG/MAP3K14/HDAC7/PIK3CD/MAPK7/MAP2K3/MAPK3/IL6ST/MTOR/MAP2K2/CAMK2D/HDAC5/RAF1/PRKCB/HDAC9/PLCB2/CHUK/FZD1/MAPK1/HDAC4/PIK3R2/CALM1/RCAN1/RHOA/PIK3CG/NRG1/AKT1/TAB1/MAP2K6/TNF/MYLK3/DVL1/EGF
REACTOME_FCGAMMA_RECEPTOR_FCGR_DEPENDENT_PHAGOCYTOSIS	REACTOME_FCGAMMA_RECEPTOR_FCGR_DEPENDENT_PHAGOCYTOSIS	83	0.637234	2.59893	0.0018315	0.0106203	0.00576424	2546	tags=55%, list=15%, signal=47%	MYH9/HCK/NCKAP1L/MYO9B/FCGR3A/PLD2/LYN/VAV1/FGR/ARPC1B/ACTB/PAK1/FCGR2A/PLD3/SYK/LIMK1/WAS/ACTR3/PRKCD/SRC/ELMO2/MAPK3/MYO1C/ARPC5/GRB2/ARPC4/ARPC1A/BTK/MYO5A/PTK2/FCGR1A/WASF2/CFL1/ARPC2/MAPK1/VAV2/PLCG2/PIK3R2/ACTR2/CRK/FYN/PLD4/AHCYL1/ITPR1/NCKAP1/CYFIP1
REACTOME_PI_METABOLISM	REACTOME_PI_METABOLISM	83	0.477071	1.94571	0.0018315	0.0106203	0.00576424	2405	tags=33%, list=14%, signal=28%	PNPLA6/PIK3R5/MTMR14/PI4KB/PIK3CD/PIP5K1C/MTMR3/ARF1/PI4KA/INPPL1/FIG4/PI4K2A/INPP4A/INPP5K/PIP4K2A/MTMR12/INPP5D/SYNJ1/VAC14/TNFAIP8L2/SBF2/ARF3/GDPD5/RUFY1/PIK3R2/SBF1/PIK3CG
REACTOME_PLATELET_HOMEOSTASIS	REACTOME_PLATELET_HOMEOSTASIS	83	0.472269	1.92613	0.0018315	0.0106203	0.00576424	2864	tags=35%, list=17%, signal=29%	GNGT2/SLC8A1/FGR/PECAM1/PTPN6/KCNMB1/P2RX7/MRVI1/STIM1/GNB2/PPP2R5B/PDE1B/PLA2G4A/PPP2R1A/GNB1/PDE2A/P2RX4/CALM1/TRPC3/ITPR1/KCNMA1/PTGIR/NOS3/PPP2R5D/PPP2R5C/TRPC6/PRKG2/ATP2A2/GUCY1A2
REACTOME_SIGNALING_BY_NOTCH4	REACTOME_SIGNALING_BY_NOTCH4	81	0.483711	1.9558	0.0018315	0.0106203	0.00576424	4091	tags=52%, list=24%, signal=39%	PSMD2/CREBBP/NOTCH2/EP300/PSMF1/SMAD3/PSMD4/PSMB10/PSMB8/PSMC4/ADAM10/UBC/PSMD13/PSMD3/PSMD8/PSMB9/PSEN1/MAML2/PSMA7/NCSTN/NOTCH4/KAT2B/PSMB3/HES5/PSMD9/PSEN2/AKT1/PSMC3/PSMD1/APH1A/PSMD6/PSMC2/NOTCH1/PSME3/PSMD7/HES1/PSMC5/MAML3/MAML1/PSMD11/HEY2/PSME1
KEGG_EPITHELIAL_CELL_SIGNALING_IN_HELICOBACTER_PYLORI_INFECTION	KEGG_EPITHELIAL_CELL_SIGNALING_IN_HELICOBACTER_PYLORI_INFECTION	66	0.548468	2.13553	0.00183486	0.0106203	0.00576424	2381	tags=36%, list=14%, signal=31%	CSK/ATP6V0D1/LYN/NFKB1/PAK1/ATP6V1A/IKBKG/MAP3K14/TCIRG1/CCL5/ATP6V0A1/SRC/ATP6V0C/CXCR2/MAPK13/ADAM10/ATP6V1E1/CXCR1/CHUK/ATP6V0E2/ATP6V1B2/PLCG2/NFKBIA/ATP6AP1
KEGG_RENAL_CELL_CARCINOMA	KEGG_RENAL_CELL_CARCINOMA	66	0.504423	1.96403	0.00183486	0.0106203	0.00576424	2950	tags=39%, list=18%, signal=33%	PIK3R5/TGFB1/RAPGEF1/PAK1/CREBBP/MAP2K1/PIK3CD/EP300/MAPK3/GRB2/MAP2K2/FLCN/RAF1/ARAF/EGLN2/MAPK1/PIK3R2/CRK/VEGFC/EGLN1/FH/PIK3CG/AKT1/AKT3/ARNT/CUL2
WP_PARKINUBIQUITIN_PROTEASOMAL_SYSTEM_PATHWAY	WP_PARKINUBIQUITIN_PROTEASOMAL_SYSTEM_PATHWAY	66	0.473065	1.84194	0.00183486	0.0106203	0.00576424	3991	tags=45%, list=24%, signal=35%	HSPA6/PSMD2/TUBA4A/CASP1/UBA1/PSMD4/PSMC4/TUBB1/PSMD13/PSMD3/PSMD8/TUBB2B/TUBB2A/GPR37/PSMD9/PSMC3/UBE2L6/PSMD1/TUBAL3/TUBB8/HSPA2/PSMD6/PSMC2/TUBA1A/HSPA1A/PSMD7/PSMC5/HSPA4/PSMD11/STUB1
KEGG_ACUTE_MYELOID_LEUKEMIA	KEGG_ACUTE_MYELOID_LEUKEMIA	57	0.477476	1.82719	0.00183824	0.0106203	0.00576424	2690	tags=37%, list=16%, signal=31%	PIK3R5/NFKB1/PPARD/MAP2K1/IKBKG/PIK3CD/MAPK3/RARA/MTOR/GRB2/MAP2K2/RAF1/ARAF/SPI1/CHUK/RPS6KB2/MAPK1/PIK3R2/PIK3CG/AKT1/AKT3
KEGG_ADIPOCYTOKINE_SIGNALING_PATHWAY	KEGG_ADIPOCYTOKINE_SIGNALING_PATHWAY	67	0.536187	2.08794	0.00183824	0.0106203	0.00576424	3515	tags=42%, list=21%, signal=33%	TNFRSF1B/NFKB1/CD36/RXRA/IKBKG/JAK2/MTOR/PCK2/ACSL1/CHUK/ACSL4/PRKAG1/ACSL5/ADIPOR1/TRADD/CAMKK2/NFKBIE/CAMKK1/STK11/NFKBIA/PRKAG3/AKT1/AKT3/G6PC/PRKAB1/RELA/TNF/AGRP
KEGG_GLYCOLYSIS_GLUCONEOGENESIS	KEGG_GLYCOLYSIS_GLUCONEOGENESIS	59	0.477902	1.83569	0.00183824	0.0106203	0.00576424	3085	tags=37%, list=18%, signal=31%	HK1/HK3/PFKL/FBP1/PCK2/PGK1/ALDH3B2/LDHAL6B/PGAM1/PGAM2/ALDH3B1/ALDOA/PGAM4/ALDOC/ALDH9A1/ALDH3A2/ACSS2/GALM/ENO1/G6PC/TPI1/PFKP
PID_FAK_PATHWAY	PID_FAK_PATHWAY	57	0.569893	2.18085	0.00183824	0.0106203	0.00576424	2449	tags=40%, list=15%, signal=35%	TLN1/RAPGEF1/CAPN2/PAK1/MAP2K1/RRAS/VCL/SRC/ARHGAP26/ASAP1/GRB2/SH3GL1/ARHGEF11/RAF1/ITGB5/PTK2/MAPK1/ACTA1/CRK/FYN/RHOA/PXN/ITGB1
PID_IL4_2PATHWAY	PID_IL4_2PATHWAY	59	0.560626	2.15345	0.00183824	0.0106203	0.00576424	2517	tags=42%, list=15%, signal=36%	DOK2/STAT6/PTPN6/FES/BCL6/JAK2/ITGB3/AICDA/MTOR/GRB2/IL10/CEBPB/FCER2/IL4R/SPI1/PARP14/EGR2/CBL/IL13RA1/SHC1/PIGR/LTA/JAK1/AKT1/IRF4
REACTOME_COSTIMULATION_BY_THE_CD28_FAMILY	REACTOME_COSTIMULATION_BY_THE_CD28_FAMILY	67	0.637832	2.48375	0.00183824	0.0106203	0.00576424	2690	tags=51%, list=16%, signal=43%	CSK/CD4/LYN/VAV1/MAPKAP1/PDPK1/PAK1/PTPN6/HLA-DRB1/MAP3K14/HLA-DRA/CD86/HLA-DPA1/HLA-DRB5/SRC/HLA-DQB1/PDCD1LG2/PPP2R5B/MTOR/GRB2/HLA-DPB1/CD274/HLA-DQA1/PPP2R1A/HLA-DQB2/PIK3R2/GRAP2/TNFRSF14/FYN/HLA-DQA2/AKT1/PPP2R5D/PPP2R5C/AKT3
REACTOME_DEGRADATION_OF_GLI1_BY_THE_PROTEASOME	REACTOME_DEGRADATION_OF_GLI1_BY_THE_PROTEASOME	59	0.456149	1.75213	0.00183824	0.0106203	0.00576424	3598	tags=42%, list=22%, signal=33%	PSMD2/NUMB/PRKACA/SUFU/PSMF1/PSMD4/PSMB10/PSMB8/PSMC4/UBC/PSMD13/PSMD3/PSMD8/PSMB9/PSMA7/PSMB3/PSMD9/PSMC3/PRKACG/PSMD1/PSMD6/PSMC2/PSME3/PSMD7/PSMC5
WP_KIT_RECEPTOR_SIGNALING_PATHWAY	WP_KIT_RECEPTOR_SIGNALING_PATHWAY	59	0.512983	1.97044	0.00183824	0.0106203	0.00576424	2557	tags=46%, list=15%, signal=39%	LYN/VAV1/MAP2K1/PTPN6/RPS6KA1/EP300/JAK2/SRC/MAPK3/GRB2/MAP2K2/RAF1/BTK/PRKCB/INPP5D/JUNB/PRKCA/STAT1/CBL/SHC1/MAPK1/PIK3R2/CRK/FYN/AKT1/SH2B2/DOK1
WP_PPAR_SIGNALING_PATHWAY	WP_PPAR_SIGNALING_PATHWAY	67	0.436662	1.70038	0.00183824	0.0106203	0.00576424	2691	tags=28%, list=16%, signal=24%	ILK/PDPK1/CD36/RXRA/PPARD/APOA2/CYP27A1/ACOX2/PCK2/ACSL1/SLC27A4/ACSL4/ME1/ACAA1/ACSL5/CPT2/ACOX3/MMP1/PPARG
WP_PROTEASOME_DEGRADATION	WP_PROTEASOME_DEGRADATION	59	0.480969	1.84747	0.00183824	0.0106203	0.00576424	4107	tags=56%, list=25%, signal=42%	HLA-E/PSMD2/UBA1/PSMD4/HLA-G/HLA-B/HLA-F/PSMB10/HLA-C/PSMB8/PSMC4/UBC/PSMD13/PSMD3/PSMD8/PSMB9/PSMA7/HLA-A/PSMB3/PSMD9/PSMC3/UBE2D1/RPN1/PSMD1/PSMD6/PSMC2/PSME3/PSMD7/PSMC5/UBA7/PSMD11/PSME1/IFNG
WP_STEROL_REGULATORY_ELEMENTBINDING_PROTEINS_SREBP_SIGNALLING	WP_STEROL_REGULATORY_ELEMENTBINDING_PROTEINS_SREBP_SIGNALLING	67	0.452909	1.76365	0.00183824	0.0106203	0.00576424	4075	tags=42%, list=24%, signal=32%	SEC24C/PRKACA/SEC23B/MED15/GSK3A/LDLR/SREBF1/MTOR/ACLY/PPARGC1B/SREBF2/MVD/NR1H2/PRKAG1/ATF6/PRKAG3/AKT1/PPARG/SEC24D/PRKAB1/CAMP/CYP51A1/RBP4/LSS/LPL/SEC23A/SP1/FASN
WP_TYROBP_CAUSAL_NETWORK	WP_TYROBP_CAUSAL_NETWORK	59	0.700772	2.69177	0.00183824	0.0106203	0.00576424	2270	tags=59%, list=14%, signal=51%	NCKAP1L/ITGB2/IL10RA/TNFRSF1B/FKBP15/CD4/ITGAM/NCF2/ADAP2/HCLS1/RBM47/SLC7A7/CXCL16/IGSF6/ITGAX/C3/BIN2/SH2B3/TCIRG1/GPX1/RPS6KA1/C1QC/LOXL3/CD37/ELF4/RNASE6/TYROBP/DPYD/CD84/IL13RA1/NPC2/PYCARD/SAMSN1/CAPG/LGALS9C
BIOCARTA_HIVNEF_PATHWAY	BIOCARTA_HIVNEF_PATHWAY	56	0.470697	1.7998	0.00184162	0.0106203	0.00576424	3902	tags=54%, list=23%, signal=41%	TNFRSF1B/NFKB1/MAP3K14/PRKCD/GSN/ARHGDIB/BIRC3/LMNA/CFLAR/CHUK/BID/PSEN1/FADD/RIPK1/TRADD/NFKBIA/PSEN2/TRAF1/CDK11B/SPTAN1/BAG4/RELA/APAF1/NUMA1/TNF/CDK11A/DAXX/FASLG/MAP2K7/RB1
KEGG_HYPERTROPHIC_CARDIOMYOPATHY_HCM	KEGG_HYPERTROPHIC_CARDIOMYOPATHY_HCM	82	0.451852	1.83615	0.00184162	0.0106203	0.00576424	4588	tags=50%, list=27%, signal=36%	TGFB1/SLC8A1/ITGB7/ACTB/ITGB3/ITGA7/ACE/CACNA2D3/ITGB5/CACNB1/DAG1/LMNA/TPM3/ITGA2B/TPM1/RYR2/LAMA2/PRKAG1/ACTC1/MYH7/DES/ITGB1/PRKAG3/ATP2A2/PRKAB1/SGCD/TNF/MYBPC3/SGCA/CACNG8/ITGA10/CACNG6/CACNA2D4/CACNG1/ITGA8/CACNG4/ITGA1/MYH6/CACNA1D/CACNG3/CACNA1F
PID_CD8_TCR_DOWNSTREAM_PATHWAY	PID_CD8_TCR_DOWNSTREAM_PATHWAY	62	0.453399	1.74675	0.00184162	0.0106203	0.00576424	4506	tags=48%, list=27%, signal=35%	MAP2K1/MAPK3/MAP2K2/TNFRSF9/RAF1/PRKCB/JUNB/PRKCA/PRF1/GZMB/MAPK1/HLA-A/IFNAR1/IL2RB/EOMES/NFATC1/TNF/EGR4/FASLG/CD8A/PRKCE/CD247/B2M/IL2RA/IFNG/CD3E/IFNA16/HRAS/CD8B/FOS
PID_IL12_2PATHWAY	PID_IL12_2PATHWAY	62	0.602091	2.31959	0.00184162	0.0106203	0.00576424	4506	tags=65%, list=27%, signal=47%	IL12RB1/CD4/STAT6/CCR5/NFKB1/TYK2/NFKB2/HLA-DRA/JAK2/MAP2K3/RELB/MTOR/STAT1/GZMB/HLA-A/IL2RB/RAB7A/GADD45G/IL18RAP/TBX21/EOMES/RIPK2/MAP2K6/RELA/HLX/STAT5A/FASLG/CD8A/CD247/LCK/B2M/MAPK14/IL2RA/IFNG/STAT3/CD3E/GZMA/CCL3/CD8B/FOS
PID_TCR_PATHWAY	PID_TCR_PATHWAY	62	0.616394	2.3747	0.00184162	0.0106203	0.00576424	2818	tags=50%, list=17%, signal=42%	FLNA/CSK/CD4/VAV1/DBNL/PDPK1/RASSF5/IKBKG/PTPN6/WAS/MAP3K14/HLA-DRA/CD86/SH3BP2/PTPRC/STIM1/GRB2/LCP2/PRKCB/CHUK/PRKCA/CBL/MALT1/SHC1/GRAP2/FYN/PAG1/AKT1/TRAF6/LAT/ITK
REACTOME_IRON_UPTAKE_AND_TRANSPORT	REACTOME_IRON_UPTAKE_AND_TRANSPORT	56	0.507454	1.94034	0.00184162	0.0106203	0.00576424	2391	tags=32%, list=14%, signal=28%	HMOX1/ATP6V0D1/MCOLN1/ATP6V1A/TCIRG1/HFE/FTH1/ATP6V0A1/FTL/ATP6V0C/ATP6V1E1/UBC/FBXL5/ATP6V0E2/ATP6V1B2/SLC46A1/ATP6AP1/HMOX2
REACTOME_NRAGE_SIGNALS_DEATH_THROUGH_JNK	REACTOME_NRAGE_SIGNALS_DEATH_THROUGH_JNK	56	0.47787	1.82723	0.00184162	0.0106203	0.00576424	3884	tags=41%, list=23%, signal=32%	FGD2/ARHGEF10L/AKAP13/VAV1/PREX1/FGD4/FGD3/ARHGEF1/BCL2L11/ARHGEF3/ARHGEF11/ABR/VAV2/ITSN1/ARHGEF12/ARHGEF18/AATF/KALRN/PLEKHG2/NGFR/NGF/TRIO/FGD1
REACTOME_SIGNALING_BY_BRAF_AND_RAF_FUSIONS	REACTOME_SIGNALING_BY_BRAF_AND_RAF_FUSIONS	62	0.559258	2.15457	0.00184162	0.0106203	0.00576424	1988	tags=42%, list=12%, signal=37%	TLN1/CSK/ACTB/MAP2K1/IQGAP1/VCL/JAK2/SRC/ITGB3/MAPK3/BCL2L11/AGTRAP/ARRB2/MAP2K2/CAMK2D/FN1/RAF1/ARAF/LMNA/VWF/ITGA2B/CLCN6/ATG7/ARRB1/MAPK1/CALM1
WP_MET_IN_TYPE_1_PAPILLARY_RENAL_CELL_CARCINOMA	WP_MET_IN_TYPE_1_PAPILLARY_RENAL_CELL_CARCINOMA	56	0.478587	1.82997	0.00184162	0.0106203	0.00576424	2850	tags=36%, list=17%, signal=30%	RAPGEF1/PAK1/MAP2K1/TFE3/PIK3CD/SRC/MAPK3/GRB2/MAP2K2/RAF1/ARAF/PTK2/CBL/MAPK1/CDKN1A/PIK3R2/CRK/AKT1/AKT3/STRN
KEGG_COMPLEMENT_AND_COAGULATION_CASCADES	KEGG_COMPLEMENT_AND_COAGULATION_CASCADES	65	0.449753	1.74548	0.00184502	0.0106203	0.00576424	4257	tags=46%, list=25%, signal=35%	C5AR1/C1QA/C3/CR1/SERPINA1/C1QB/C1QC/C2/F5/CFB/F12/VWF/THBD/PROS1/CD55/C6/C4A/F8/SERPINA5/CR2/MASP1/C4BPB/A2M/PLAUR/C3AR1/SERPINF2/C9/CFI/F13B/F11
PID_BCR_5PATHWAY	PID_BCR_5PATHWAY	63	0.623831	2.40573	0.00184502	0.0106203	0.00576424	3197	tags=54%, list=19%, signal=44%	CSK/LYN/PDPK1/NFKB1/POU2F2/SH3BP5/MAP2K1/SYK/IKBKG/PTPN6/DAPP1/FCGR2B/PTPRC/MAPK3/CD79B/GRB2/BCL2A1/RAF1/BTK/CHUK/MALT1/SHC1/MAPK1/VAV2/PLCG2/PAG1/NFKBIA/AKT1/DOK1/TRAF6/CD22/NFATC1/BLNK/RELA
PID_ENDOTHELIN_PATHWAY	PID_ENDOTHELIN_PATHWAY	63	0.524818	2.0239	0.00184502	0.0106203	0.00576424	3440	tags=49%, list=21%, signal=39%	ADCY7/GNAI2/MAP2K1/SLC9A1/PTK2B/JAK2/PRKCD/SRC/MAPK3/MAP2K2/PLCB3/GNAZ/RAF1/PRKCB/PLCB2/PLA2G4A/PRKCA/MAPK1/CRK/GNA14/RHOA/ADCY4/ADCY3/AKT1/MMP1/CYSLTR1/TRPC6/PRKCH/GNAI3/BCAR1/EDNRB
REACTOME_SEMAPHORIN_INTERACTIONS	REACTOME_SEMAPHORIN_INTERACTIONS	63	0.603969	2.32914	0.00184502	0.0106203	0.00576424	2449	tags=40%, list=15%, signal=34%	TLN1/MYH9/PAK1/RRAS/LIMK1/FES/PTPRC/PIP5K1C/DPYSL2/SEMA4A/SEMA4D/ARHGEF11/PLXNC1/TYROBP/LIMK2/CFL1/FARP2/PLXNB3/PLXNA2/PLXNA1/RHOC/FYN/ARHGEF12/RHOA/ITGB1
WP_AGERAGE_PATHWAY	WP_AGERAGE_PATHWAY	65	0.558003	2.1656	0.00184502	0.0106203	0.00576424	4218	tags=60%, list=25%, signal=45%	NCF1/MSR1/MSN/NFKB1/MYD88/MAP2K1/LGALS3/JAK2/PRKCD/SRC/SMAD3/MAPK3/DIAPH1/RAF1/PRKCB/PLA2G4A/CHUK/PRKCA/EZR/STAT1/SHC1/MAPK1/TIRAP/RHOA/FOXO1/NFKBIA/AKT1/NOS3/RELA/ALPL/MMP7/STAT5A/MAPK14/ROCK1/SP1/HIF1A/STAT3/MMP9/FOXO4
WP_ASSOCIATION_BETWEEN_PHYSICOCHEMICAL_FEATURES_AND_TOXICITY_ASSOCIATED_PATHWAYS	WP_ASSOCIATION_BETWEEN_PHYSICOCHEMICAL_FEATURES_AND_TOXICITY_ASSOCIATED_PATHWAYS	65	0.498479	1.93459	0.00184502	0.0106203	0.00576424	2513	tags=35%, list=15%, signal=30%	PAK1/CAMK1/MAP2K1/GPX1/ACTR3/SRC/GRB2/FN1/RAF1/PFN1/PTK2/FZD8/FZD1/CBL/SHC1/MAPK1/CDKN1A/ACTR2/ACTA1/AXIN1/RHOA/PIK3CG/AKT1
WP_ENDOMETRIAL_CANCER	WP_ENDOMETRIAL_CANCER	63	0.457932	1.76596	0.00184502	0.0106203	0.00576424	2690	tags=29%, list=16%, signal=24%	ILK/PDPK1/MAP2K1/PIK3CD/MAPK3/GRB2/MAP2K2/RAF1/ARAF/BAK1/MAPK1/CDKN1A/PIK3R2/AXIN1/CTNNA1/GADD45G/AKT1/AKT3
WP_PRIMARY_FOCAL_SEGMENTAL_GLOMERULOSCLEROSIS_FSGS	WP_PRIMARY_FOCAL_SEGMENTAL_GLOMERULOSCLEROSIS_FSGS	71	0.453848	1.78414	0.00184502	0.0106203	0.00576424	3809	tags=42%, list=23%, signal=33%	TLN1/MYH9/ILK/TGFB1/PTPRO/CR1/VCL/ITGB3/MYO1E/ACTN4/TLR4/DAG1/PTK2/CDKN1A/FYN/DKK1/LIMS1/ITGB1/CD151/AKT1/INF2/TRPC6/IRF6/SCARB2/CD80/NOTCH1/PLAUR/LAMA5/PLCG1/VIM
KEGG_LEISHMANIA_INFECTION	KEGG_LEISHMANIA_INFECTION	70	0.674478	2.6423	0.00184843	0.0106203	0.00576424	3307	tags=70%, list=20%, signal=56%	ITGB2/ITGAM/TGFB1/NCF2/FCGR3A/FCGR2C/NCF1/NFKB1/MYD88/C3/IFNGR1/FCGR2A/PTPN6/CR1/HLA-DRB1/HLA-DRA/HLA-DPA1/IRAK1/JAK2/HLA-DRB5/HLA-DQB1/HLA-DMB/MAPK3/IFNGR2/HLA-DPB1/IL10/MAPK13/HLA-DMA/PRKCB/TLR4/FCGR1A/HLA-DQA1/PTGS2/CYBA/STAT1/FCGR3B/MAPK1/HLA-DQA2/NFKBIA/JAK1/ITGB1/TRAF6/NCF4/TAB1/HLA-DOA/HLA-DOB/RELA/TLR2/TNF
REACTOME_DECTIN_1_MEDIATED_NONCANONICAL_NF_KB_SIGNALING	REACTOME_DECTIN_1_MEDIATED_NONCANONICAL_NF_KB_SIGNALING	61	0.477628	1.84225	0.00184843	0.0106203	0.00576424	3598	tags=44%, list=22%, signal=35%	PSMD2/NFKB2/MAP3K14/CCL22/PSMF1/RELB/PSMD4/PSMB10/PSMB8/PSMC4/UBC/CHUK/PSMD13/PSMD3/PSMD8/PSMB9/PSMA7/PSMB3/PSMD9/PSMC3/PSMD1/RELA/PSMD6/PSMC2/PSME3/PSMD7/PSMC5
REACTOME_FCERI_MEDIATED_NF_KB_ACTIVATION	REACTOME_FCERI_MEDIATED_NF_KB_ACTIVATION	80	0.462049	1.85682	0.00184843	0.0106203	0.00576424	3598	tags=42%, list=22%, signal=34%	PSMD2/LYN/PDPK1/NFKB1/IKBKG/PSMF1/FCER1G/PSMD4/PSMB10/RASGRP4/PSMB8/PSMC4/UBC/CHUK/PSMD13/PSMD3/PSMD8/PSMB9/MALT1/PSMA7/PSMB3/PSMD9/NFKBIA/PSMC3/UBE2D1/TRAF6/PSMD1/TAB1/RELA/PSMD6/PSMC2/PSME3/PSMD7/PSMC5
REACTOME_TRANS_GOLGI_NETWORK_VESICLE_BUDDING	REACTOME_TRANS_GOLGI_NETWORK_VESICLE_BUDDING	70	0.547631	2.14537	0.00184843	0.0106203	0.00576424	1746	tags=34%, list=10%, signal=31%	GBF1/DNM2/GNS/IGF2R/AP1M1/AP1B1/SORT1/GAK/CTSZ/FTH1/CHMP2A/RAB5C/CLTC/ARF1/AP1S2/FTL/BLOC1S1/NAPA/CLTB/SNX2/PICALM/TGOLN2/HGS/ARRB1
ST_INTEGRIN_SIGNALING_PATHWAY	ST_INTEGRIN_SIGNALING_PATHWAY	80	0.491709	1.97601	0.00184843	0.0106203	0.00576424	2084	tags=29%, list=12%, signal=25%	TLN1/ILK/RAPGEF1/PAK1/VASP/WAS/ZYX/EPHB2/MAP3K11/ACTR3/SRC/ARHGAP26/ASAP1/ITGA7/GRB2/RAF1/PTK2/SHC1/MAPK1/PLCG2/ACTR2/CRK/FYN
WP_TCELL_ANTIGEN_RECEPTOR_TCR_PATHWAY_DURING_STAPHYLOCOCCUS_AUREUS_INFECTION	WP_TCELL_ANTIGEN_RECEPTOR_TCR_PATHWAY_DURING_STAPHYLOCOCCUS_AUREUS_INFECTION	61	0.543031	2.09451	0.00184843	0.0106203	0.00576424	4119	tags=54%, list=25%, signal=41%	CD4/NFKB1/PAK1/MAP2K1/IKBKG/PTPN6/RRAS/MAP3K14/PTPRC/MAPK3/GRB2/LCP2/MAP2K2/IL10/RAF1/CHUK/CBL/MALT1/CALM1/GRAP2/FYN/NFKBIA/AKT1/LAT/ITK/CTLA4/TNF/CD8A/PLCG1/LCK/MAP2K7/IFNG/ZAP70
KEGG_GLIOMA	KEGG_GLIOMA	64	0.443184	1.7138	0.00185185	0.0106203	0.00576424	2768	tags=36%, list=17%, signal=30%	PIK3R5/MAP2K1/PIK3CD/MAPK3/MTOR/GRB2/MAP2K2/CAMK2D/RAF1/ARAF/PRKCB/CALM3/PRKCA/SHC1/MAPK1/PLCG2/CDKN1A/PIK3R2/CALM1/PIK3CG/AKT1/AKT3/E2F2
KEGG_NOD_LIKE_RECEPTOR_SIGNALING_PATHWAY	KEGG_NOD_LIKE_RECEPTOR_SIGNALING_PATHWAY	58	0.541413	2.07368	0.00185185	0.0106203	0.00576424	3575	tags=52%, list=21%, signal=41%	MEFV/NLRC4/NFKB1/CASP1/IKBKG/CCL5/CASP5/NLRP1/NOD2/MAPK3/PSTPIP1/MAPK13/NAIP/BIRC3/CHUK/PYCARD/TNFAIP3/MAPK1/NLRP3/NFKBIA/CARD9/TRAF6/CARD6/TAB1/CCL8/RIPK2/RELA/TNF/CCL2/CXCL1
PID_CDC42_PATHWAY	PID_CDC42_PATHWAY	69	0.468639	1.82528	0.00185185	0.0106203	0.00576424	2327	tags=35%, list=14%, signal=30%	ARPC1B/PAK1/LIMK1/IQGAP1/EPS8/MAP3K11/ACTR3/MAP2K3/SRC/MAPK3/ARPC5/MTOR/ARPC4/RAF1/LIMK2/CFL1/ARPC2/CBL/MAPK1/VAV2/ARHGDIA/ACTR2/HES5/CTNNA1
PID_FCER1_PATHWAY	PID_FCER1_PATHWAY	58	0.62381	2.38928	0.00185185	0.0106203	0.00576424	2818	tags=52%, list=17%, signal=43%	PLD2/LYN/VAV1/HCLS1/NFKB1/MAP2K1/SYK/IKBKG/FCGR2B/FCER1G/MAPK3/GRB2/LCP2/MAP2K2/RAF1/BTK/PRKCB/PTK2/PLA2G4A/CHUK/LAT2/CBL/SHC1/MAPK1/FYN/PXN/AKT1/DOK1/LAT/ITK
PID_LYSOPHOSPHOLIPID_PATHWAY	PID_LYSOPHOSPHOLIPID_PATHWAY	64	0.444155	1.71755	0.00185185	0.0106203	0.00576424	4917	tags=59%, list=29%, signal=42%	PLD2/LYN/ADCY7/GNAI2/NFKB1/ARHGEF1/PTK2B/PRKCD/SRC/PLCB3/GNAZ/PTK2/GNB1/CRK/LPAR2/GNA14/RHOA/PXN/NFKBIA/ADCY4/ADCY3/SLC9A3R2/AKT1/RELA/GNAI3/BCAR1/PLCG1/PRKCE/ADCY9/MMP9/GNAO1/LPAR1/HRAS/FOS/HBEGF/RAC1/GNA11/GNA13
PID_PTP1B_PATHWAY	PID_PTP1B_PATHWAY	49	0.560804	2.1019	0.00185185	0.0106203	0.00576424	2657	tags=47%, list=16%, signal=40%	HCK/CSK/CAPN1/LYN/FGR/TYK2/PTPN1/FCGR2A/PRLR/JAK2/SRC/ITGB3/GRB2/CSF1R/ITGA2B/SHC1/CRK/FYN/RHOA/CSF1/AKT1/DOK1/LAT
PID_VEGFR1_2_PATHWAY	PID_VEGFR1_2_PATHWAY	69	0.601351	2.34218	0.00185185	0.0106203	0.00576424	3144	tags=55%, list=19%, signal=45%	DNM2/MYOF/PTPRJ/PDPK1/PRKACA/MAP2K1/PTPN6/IQGAP1/FES/VCL/PTK2B/PRKCD/MAP2K3/SRC/ITGB3/MAPK3/ARF1/GRB2/MAP2K2/RAF1/PRKCB/PTK2/PRKCA/CBL/HGS/MAPK1/PRKAG1/FYN/CAMKK2/RHOA/CTNNA1/PXN/AKT1/NOS3/PRKAB1/SHB/MAPKAPK2/MAP2K6
REACTOME_CROSS_PRESENTATION_OF_SOLUBLE_EXOGENOUS_ANTIGENS_ENDOSOMES_	REACTOME_CROSS_PRESENTATION_OF_SOLUBLE_EXOGENOUS_ANTIGENS_ENDOSOMES_	49	0.49774	1.86554	0.00185185	0.0106203	0.00576424	3598	tags=49%, list=22%, signal=39%	PSMD2/PSMF1/PSMD4/PSMB10/PSMB8/PSMC4/FCGR1B/FCGR1A/CD207/PSMD13/PSMD3/PSMD8/PSMB9/PSMA7/PSMB3/MRC1/PSMD9/PSMC3/PSMD1/PSMD6/PSMC2/PSME3/PSMD7/PSMC5
REACTOME_PARASITE_INFECTION	REACTOME_PARASITE_INFECTION	58	0.663489	2.54126	0.00185185	0.0106203	0.00576424	2084	tags=53%, list=12%, signal=47%	MYH9/HCK/NCKAP1L/MYO9B/FCGR3A/LYN/VAV1/FGR/ARPC1B/ACTB/SYK/WAS/ACTR3/SRC/ELMO2/MAPK3/MYO1C/ARPC5/GRB2/ARPC4/ARPC1A/BTK/MYO5A/PTK2/WASF2/ARPC2/MAPK1/VAV2/ACTR2/CRK/FYN
SIG_INSULIN_RECEPTOR_PATHWAY_IN_CARDIAC_MYOCYTES	SIG_INSULIN_RECEPTOR_PATHWAY_IN_CARDIAC_MYOCYTES	49	0.546883	2.04973	0.00185185	0.0106203	0.00576424	2690	tags=43%, list=16%, signal=36%	CAP1/PDPK1/FLOT2/PTPN1/RPS6KA1/SERPINB6/PIK3CD/GSK3A/MAPK3/INPPL1/GRB2/FLOT1/RAF1/YWHAH/CBL/SHC1/MAPK1/BRD4/FOXO1/AKT1/AKT3
ST_FAS_SIGNALING_PATHWAY	ST_FAS_SIGNALING_PATHWAY	64	0.448046	1.7326	0.00185185	0.0106203	0.00576424	2350	tags=30%, list=14%, signal=26%	NFKB1/NFKB2/EPHB2/SMPD1/PFN1/BTK/CASP10/BAK1/EZR/DEDD2/FAIM2/FADD/DEDD/MAPK1/RIPK1/AGFG1/CD7/NFKBIE/NFKBIA
WP_ONCOSTATIN_M_SIGNALING_PATHWAY	WP_ONCOSTATIN_M_SIGNALING_PATHWAY	64	0.493579	1.90868	0.00185185	0.0106203	0.00576424	2634	tags=44%, list=16%, signal=37%	NFKB1/TYK2/MAP2K1/PTK2B/JAK2/PRKCD/SRC/MAPK3/IL6ST/LDLR/MTOR/GRB2/MAP2K2/CEBPB/RAF1/PRKCB/JUNB/PRKCA/STAT1/SHC1/MAPK1/MMP3/PXN/NFKBIA/JAK1/AKT1/TIMP3/MMP1
WP_STRUCTURAL_PATHWAY_OF_INTERLEUKIN_1_IL1	WP_STRUCTURAL_PATHWAY_OF_INTERLEUKIN_1_IL1	49	0.502761	1.88436	0.00185185	0.0106203	0.00576424	4506	tags=55%, list=27%, signal=40%	NFKB1/MAP3K3/MYD88/MAP2K1/MAP3K14/TOLLIP/IRAK1/MAP2K3/MAPK3/MAP2K2/CHUK/MKNK2/IRF7/MAPK1/NFKBIA/TRAF6/TAB1/MBP/MAPKAPK2/MAP2K6/RELA/MAP2K7/MAPK14/NFKBIB/IRAK2/MKNK1/FOS
REACTOME_ONCOGENIC_MAPK_SIGNALING	REACTOME_ONCOGENIC_MAPK_SIGNALING	79	0.51447	2.05939	0.00185874	0.0106203	0.00576424	1988	tags=37%, list=12%, signal=32%	TLN1/CSK/ACTB/MAP2K1/IQGAP1/VCL/MAP3K11/JAK2/SRC/ITGB3/MAPK3/BCL2L11/AGTRAP/DUSP7/ARRB2/MAP2K2/CAMK2D/FN1/RAF1/ARAF/LMNA/VWF/ITGA2B/CLCN6/ATG7/DUSP6/ARRB1/MAPK1/CALM1
KEGG_ADHERENS_JUNCTION	KEGG_ADHERENS_JUNCTION	68	0.461856	1.79515	0.00186567	0.0106203	0.00576424	2327	tags=31%, list=14%, signal=27%	ACTB/PTPRJ/CREBBP/PTPN1/PTPN6/WAS/IQGAP1/VCL/EP300/SRC/SMAD3/MAPK3/ACTN4/RAC2/WASF2/FARP2/TGFBR2/MAPK1/FYN/RHOA/CTNNA1
KEGG_VIRAL_MYOCARDITIS	KEGG_VIRAL_MYOCARDITIS	68	0.615635	2.39286	0.00186567	0.0106203	0.00576424	3247	tags=57%, list=19%, signal=46%	MYH9/ITGAL/HLA-E/ITGB2/ACTB/EIF4G1/HLA-DRB1/HLA-DRA/CD86/HLA-DPA1/HLA-DRB5/HLA-DQB1/HLA-DMB/HLA-G/HLA-B/HLA-F/HLA-DPB1/HLA-C/RAC2/HLA-DMA/DAG1/HLA-DQA1/BID/ICAM1/CD40/PRF1/LAMA2/HLA-A/FYN/CD55/HLA-DQA2/MYH7/SGCD/HLA-DOA/EIF4G3/HLA-DOB/MYH8/CD80/MYH15
PID_CXCR3_PATHWAY	PID_CXCR3_PATHWAY	42	0.629771	2.26118	0.00186567	0.0106203	0.00576424	1955	tags=52%, list=12%, signal=46%	ITGAL/ITGB2/GNAI2/MAPKAP1/PDPK1/MAP2K1/CXCL10/PIK3CD/MAP2K3/SRC/MAPK3/CXCL11/MTOR/MAP2K2/PF4/GNAZ/RAF1/GNB1/CXCL9/ARRB1/MAPK1/PIK3R2
PID_EPHB_FWD_PATHWAY	PID_EPHB_FWD_PATHWAY	40	0.525058	1.88578	0.00186567	0.0106203	0.00576424	2335	tags=40%, list=14%, signal=34%	PAK1/MAP2K1/RRAS/EPHB2/SRC/MAPK3/GRB2/PTK2/SYNJ1/EPHB3/SHC1/MAPK1/ITSN1/CRK/EFNA5/PXN
PID_FAS_PATHWAY	PID_FAS_PATHWAY	38	0.580525	2.05739	0.00186567	0.0106203	0.00576424	1955	tags=47%, list=12%, signal=42%	PDPK1/SYK/IKBKG/SMPD1/PIK3CD/SRC/CLTC/BTK/CASP10/BIRC3/CFLAR/CHUK/BID/EZR/FAIM2/FADD/RIPK1/PIK3R2
PID_IFNG_PATHWAY	PID_IFNG_PATHWAY	40	0.666017	2.39205	0.00186567	0.0106203	0.00576424	4237	tags=72%, list=25%, signal=54%	RAPGEF1/CREBBP/IFNGR1/CASP1/MAP2K1/MAP3K11/EP300/JAK2/PRKCD/IRF9/MAPK3/MTOR/CEBPB/CAMK2D/STAT1/CBL/MAPK1/SMAD7/IRF1/JAK1/AKT1/PIAS4/PIAS1/PTGES2/RAP1A/CRKL/IFNG/STAT3/DAPK1
PID_SHP2_PATHWAY	PID_SHP2_PATHWAY	55	0.489089	1.86088	0.00186567	0.0106203	0.00576424	4107	tags=44%, list=25%, signal=33%	IFNGR1/PRKACA/MAP2K1/JAK2/IL6ST/GRB2/MAP2K2/SDC2/RAF1/STAT1/SHC1/IL6R/IL2RB/RHOA/PAG1/JAK1/NOS3/PDGFB/GNAI3/EGF/NGF/LCK/IL2RA/IFNG
PID_THROMBIN_PAR1_PATHWAY	PID_THROMBIN_PAR1_PATHWAY	42	0.575559	2.06653	0.00186567	0.0106203	0.00576424	2668	tags=50%, list=16%, signal=42%	DNM2/AKAP13/GNAI2/VASP/ZYX/ARHGEF1/PRKCD/PKN1/PLCB3/GNAZ/PRKCB/PLCB2/SNX2/PRKCA/GNB1/ARRB1/ARHGDIA/GNA14/RHOA/NOS3/TRPC6
REACTOME_DAP12_INTERACTIONS	REACTOME_DAP12_INTERACTIONS	40	0.64127	2.30317	0.00186567	0.0106203	0.00576424	3916	tags=68%, list=23%, signal=52%	HLA-E/CD300E/CD300LB/SYK/SIRPB1/HLA-B/GRB2/LCP2/HLA-C/BTK/TYROBP/SIGLEC14/SHC1/VAV2/PLCG2/PIK3R2/GRAP2/KIR2DS4/TREM1/FYN/LAT/KLRD1/SIGLEC15/PLCG1/KLRK1/LCK/B2M
REACTOME_FCGR3A_MEDIATED_IL10_SYNTHESIS	REACTOME_FCGR3A_MEDIATED_IL10_SYNTHESIS	38	0.606609	2.14984	0.00186567	0.0106203	0.00576424	2710	tags=55%, list=16%, signal=46%	HCK/FCGR3A/LYN/FGR/ADCY7/PRKACA/FCGR2A/SYK/SRC/PRKAR2A/IL10/FCGR1A/PRKAR2B/PLCG2/CALM1/FYN/AHCYL1/ITPR1/ADCY4/ADCY3/PRKACG
REACTOME_GLYCOSPHINGOLIPID_METABOLISM	REACTOME_GLYCOSPHINGOLIPID_METABOLISM	42	0.531067	1.90679	0.00186567	0.0106203	0.00576424	1985	tags=38%, list=12%, signal=34%	PSAP/GBA/SMPD1/GLTP/GM2A/HEXB/GBA2/ASAH1/STS/NEU1/GALC/ARSG/GLB1/CTSA/ARSA/ARSF
REACTOME_INTERFERON_ALPHA_BETA_SIGNALING	REACTOME_INTERFERON_ALPHA_BETA_SIGNALING	68	0.669203	2.60107	0.00186567	0.0106203	0.00576424	2868	tags=59%, list=17%, signal=49%	HLA-E/SAMHD1/OASL/OAS1/TYK2/PTPN1/OAS2/IFI35/ADAR/PTPN6/MX2/STAT2/IRF9/HLA-G/IFIT2/MX1/HLA-B/HLA-F/IFIT1/IFIT3/IRF8/IRF2/HLA-C/PSMB8/BST2/OAS3/IRF5/HLA-H/STAT1/IRF7/ISG15/IFI27/HLA-A/IFNAR1/IFIT5/IRF1/JAK1/IRF4/IRF6/GBP2
REACTOME_NUCLEOTIDE_BINDING_DOMAIN_LEUCINE_RICH_REPEAT_CONTAINING_RECEPTOR_NLR_SIGNALING_PATHWAYS	REACTOME_NUCLEOTIDE_BINDING_DOMAIN_LEUCINE_RICH_REPEAT_CONTAINING_RECEPTOR_NLR_SIGNALING_PATHWAYS	55	0.475695	1.80992	0.00186567	0.0106203	0.00576424	3197	tags=49%, list=19%, signal=40%	MEFV/NLRC4/NFKB1/CASP1/NFKB2/IKBKG/NLRP1/NOD2/P2RX7/IRAK1/PSTPIP1/MAPK13/PANX1/AIM2/UBC/BIRC3/CHUK/TXNIP/PYCARD/TNFAIP3/NLRP3/CARD9/TRAF6/TAB1/RIPK2/MAP2K6/RELA
REACTOME_PLASMA_LIPOPROTEIN_ASSEMBLY_REMODELING_AND_CLEARANCE	REACTOME_PLASMA_LIPOPROTEIN_ASSEMBLY_REMODELING_AND_CLEARANCE	68	0.492735	1.91517	0.00186567	0.0106203	0.00576424	1803	tags=29%, list=11%, signal=26%	AP2A1/AP2A2/PRKACA/NCEH1/APOA2/LIPA/AP2M1/HDLBP/CLTC/LDLR/PCSK5/FURIN/NPC1/SOAT1/LDLRAP1/NR1H2/CETP/NPC2/LCAT/LIPC
ST_B_CELL_ANTIGEN_RECEPTOR	ST_B_CELL_ANTIGEN_RECEPTOR	38	0.658225	2.33277	0.00186567	0.0106203	0.00576424	3083	tags=63%, list=18%, signal=52%	CSK/LYN/VAV1/NFKB1/NFKB2/MAP2K1/SYK/EPHB2/PIK3CD/GRB2/MAP2K2/RAF1/BTK/DAG1/SHC1/MAPK1/PLCG2/NFKBIE/PAG1/NFKBIA/AKT1/AKT3/PPP1R13B/BLNK
WP_CARDIAC_HYPERTROPHIC_RESPONSE	WP_CARDIAC_HYPERTROPHIC_RESPONSE	55	0.559425	2.12849	0.00186567	0.0106203	0.00576424	2513	tags=42%, list=15%, signal=36%	TGFB1/PDPK1/NFKB1/MAP2K1/IKBKG/MAP3K14/HDAC7/MAPK7/MAP2K3/MAPK3/MTOR/MAP2K2/CAMK2D/HDAC5/RAF1/HDAC9/CHUK/PRKCA/MAPK1/HDAC4/CALM1/NRG1/AKT1
WP_GLYCOLYSIS_AND_GLUCONEOGENESIS	WP_GLYCOLYSIS_AND_GLUCONEOGENESIS	42	0.502551	1.8044	0.00186567	0.0106203	0.00576424	3085	tags=36%, list=18%, signal=29%	HK1/HK3/PFKL/FBP1/PGK1/LDHAL6B/PGAM1/PGAM2/ALDOA/ALDOC/ENO1/G6PC/SLC2A3/TPI1/PFKP
WP_IL1_SIGNALING_PATHWAY	WP_IL1_SIGNALING_PATHWAY	55	0.530625	2.01891	0.00186567	0.0106203	0.00576424	4212	tags=55%, list=25%, signal=41%	NFKB1/MAP3K3/MYD88/MAP2K1/IKBKG/MAP3K14/TOLLIP/IRAK1/MAP2K3/MAPK3/MAP2K2/CHUK/MAPK1/PIK3R2/NFKBIA/REL/SQSTM1/AKT1/TRAF6/PELI1/TAB1/MAPKAPK2/MAP2K6/RELA/CCL2/PLCG1/MAP2K7/MAPK14/NFKBIB/IRAK2
WP_IL5_SIGNALING_PATHWAY	WP_IL5_SIGNALING_PATHWAY	40	0.542162	1.94722	0.00186567	0.0106203	0.00576424	2513	tags=50%, list=15%, signal=43%	LYN/MAP2K1/SYK/RPS6KA1/JAK2/GSK3A/MAPK3/GRB2/MAP2K2/CSF2RB/RAF1/BTK/STAT1/RPS6KB2/SHC1/MAPK1/PIK3R2/JAK1/PIK3CG/AKT1
WP_KISSPEPTINKISSPEPTIN_RECEPTOR_SYSTEM_IN_THE_OVARY	WP_KISSPEPTINKISSPEPTIN_RECEPTOR_SYSTEM_IN_THE_OVARY	38	0.544459	1.92958	0.00186567	0.0106203	0.00576424	2513	tags=42%, list=15%, signal=36%	NFKB1/MAP2K1/PIK3CD/PRKCD/MAPK3/ARRB2/MAP2K2/PLCB3/RAF1/PRKCB/PLCB2/PRKCA/ARRB1/MAPK1/PIK3CG/AKT1
WP_MICROGLIA_PATHOGEN_PHAGOCYTOSIS_PATHWAY	WP_MICROGLIA_PATHOGEN_PHAGOCYTOSIS_PATHWAY	40	0.741612	2.66355	0.00186567	0.0106203	0.00576424	2657	tags=72%, list=16%, signal=61%	HCK/NCKAP1L/ITGB2/SIGLEC7/ITGAM/NCF2/LYN/VAV1/ARPC1B/NCF1/C1QA/SYK/PTPN6/CYBB/PIK3CD/FCER1G/C1QB/C1QC/TYROBP/RAC2/FCGR1A/CYBA/VAV2/PLCG2/PIK3R2/TREM1/PIK3CG/NCF4/LAT
WP_NONGENOMIC_ACTIONS_OF_125_DIHYDROXYVITAMIN_D3	WP_NONGENOMIC_ACTIONS_OF_125_DIHYDROXYVITAMIN_D3	68	0.575555	2.23708	0.00186567	0.0106203	0.00576424	4107	tags=57%, list=25%, signal=43%	TLR8/VDR/NFKB1/RXRA/TYK2/OAS2/NFKB2/NOD2/MAPK7/STAT2/PRKCD/RELB/MAPK3/PLCB3/CAMK2D/MAPK13/PRKCB/TLR4/PLCB2/PRKCA/CD40/STAT1/ISG15/MAPK1/PLCG2/IFI44L/JAK1/PLCD1/CAMP/IFI27L2/PRKCH/TLR2/TNF/CCL2/PRKCE/RSAD2/MAPK14/SP1/IFNG
WP_NUCLEOTIDEBINDING_OLIGOMERIZATION_DOMAIN_NOD_PATHWAY	WP_NUCLEOTIDEBINDING_OLIGOMERIZATION_DOMAIN_NOD_PATHWAY	40	0.571782	2.0536	0.00186567	0.0106203	0.00576424	3197	tags=45%, list=19%, signal=36%	MEFV/NLRC4/NLRP12/CASP1/IKBKG/CASP5/NLRP1/NOD2/NAIP/AIM2/CHUK/PYCARD/NLRP3/NFKBIA/CARD9/CARD6/RIPK2/RELA
WP_RANKLRANK_RECEPTOR_ACTIVATOR_OF_NFKB_LIGAND_SIGNALING_PATHWAY	WP_RANKLRANK_RECEPTOR_ACTIVATOR_OF_NFKB_LIGAND_SIGNALING_PATHWAY	55	0.616608	2.34606	0.00186567	0.0106203	0.00576424	3197	tags=58%, list=19%, signal=47%	LYN/NFKB1/NFKB2/MAP2K1/SYK/IKBKG/TNFRSF11A/RELB/SRC/TRAF3/MAPK3/MTOR/PAPSS2/SPI1/PTK2/CHUK/ICAM1/STAT1/CBL/MAPK1/PIK3R2/NFKBIA/SQSTM1/FHL2/ACP5/AKT1/TRAF6/TRAF1/TAB1/NFATC1/MAP2K6/RELA
WP_TNF_RELATED_WEAK_INDUCER_OF_APOPTOSIS_TWEAK_SIGNALING_PATHWAY	WP_TNF_RELATED_WEAK_INDUCER_OF_APOPTOSIS_TWEAK_SIGNALING_PATHWAY	42	0.541654	1.9448	0.00186567	0.0106203	0.00576424	4194	tags=57%, list=25%, signal=43%	TNFSF12/NFKB1/NFKB2/MAP3K14/CCL5/RELB/TRAF3/MAPK3/RAF1/BIRC3/CHUK/FADD/MAPK1/RIPK1/NFKBIA/AKT1/TRAF1/RELA/HDAC1/TNF/CCL2/MAPK14/NFKBIB/MMP9
REACTOME_BINDING_AND_UPTAKE_OF_LIGANDS_BY_SCAVENGER_RECEPTORS	REACTOME_BINDING_AND_UPTAKE_OF_LIGANDS_BY_SCAVENGER_RECEPTORS	41	0.513711	1.84662	0.00187266	0.0106203	0.00576424	3965	tags=41%, list=24%, signal=32%	LRP1/CD163/MSR1/MARCO/CD36/FTH1/FTL/STAB1/APOL1/HP/MASP1/SCARF1/SCARA5/COLEC12/HPX/SCGB3A2/APOE
REACTOME_EPHB_MEDIATED_FORWARD_SIGNALING	REACTOME_EPHB_MEDIATED_FORWARD_SIGNALING	41	0.643228	2.31219	0.00187266	0.0106203	0.00576424	2261	tags=51%, list=14%, signal=44%	LYN/ARPC1B/ACTB/PAK1/LIMK1/EPHB2/ACTR3/SRC/ARPC5/ARPC4/SDC2/ARPC1A/LIMK2/PTK2/CFL1/ARPC2/EPHB3/ITSN1/ACTR2/FYN/RHOA
KEGG_PATHOGENIC_ESCHERICHIA_COLI_INFECTION	KEGG_PATHOGENIC_ESCHERICHIA_COLI_INFECTION	53	0.570328	2.15877	0.00187617	0.0106203	0.00576424	2827	tags=45%, list=17%, signal=38%	CD14/HCLS1/ARPC1B/ACTB/TUBA4A/TLR5/WAS/LY96/ARPC5/ARPC4/ARPC1A/TLR4/TUBB1/PRKCA/EZR/ARPC2/TUBB2B/TUBB2A/FYN/RHOA/ITGB1/CTTN/TUBAL3/TUBB8
KEGG_SYSTEMIC_LUPUS_ERYTHEMATOSUS	KEGG_SYSTEMIC_LUPUS_ERYTHEMATOSUS	53	0.639255	2.41967	0.00187617	0.0106203	0.00576424	3307	tags=60%, list=20%, signal=49%	FCGR3A/FCGR2C/C1QA/C3/FCGR2A/HLA-DRB1/HLA-DRA/FCGR2B/CD86/HLA-DPA1/HLA-DRB5/C1QB/C1QC/C2/HLA-DQB1/HLA-DMB/TRIM21/HLA-DPB1/IL10/ACTN4/HLA-DMA/FCGR1A/HLA-DQA1/CD40/FCGR3B/HLA-DQA2/C6/C4A/HLA-DOA/HLA-DOB/CD80/TNF
PID_GMCSF_PATHWAY	PID_GMCSF_PATHWAY	36	0.610088	2.13221	0.00187617	0.0106203	0.00576424	1838	tags=42%, list=11%, signal=37%	LYN/PRKACA/MAP2K1/SYK/JAK2/MAPK3/GRB2/MAP2K2/CSF2RB/IRF8/CSF2RA/RAF1/STAT1/SHC1/MAPK1
PID_RAC1_PATHWAY	PID_RAC1_PATHWAY	53	0.550085	2.08215	0.00187617	0.0106203	0.00576424	2389	tags=43%, list=14%, signal=37%	NCF2/ARPC1B/NCF1/PAK1/LIMK1/IQGAP1/CYBB/MAP3K11/ACTR3/MAP2K3/PIP5K1C/ARPC5/ARPC4/PLCB2/WASF2/CFL1/ARPC2/CYBA/ARHGDIA/ACTR2/CRK/CTNNA1/NCKAP1
REACTOME_CA_DEPENDENT_EVENTS	REACTOME_CA_DEPENDENT_EVENTS	36	0.595361	2.08074	0.00187617	0.0106203	0.00576424	2710	tags=44%, list=16%, signal=37%	ADCY7/PRKACA/PRKCD/PRKAR2A/PDE1B/CAMK2D/PLA2G4A/PRKCA/PRKAR2B/MAPK1/CALM1/CAMKK2/CAMKK1/ADCY4/ADCY3/PRKACG
REACTOME_CHEMOKINE_RECEPTORS_BIND_CHEMOKINES	REACTOME_CHEMOKINE_RECEPTORS_BIND_CHEMOKINES	53	0.590123	2.23369	0.00187617	0.0106203	0.00576424	1908	tags=38%, list=11%, signal=34%	CX3CR1/CXCL16/CCR5/CXCL10/CCR1/CCR2/CCL5/CCL22/CXCL11/PF4/CXCR2/PPBP/CCRL2/CCR10/CXCR1/CCR3/CXCL9/CXCL5/XCR1/CCR4
REACTOME_COMPLEMENT_CASCADE	REACTOME_COMPLEMENT_CASCADE	51	0.521252	1.96157	0.00187617	0.0106203	0.00576424	3161	tags=39%, list=19%, signal=32%	C5AR1/C1QA/C3/CR1/FCN1/C1QB/C1QC/C2/CFB/CFP/PROS1/FCN2/CD55/FCN3/C6/C4A/CR2/GZMM/MASP1/C4BPB
REACTOME_SYNTHESIS_OF_PIPS_AT_THE_PLASMA_MEMBRANE	REACTOME_SYNTHESIS_OF_PIPS_AT_THE_PLASMA_MEMBRANE	53	0.468212	1.77225	0.00187617	0.0106203	0.00576424	1955	tags=30%, list=12%, signal=27%	PIK3R5/MTMR14/PIK3CD/PIP5K1C/MTMR3/ARF1/INPPL1/PI4K2A/INPP4A/INPP5K/PIP4K2A/INPP5D/SYNJ1/SBF2/RUFY1/PIK3R2
SIG_PIP3_SIGNALING_IN_B_LYMPHOCYTES	SIG_PIP3_SIGNALING_IN_B_LYMPHOCYTES	36	0.565566	1.97661	0.00187617	0.0106203	0.00576424	2878	tags=47%, list=17%, signal=39%	PIK3R5/LYN/VAV1/PREX1/PDPK1/FLOT2/SYK/DAPP1/RPS6KA1/PTPRC/FLOT1/BTK/PLCG2/ITPR1/AKT1/AKT3/PPP1R13B
WP_APOPTOSISRELATED_NETWORK_DUE_TO_ALTERED_NOTCH3_IN_OVARIAN_CANCER	WP_APOPTOSISRELATED_NETWORK_DUE_TO_ALTERED_NOTCH3_IN_OVARIAN_CANCER	51	0.519923	1.95656	0.00187617	0.0106203	0.00576424	4338	tags=55%, list=26%, signal=41%	THBS1/NFKB1/CARD14/ANXA5/PTK2B/PKN1/ERN1/BCL3/PTK2/IER3/MAPK1/SMAD7/CDKN1A/AXIN1/TNFRSF10B/CTNNA1/SQSTM1/NRG1/AKT1/TRAF1/RIPK2/HDAC1/TNF/VIM/GCLC/APOE/IL7R/NQO1
WP_INTERFERON_TYPE_I_SIGNALING_PATHWAYS	WP_INTERFERON_TYPE_I_SIGNALING_PATHWAYS	53	0.484656	1.83449	0.00187617	0.0106203	0.00576424	4167	tags=55%, list=25%, signal=41%	VAV1/RAPGEF1/MAPKAP1/TYK2/PTPN6/PIK3CD/STAT2/PTPRC/MAP2K3/IRF9/MTOR/STAT1/CBL/PIK3R2/CRK/IFNAR1/FYN/RPS6KA4/REL/JAK1/PIAS1/MAP2K6/STAT5A/LCK/MAPK14/RAP1A/CRKL/ZAP70/STAT3
WP_PATHOGENIC_ESCHERICHIA_COLI_INFECTION	WP_PATHOGENIC_ESCHERICHIA_COLI_INFECTION	53	0.570328	2.15877	0.00187617	0.0106203	0.00576424	2827	tags=45%, list=17%, signal=38%	CD14/HCLS1/ARPC1B/ACTB/TUBA4A/TLR5/WAS/LY96/ARPC5/ARPC4/ARPC1A/TLR4/TUBB1/PRKCA/EZR/ARPC2/TUBB2B/TUBB2A/FYN/RHOA/ITGB1/CTTN/TUBAL3/TUBB8
BIOCARTA_TCR_PATHWAY	BIOCARTA_TCR_PATHWAY	44	0.519345	1.89251	0.00188324	0.0106203	0.00576424	4506	tags=55%, list=27%, signal=40%	VAV1/NFKB1/MAP2K1/MAPK3/GRB2/RAF1/PRKCB/CALM3/PRKCA/SHC1/CALM1/FYN/NFKBIA/PIK3CG/LAT/NFATC1/RELA/PLCG1/CD247/LCK/ZAP70/CD3E/HRAS/FOS
KEGG_AUTOIMMUNE_THYROID_DISEASE	KEGG_AUTOIMMUNE_THYROID_DISEASE	47	0.648353	2.38581	0.00188324	0.0106203	0.00576424	3185	tags=55%, list=19%, signal=45%	HLA-E/HLA-DRB1/HLA-DRA/CD86/HLA-DPA1/HLA-DRB5/HLA-DQB1/HLA-DMB/HLA-G/HLA-B/HLA-F/HLA-DPB1/IL10/HLA-C/HLA-DMA/TG/HLA-DQA1/CD40/PRF1/GZMB/HLA-A/HLA-DQA2/HLA-DOA/CTLA4/HLA-DOB/CD80
KEGG_NOTCH_SIGNALING_PATHWAY	KEGG_NOTCH_SIGNALING_PATHWAY	47	0.532608	1.95989	0.00188324	0.0106203	0.00576424	3928	tags=55%, list=23%, signal=42%	NCOR2/NUMB/CREBBP/NOTCH2/EP300/LFNG/DTX4/DTX3L/PSEN1/MAML2/NCSTN/NOTCH4/KAT2B/HES5/MFNG/PSEN2/DTX2/HDAC1/APH1A/NOTCH1/DVL1/HES1/MAML3/MAML1/CTBP2/JAG2
PID_CERAMIDE_PATHWAY	PID_CERAMIDE_PATHWAY	44	0.509083	1.85512	0.00188324	0.0106203	0.00576424	3554	tags=55%, list=21%, signal=43%	CTSD/NFKB1/MAP2K1/SMPD1/PRKCD/MAPK3/MAP2K2/ASAH1/RAF1/BIRC3/AIFM1/BID/MADD/FADD/MAPK1/RIPK1/TRADD/KSR1/NFKBIA/AKT1/BAG4/RELA/TNF/EGF
PID_ERBB2_ERBB3_PATHWAY	PID_ERBB2_ERBB3_PATHWAY	44	0.511237	1.86297	0.00188324	0.0106203	0.00576424	2513	tags=36%, list=15%, signal=31%	PRKACA/MAP2K1/PIK3CD/JAK2/SRC/MAPK3/MTOR/GRB2/MAP2K2/RAF1/SHC1/MAPK1/PIK3R2/RNF41/NRG1/AKT1
REACTOME_INTERLEUKIN_10_SIGNALING	REACTOME_INTERLEUKIN_10_SIGNALING	45	0.651667	2.38312	0.00188324	0.0106203	0.00576424	1574	tags=42%, list=9%, signal=38%	IL10RA/TNFRSF1B/PTAFR/CCR5/FPR1/IL1RN/TYK2/CXCL10/CCR1/CCR2/CCL5/CD86/CCL22/IL10RB/IL10/FCER2/PTGS2/ICAM1/IL1R2
REACTOME_IRE1ALPHA_ACTIVATES_CHAPERONES	REACTOME_IRE1ALPHA_ACTIVATES_CHAPERONES	47	0.479775	1.76548	0.00188324	0.0106203	0.00576424	2394	tags=36%, list=14%, signal=31%	TLN1/ATP6V0D1/DCTN1/ADD1/TPP1/GSK3A/EXTL3/PPP2R5B/ERN1/TATDN2/CTDSP2/WIPI1/LMNA/PREB/SHC1/WFS1/SULT1A3
REACTOME_RECYCLING_PATHWAY_OF_L1	REACTOME_RECYCLING_PATHWAY_OF_L1	45	0.630955	2.30738	0.00188324	0.0106203	0.00576424	3544	tags=56%, list=21%, signal=44%	AP2A1/DNM2/ACTB/AP2A2/NUMB/MSN/TUBA4A/AP2M1/RPS6KA1/SRC/CLTC/DPYSL2/TUBB1/EZR/TUBB2B/MAPK1/TUBB2A/RPS6KA4/AP2S1/TUBAL3/TUBB8/L1CAM/TUBA1A/CLTA/AP2B1
REACTOME_SIGNALING_BY_MODERATE_KINASE_ACTIVITY_BRAF_MUTANTS	REACTOME_SIGNALING_BY_MODERATE_KINASE_ACTIVITY_BRAF_MUTANTS	44	0.67759	2.46916	0.00188324	0.0106203	0.00576424	2262	tags=52%, list=14%, signal=45%	TLN1/CSK/ACTB/MAP2K1/IQGAP1/VCL/MAP3K11/JAK2/SRC/ITGB3/MAPK3/ARRB2/MAP2K2/CAMK2D/FN1/RAF1/ARAF/VWF/ITGA2B/ARRB1/MAPK1/CALM1/KSR1
WP_NOTCH_SIGNALING	WP_NOTCH_SIGNALING	45	0.540764	1.97755	0.00188324	0.0106203	0.00576424	3928	tags=56%, list=23%, signal=43%	NCOR2/NUMB/CREBBP/NOTCH2/LFNG/DTX4/INPP5K/DTX3L/PSEN1/NCSTN/NOTCH4/KAT2B/HES5/MFNG/PSEN2/DTX2/HDAC1/APH1A/NOTCH1/DVL1/HES1/MAML3/MAML1/CTBP2/JAG2
WP_PROSTAGLANDIN_SYNTHESIS_AND_REGULATION	WP_PROSTAGLANDIN_SYNTHESIS_AND_REGULATION	45	0.607255	2.22071	0.00188324	0.0106203	0.00576424	4309	tags=62%, list=26%, signal=46%	PTGS1/S100A6/ANXA5/CBR1/ANXA2/ANXA4/PPARGC1B/PLA2G4A/PTGS2/AKR1B1/ANXA6/PTGIR/PPARG/S100A10/PTGER4/PTGFR/AKR1C2/TBXAS1/PTGES/PTGER2/EDNRB/HPGD/CYP11A1/SCGB1A1/HSD11B2/AKR1C1/ABCC4/PTGDR
WP_THYMIC_STROMAL_LYMPHOPOIETIN_TSLP_SIGNALING_PATHWAY	WP_THYMIC_STROMAL_LYMPHOPOIETIN_TSLP_SIGNALING_PATHWAY	45	0.592931	2.16833	0.00188324	0.0106203	0.00576424	2513	tags=47%, list=15%, signal=40%	HCK/LYN/STAT6/NFKB1/NFKB2/MAP2K1/FES/JAK2/RELB/SRC/MAPK3/MTOR/MAP2K2/PI4K2A/BTK/STAT1/MAPK1/FYN/NFKBIA/JAK1/AKT1
BIOCARTA_FCER1_PATHWAY	BIOCARTA_FCER1_PATHWAY	39	0.573943	2.03961	0.00188679	0.0106203	0.00576424	2405	tags=41%, list=14%, signal=35%	LYN/VAV1/MAP2K1/SYK/FCER1G/MAPK3/GRB2/RAF1/BTK/PRKCB/CALM3/PLA2G4A/SHC1/MAPK1/CALM1/PIK3CG
KEGG_TYPE_I_DIABETES_MELLITUS	KEGG_TYPE_I_DIABETES_MELLITUS	39	0.665256	2.3641	0.00188679	0.0106203	0.00576424	3333	tags=69%, list=20%, signal=56%	HLA-E/HLA-DRB1/HLA-DRA/CD86/HLA-DPA1/HLA-DRB5/HLA-DQB1/HLA-DMB/HLA-G/HLA-B/HLA-F/HLA-DPB1/HLA-C/HLA-DMA/HLA-DQA1/PRF1/GZMB/HLA-A/LTA/HLA-DQA2/CPE/PTPRN/HLA-DOA/HLA-DOB/CD80/TNF/PTPRN2
PID_ANGIOPOIETIN_RECEPTOR_PATHWAY	PID_ANGIOPOIETIN_RECEPTOR_PATHWAY	48	0.493729	1.82706	0.00188679	0.0106203	0.00576424	2515	tags=40%, list=15%, signal=34%	DOK2/PLD2/NFKB1/PAK1/FES/MAPK3/GRB2/FN1/PTK2/SHC1/MAPK1/CDKN1A/CRK/FYN/FOXO1/PXN/ITGB1/AKT1/NOS3
PID_PI3KCI_PATHWAY	PID_PI3KCI_PATHWAY	48	0.562398	2.08118	0.00188679	0.0106203	0.00576424	4768	tags=71%, list=29%, signal=51%	PIK3R5/HCK/LYN/FGR/PDPK1/SYK/DAPP1/ADAP1/PIK3CD/SRC/ARAP3/ARF1/INPPL1/CYTH1/BTK/SGK1/PLCG2/PIK3R2/FYN/RHOA/PIK3CG/LAT/ITK/BLNK/PIK3R6/PLCG1/LCK/RAP1A/ZAP70/ARF6/HRAS/BLK/PLEKHA1/RAC1
PID_TXA2PATHWAY	PID_TXA2PATHWAY	54	0.549873	2.08603	0.00188679	0.0106203	0.00576424	4009	tags=59%, list=24%, signal=45%	PIK3R5/HCK/LYN/FGR/GNAI2/PRKACA/SYK/ARHGEF1/PRKCD/SRC/ARRB2/PRKCB/PLCB2/PRKCA/ICAM1/TGM2/GNB1/FYN/GNA14/RHOA/PTGIR/PIK3CG/AKT1/NOS3/SLC9A3R1/PRKCH/EGF/PIK3R6/PRKCE/LCK/MAPK14/ROCK1
REACTOME_GOLGI_ASSOCIATED_VESICLE_BIOGENESIS	REACTOME_GOLGI_ASSOCIATED_VESICLE_BIOGENESIS	54	0.538195	2.04173	0.00188679	0.0106203	0.00576424	1746	tags=33%, list=10%, signal=30%	DNM2/IGF2R/AP1M1/AP1B1/SORT1/GAK/FTH1/RAB5C/CLTC/ARF1/AP1S2/FTL/BLOC1S1/NAPA/SNX2/PICALM/TGOLN2/ARRB1
REACTOME_INTERLEUKIN_12_FAMILY_SIGNALING	REACTOME_INTERLEUKIN_12_FAMILY_SIGNALING	54	0.516104	1.95792	0.00188679	0.0106203	0.00576424	2718	tags=41%, list=16%, signal=34%	IL12RB1/MSN/TYK2/LCP1/JAK2/ANXA2/IL6ST/EBI3/ARF1/IL10/IL27/SOD2/IL27RA/CFL1/SERPINB2/STAT1/AIP/CAPZA1/JAK1/GSTO1/PITPNA/TALDO1
REACTOME_INTERLEUKIN_3_INTERLEUKIN_5_AND_GM_CSF_SIGNALING	REACTOME_INTERLEUKIN_3_INTERLEUKIN_5_AND_GM_CSF_SIGNALING	48	0.606485	2.24432	0.00188679	0.0106203	0.00576424	2385	tags=46%, list=14%, signal=39%	HCK/LYN/VAV1/RAPGEF1/PRKACA/SYK/PTPN6/PIK3CD/JAK2/INPPL1/GRB2/CSF2RB/CSF2RA/UBC/INPP5D/CBL/SHC1/PIK3R2/CRK/FYN/IL2RB/JAK1
WP_FIBRIN_COMPLEMENT_RECEPTOR_3_SIGNALING_PATHWAY	WP_FIBRIN_COMPLEMENT_RECEPTOR_3_SIGNALING_PATHWAY	39	0.71627	2.54539	0.00188679	0.0106203	0.00576424	2583	tags=54%, list=15%, signal=46%	ITGB2/TICAM1/ITGAM/CD14/NFKB1/MYD88/RASSF5/SYK/CXCL10/IKBKG/TICAM2/LY96/IRAK1/SRC/TYROBP/TLR4/CHUK/TIRAP/RHOA/AKT1/TRAF6
WP_IL3_SIGNALING_PATHWAY	WP_IL3_SIGNALING_PATHWAY	48	0.632753	2.34153	0.00188679	0.0106203	0.00576424	2513	tags=54%, list=15%, signal=46%	HCK/TGFB1/LYN/VAV1/RAPGEF1/PRKACA/MAP2K1/SYK/PTPN6/CD86/PIK3CD/JAK2/SRC/MAPK3/GRB2/CSF2RB/RAF1/INPP5D/CCR3/CBL/SHC1/MAPK1/PIK3R2/FYN/JAK1/AKT1
WP_IL4_SIGNALING_PATHWAY	WP_IL4_SIGNALING_PATHWAY	54	0.621098	2.35623	0.00188679	0.0106203	0.00576424	2513	tags=46%, list=15%, signal=39%	FLNA/DOK2/STAT6/NFKB1/TYK2/PTPN6/FES/PIK3CD/EP300/JAK2/MAPK3/GRB2/CEBPB/HRH1/IL4R/INPP5D/CHUK/STAT1/CBL/SHC1/MAPK1/PIK3R2/NFKBIA/JAK1/AKT1
WP_NETRINUNC5B_SIGNALING_PATHWAY	WP_NETRINUNC5B_SIGNALING_PATHWAY	48	0.540239	1.99918	0.00188679	0.0106203	0.00576424	4237	tags=54%, list=25%, signal=41%	MAP2K1/PPP1CA/PTK2B/SRC/MAPK3/MAP2K2/IL10/RAF1/PTK2/INPP5D/PRKCA/ICAM1/MAPK1/FYN/ARHGEF12/RHOA/AKT1/UNC5B/TNF/ALPL/CCL2/AGAP2/MAPK14/CDH5/NEO1/DAPK1
WP_OXIDATIVE_DAMAGE	WP_OXIDATIVE_DAMAGE	39	0.552205	1.96236	0.00188679	0.0106203	0.00576424	3307	tags=51%, list=20%, signal=41%	TNFRSF1B/C5AR1/C1QA/NFKB1/C1QB/C1QC/C2/TRAF3/MAPK13/BAK1/CDKN1A/NFKBIE/TRAF6/TRAF1/MAP3K9/CR2/TNK2/BAG4/APAF1/TNF
WP_PDGF_PATHWAY	WP_PDGF_PATHWAY	39	0.588716	2.09211	0.00188679	0.0106203	0.00576424	2385	tags=46%, list=14%, signal=40%	VAV1/NFKB1/PAK1/MAP2K1/SRC/MAPK3/GRB2/RAF1/PLA2G4A/CHUK/STAT1/SHC1/MAPK1/VAV2/SRF/RHOA/NFKBIA/JAK1
BIOCARTA_PPARA_PATHWAY	BIOCARTA_PPARA_PATHWAY	52	0.499284	1.87874	0.00189036	0.0106203	0.00576424	4170	tags=52%, list=25%, signal=39%	NCOR2/RXRA/CREBBP/APOA2/EP300/PRKAR2A/MAPK3/PRKCB/PTGS2/PRKCA/ME1/PRKAR2B/MAPK1/NFKBIA/PIK3CG/PRKACG/SRA1/RELA/TNF/HSPA1A/NCOA1/LPL/STAT5A/RB1/ACOX1/SP1/DUSP1
KEGG_ENDOMETRIAL_CANCER	KEGG_ENDOMETRIAL_CANCER	52	0.515	1.93788	0.00189036	0.0106203	0.00576424	2690	tags=33%, list=16%, signal=28%	PIK3R5/ILK/PDPK1/MAP2K1/PIK3CD/MAPK3/GRB2/MAP2K2/RAF1/ARAF/MAPK1/PIK3R2/AXIN1/CTNNA1/PIK3CG/AKT1/AKT3
KEGG_VIBRIO_CHOLERAE_INFECTION	KEGG_VIBRIO_CHOLERAE_INFECTION	52	0.490846	1.84699	0.00189036	0.0106203	0.00576424	2710	tags=38%, list=16%, signal=32%	ATP6V0D1/ACTB/PRKACA/ATP6V1A/TCIRG1/KCNQ1/ATP6V0A1/ARF1/ATP6V0C/TJP2/ATP6V1E1/PRKCB/PRKCA/ATP6V0E2/SEC61A1/ATP6V1B2/PLCG2/ATP6AP1/ADCY3/PRKACG
PID_CD8_TCR_PATHWAY	PID_CD8_TCR_PATHWAY	52	0.640673	2.41077	0.00189036	0.0106203	0.00576424	4467	tags=73%, list=27%, signal=54%	CSK/VAV1/PDPK1/RASSF5/IKBKG/PTPN6/MAP3K14/CD86/PTPRC/STIM1/GRB2/LCP2/PRKCB/CHUK/PRKCA/CBL/MALT1/PRF1/SHC1/GRAP2/HLA-A/FYN/PAG1/AKT1/TRAF6/LAT/CD80/CD8A/PLCG1/PRKCE/CD247/LCK/B2M/RAP1A/ZAP70/CD3E/HRAS/CD8B
PID_KIT_PATHWAY	PID_KIT_PATHWAY	52	0.483451	1.81916	0.00189036	0.0106203	0.00576424	2557	tags=40%, list=15%, signal=34%	LYN/VAV1/PTPRO/PDPK1/CREBBP/MAP2K1/SH2B3/PTPN6/JAK2/MAPK3/GRB2/MAP2K2/RAF1/EPOR/STAT1/CBL/SHC1/GRAP2/AKT1/SH2B2/DOK1
REACTOME_G_PROTEIN_MEDIATED_EVENTS	REACTOME_G_PROTEIN_MEDIATED_EVENTS	52	0.560417	2.10877	0.00189036	0.0106203	0.00576424	2710	tags=42%, list=16%, signal=36%	ADCY7/GNAI2/PRKACA/PRKCD/PRKAR2A/PLCB3/GNAZ/PDE1B/CAMK2D/PLCB2/PLA2G4A/PRKCA/PRKAR2B/MAPK1/CALM1/CAMKK2/CAMKK1/AHCYL1/ITPR1/ADCY4/ADCY3/PRKACG
KEGG_GRAFT_VERSUS_HOST_DISEASE	KEGG_GRAFT_VERSUS_HOST_DISEASE	37	0.706064	2.47764	0.00189394	0.0106203	0.00576424	4107	tags=84%, list=25%, signal=63%	HLA-E/HLA-DRB1/HLA-DRA/CD86/HLA-DPA1/HLA-DRB5/HLA-DQB1/HLA-DMB/HLA-G/HLA-B/HLA-F/HLA-DPB1/HLA-C/HLA-DMA/KIR3DL1/HLA-DQA1/KIR2DL1/PRF1/GZMB/HLA-A/KIR2DL3/HLA-DQA2/KIR3DL2/HLA-DOA/HLA-DOB/CD80/TNF/KLRD1/FASLG/KLRC1/IFNG
PID_IL23_PATHWAY	PID_IL23_PATHWAY	37	0.536794	1.88366	0.00189394	0.0106203	0.00576424	4222	tags=46%, list=25%, signal=34%	IL12RB1/CD4/NFKB1/TYK2/JAK2/STAT1/CXCL9/NFKBIA/IL18RAP/RELA/TNF/CCL2/CXCL1/STAT5A/IFNG/STAT3/CD3E
REACTOME_MAP2K_AND_MAPK_ACTIVATION	REACTOME_MAP2K_AND_MAPK_ACTIVATION	37	0.6595	2.31424	0.00189394	0.0106203	0.00576424	1838	tags=49%, list=11%, signal=43%	TLN1/CSK/ACTB/MAP2K1/IQGAP1/VCL/SRC/ITGB3/MAPK3/ARRB2/MAP2K2/FN1/RAF1/ARAF/VWF/ITGA2B/ARRB1/MAPK1
REACTOME_PLATELET_AGGREGATION_PLUG_FORMATION_	REACTOME_PLATELET_AGGREGATION_PLUG_FORMATION_	37	0.672412	2.35955	0.00189394	0.0106203	0.00576424	2513	tags=49%, list=15%, signal=41%	TLN1/CSK/PDPK1/PTPN1/SYK/SRC/ITGB3/GRB2/FN1/PTK2/VWF/ITGA2B/GP9/SHC1/CRK/GP1BA/GP5/AKT1
REACTOME_POTENTIAL_THERAPEUTICS_FOR_SARS	REACTOME_POTENTIAL_THERAPEUTICS_FOR_SARS	37	0.547868	1.92252	0.00189394	0.0106203	0.00576424	4009	tags=59%, list=24%, signal=45%	AP2A1/AP2A2/ATP1A1/TLR7/TYK2/AP2M1/JAK2/IMPDH1/FURIN/TBK1/RIPK1/IL6R/BRD4/JAK1/ITGB1/AP2S1/CYSLTR1/FKBP1A/AP2B1/SIGMAR1/S1PR1/ROCK1
WP_MIRNAS_INVOLVEMENT_IN_THE_IMMUNE_RESPONSE_IN_SEPSIS	WP_MIRNAS_INVOLVEMENT_IN_THE_IMMUNE_RESPONSE_IN_SEPSIS	37	0.629756	2.20987	0.00189394	0.0106203	0.00576424	3307	tags=62%, list=20%, signal=50%	TLR8/NFKB1/TLR7/MYD88/NFKB2/IKBKG/IRAK1/RELB/TRAF3/IL10/TLR4/IRF5/CHUK/ICAM1/IRF7/GZMB/IRF1/NFKBIA/REL/TRAF6/TAB1/RELA/TNF
BIOCARTA_KERATINOCYTE_PATHWAY	BIOCARTA_KERATINOCYTE_PATHWAY	46	0.558277	2.04422	0.00189753	0.0106203	0.00576424	4506	tags=65%, list=27%, signal=48%	TNFRSF1B/NFKB1/MAP2K1/MAP3K14/PRKCD/MAP2K3/MAPK3/MAPK13/RAF1/PRKCB/CHUK/PRKCA/MAPK1/RIPK1/NFKBIA/MAP2K6/PRKCH/RELA/TNF/DAXX/EGF/FASLG/PRKCE/MAP2K7/MAPK14/SP1/MAP3K5/ETS2/HRAS/FOS
KEGG_INTESTINAL_IMMUNE_NETWORK_FOR_IGA_PRODUCTION	KEGG_INTESTINAL_IMMUNE_NETWORK_FOR_IGA_PRODUCTION	46	0.698078	2.55613	0.00189753	0.0106203	0.00576424	3185	tags=61%, list=19%, signal=49%	TGFB1/ITGB7/HLA-DRB1/MAP3K14/HLA-DRA/CD86/HLA-DPA1/HLA-DRB5/AICDA/HLA-DQB1/HLA-DMB/IL15/HLA-DPB1/IL10/LTBR/HLA-DMA/TNFSF13/HLA-DQA1/CCR10/CD40/IL15RA/PIGR/HLA-DQA2/TNFRSF13B/TNFSF13B/HLA-DOA/HLA-DOB/CD80
PID_IL6_7_PATHWAY	PID_IL6_7_PATHWAY	46	0.521334	1.90895	0.00189753	0.0106203	0.00576424	3242	tags=43%, list=19%, signal=35%	HCK/VAV1/TYK2/JAK2/PRKCD/IL6ST/GRB2/CEBPB/JUNB/STAT1/IL6R/CEBPD/IRF1/PTPRE/FOXO1/JAK1/AKT1/PIAS1/MAP2K6/A2M
REACTOME_GAP_JUNCTION_TRAFFICKING_AND_REGULATION	REACTOME_GAP_JUNCTION_TRAFFICKING_AND_REGULATION	46	0.503414	1.84333	0.00189753	0.0106203	0.00576424	4859	tags=52%, list=29%, signal=37%	DNM2/ACTB/TUBA4A/AP2M1/SRC/CLTC/CLTB/TUBB1/TUBB2B/TUBB2A/GJA4/GJD3/TUBAL3/TUBB8/MYO6/GJB5/TUBA1A/CLTA/GJB4/GJA5/CLTCL1/TUBA8/DAB2/TUBA3C
SIG_BCR_SIGNALING_PATHWAY	SIG_BCR_SIGNALING_PATHWAY	46	0.612558	2.24298	0.00189753	0.0106203	0.00576424	3083	tags=59%, list=18%, signal=48%	CSK/LYN/VAV1/PDPK1/FLOT2/SYK/PIK3CD/PTPRC/GSK3A/MAPK3/GRB2/FLOT1/RAF1/BTK/DAG1/INPP5D/SHC1/MAPK1/PLCG2/ITPR1/AKT1/AKT3/CD22/CR2/PPP1R13B/NFATC1/BLNK
PID_RHOA_PATHWAY	PID_RHOA_PATHWAY	43	0.536314	1.93168	0.00190476	0.0106203	0.00576424	2449	tags=40%, list=15%, signal=34%	TLN1/PLD2/MSN/LIMK1/SLC9A1/VCL/MAP2K3/PIP5K1C/PKN1/DIAPH1/LIMK2/CFL1/EZR/ACTA1/SRF/RHOA/ITGB1
PID_RHOA_REG_PATHWAY	PID_RHOA_REG_PATHWAY	43	0.639838	2.30455	0.00190476	0.0106203	0.00576424	2286	tags=49%, list=14%, signal=42%	ARAP1/MYO9B/ARHGEF10L/AKAP13/VAV1/ARHGEF1/ARHGAP6/ARHGEF3/ARAP3/ARHGEF11/ARHGAP9/ARHGDIB/SRGAP1/DEF6/ABR/VAV2/ARHGDIA/ARHGAP4/ARHGEF12/RHOA/ARHGEF18
REACTOME_INTERLEUKIN_2_FAMILY_SIGNALING	REACTOME_INTERLEUKIN_2_FAMILY_SIGNALING	43	0.655706	2.3617	0.00190476	0.0106203	0.00576424	2385	tags=47%, list=14%, signal=40%	HAVCR2/SYK/PTPN6/PIK3CD/PTK2B/JAK2/INPPL1/GRB2/IL21R/IL15/CSF2RB/CSF2RA/INPP5D/LGALS9/STAT1/IL15RA/SHC1/PIK3R2/IL2RB/JAK1
ST_T_CELL_SIGNAL_TRANSDUCTION	ST_T_CELL_SIGNAL_TRANSDUCTION	43	0.583149	2.10037	0.00190476	0.0106203	0.00576424	4119	tags=60%, list=25%, signal=46%	CSK/VAV1/NFKB1/PAK1/NFKB2/EPHB2/PTPRC/GRB2/LCP2/RASGRP4/RAF1/DAG1/CBL/MAPK1/GRAP2/NFKBIE/PAG1/NFKBIA/LAT/ITK/CTLA4/ITPKB/PLCG1/LCK/NFKBIB/ZAP70
WP_IL6_SIGNALING_PATHWAY	WP_IL6_SIGNALING_PATHWAY	43	0.584902	2.10668	0.00190476	0.0106203	0.00576424	2513	tags=47%, list=15%, signal=40%	HCK/VAV1/TYK2/CREBBP/MAP2K1/JAK2/PRKCD/MAPK3/IL6ST/GRB2/MAP2K2/JUNB/STAT1/SHC1/MAPK1/PIK3R2/IL6R/IRF1/JAK1/AKT1
WP_INTERLEUKIN11_SIGNALING_PATHWAY	WP_INTERLEUKIN11_SIGNALING_PATHWAY	43	0.528695	1.90424	0.00190476	0.0106203	0.00576424	2513	tags=49%, list=15%, signal=42%	TGFB1/PDPK1/TYK2/MAP2K1/RPS6KA1/FES/JAK2/SRC/MAPK3/IL6ST/GRB2/MAP2K2/RAF1/CHUK/ICAM1/STAT1/MAPK1/PIK3R2/FYN/JAK1/AKT1
BIOCARTA_CCR3_PATHWAY	BIOCARTA_CCR3_PATHWAY	18	0.652913	1.96476	0.00191205	0.0106203	0.00576424	2261	tags=50%, list=14%, signal=43%	MAP2K1/LIMK1/MAPK3/RAF1/PRKCB/CCR3/PRKCA/MAPK1/RHOA
KEGG_ALLOGRAFT_REJECTION	KEGG_ALLOGRAFT_REJECTION	35	0.690297	2.38874	0.00191205	0.0106203	0.00576424	3307	tags=71%, list=20%, signal=57%	HLA-E/HLA-DRB1/HLA-DRA/CD86/HLA-DPA1/HLA-DRB5/HLA-DQB1/HLA-DMB/HLA-G/HLA-B/HLA-F/HLA-DPB1/IL10/HLA-C/HLA-DMA/HLA-DQA1/CD40/PRF1/GZMB/HLA-A/HLA-DQA2/HLA-DOA/HLA-DOB/CD80/TNF
PID_ERBB1_RECEPTOR_PROXIMAL_PATHWAY	PID_ERBB1_RECEPTOR_PROXIMAL_PATHWAY	35	0.611404	2.11573	0.00191205	0.0106203	0.00576424	1955	tags=43%, list=12%, signal=38%	TLN1/PAK1/PTPN1/PTPN6/PIK3CD/PIP5K1C/SRC/GSN/MAPK3/GRB2/PTK2/STAT1/SHC1/MAPK1/PIK3R2
REACTOME_CELL_EXTRACELLULAR_MATRIX_INTERACTIONS	REACTOME_CELL_EXTRACELLULAR_MATRIX_INTERACTIONS	18	0.709194	2.13412	0.00191205	0.0106203	0.00576424	2449	tags=50%, list=15%, signal=43%	FLNA/ILK/ACTB/VASP/PARVB/RSU1/LIMS1/PXN/ITGB1
REACTOME_LYSOSOME_VESICLE_BIOGENESIS	REACTOME_LYSOSOME_VESICLE_BIOGENESIS	35	0.613945	2.12453	0.00191205	0.0106203	0.00576424	1746	tags=37%, list=10%, signal=33%	DNM2/GNS/AP1M1/AP1B1/CTSZ/CHMP2A/CLTC/ARF1/AP1S2/BLOC1S1/CLTB/HGS/ARRB1
REACTOME_REGULATION_OF_TLR_BY_ENDOGENOUS_LIGAND	REACTOME_REGULATION_OF_TLR_BY_ENDOGENOUS_LIGAND	18	0.683634	2.0572	0.00191205	0.0106203	0.00576424	1319	tags=44%, list=8%, signal=41%	CD14/CD36/S100A9/TLR1/S100A8/LY96/TLR6/TLR4
REACTOME_RHO_GTPASES_ACTIVATE_WASPS_AND_WAVES	REACTOME_RHO_GTPASES_ACTIVATE_WASPS_AND_WAVES	35	0.604389	2.09146	0.00191205	0.0106203	0.00576424	2546	tags=51%, list=15%, signal=44%	NCKAP1L/ARPC1B/ACTB/WAS/ACTR3/MAPK3/ARPC5/GRB2/ARPC4/ARPC1A/BTK/PTK2/WASF2/ARPC2/MAPK1/ACTR2/NCKAP1/CYFIP1
REACTOME_ROS_AND_RNS_PRODUCTION_IN_PHAGOCYTES	REACTOME_ROS_AND_RNS_PRODUCTION_IN_PHAGOCYTES	35	0.596619	2.06457	0.00191205	0.0106203	0.00576424	2654	tags=49%, list=16%, signal=41%	ATP6V0D1/NCF2/NCF1/SLC11A1/ATP6V1A/TCIRG1/CYBB/ATP6V0A1/HVCN1/ATP6V0C/ATP6V1E1/RAC2/CYBA/ATP6V0E2/ATP6V1B2/NOS3/NCF4
REACTOME_SYNTHESIS_OF_PIPS_AT_THE_GOLGI_MEMBRANE	REACTOME_SYNTHESIS_OF_PIPS_AT_THE_GOLGI_MEMBRANE	18	0.62802	1.88985	0.00191205	0.0106203	0.00576424	1818	tags=39%, list=11%, signal=35%	PI4KB/ARF1/PI4KA/FIG4/PI4K2A/VAC14/ARF3
ST_GA13_PATHWAY	ST_GA13_PATHWAY	35	0.554404	1.91849	0.00191205	0.0106203	0.00576424	2690	tags=43%, list=16%, signal=36%	PLD2/PDPK1/NFKB1/NFKB2/PLD3/IKBKG/ARHGEF11/CFB/PTK2/SRF/NFKBIE/NFKBIA/AKT1/PHKA2/AKT3
WP_4HYDROXYTAMOXIFEN_DEXAMETHASONE_AND_RETINOIC_ACIDS_REGULATION_OF_P27_EXPRESSION	WP_4HYDROXYTAMOXIFEN_DEXAMETHASONE_AND_RETINOIC_ACIDS_REGULATION_OF_P27_EXPRESSION	18	0.626652	1.88573	0.00191205	0.0106203	0.00576424	3144	tags=61%, list=19%, signal=50%	MAP2K1/MAP3K11/MAP2K3/MAPK3/MTOR/MAP2K2/RAF1/MKNK2/MAPK1/AKT1/MAP2K6
WP_LTF_DANGER_SIGNAL_RESPONSE_PATHWAY	WP_LTF_DANGER_SIGNAL_RESPONSE_PATHWAY	18	0.667369	2.00826	0.00191205	0.0106203	0.00576424	3307	tags=56%, list=20%, signal=45%	CD14/NFKB1/MYD88/IRAK1/TLR4/MAPK1/TREM1/TRAF6/TLR2/TNF
WP_SIMPLIFIED_DEPICTION_OF_MYD88_DISTINCT_INPUTOUTPUT_PATHWAY	WP_SIMPLIFIED_DEPICTION_OF_MYD88_DISTINCT_INPUTOUTPUT_PATHWAY	18	0.67939	2.04443	0.00191205	0.0106203	0.00576424	1891	tags=56%, list=11%, signal=49%	TLR8/TLR5/NFKB1/TLR7/MYD88/TLR1/IRAK1/TLR6/TLR4/TLR10
WP_TCA_CYCLE_AKA_KREBS_OR_CITRIC_ACID_CYCLE	WP_TCA_CYCLE_AKA_KREBS_OR_CITRIC_ACID_CYCLE	18	0.638562	1.92157	0.00191205	0.0106203	0.00576424	2920	tags=44%, list=17%, signal=37%	OGDH/ACO2/SDHA/SDHB/IDH3G/FH/SUCLG2/SUCLG1
WP_TYPE_II_INTERFERON_SIGNALING_IFNG	WP_TYPE_II_INTERFERON_SIGNALING_IFNG	35	0.78905	2.73047	0.00191205	0.0106203	0.00576424	2517	tags=71%, list=15%, signal=61%	OAS1/IFNGR1/CXCL10/TAP1/CYBB/STAT2/JAK2/PRKCD/IRF9/IFNGR2/IFIT2/HLA-B/CIITA/IRF8/IRF2/SPI1/GBP1/ICAM1/STAT1/PSMB9/CXCL9/ISG15/IRF1/JAK1/IRF4
BIOCARTA_FMLP_PATHWAY	BIOCARTA_FMLP_PATHWAY	34	0.616128	2.13042	0.00192308	0.0106203	0.00576424	3197	tags=53%, list=19%, signal=43%	NCF2/NCF1/FPR1/NFKB1/PAK1/CAMK1/MAP2K1/MAP2K3/MAPK3/MAP2K2/RAF1/CALM3/MAPK1/CALM1/NFKBIA/NFATC1/MAP2K6/RELA
BIOCARTA_INTEGRIN_PATHWAY	BIOCARTA_INTEGRIN_PATHWAY	34	0.659201	2.27935	0.00192308	0.0106203	0.00576424	2449	tags=53%, list=15%, signal=45%	TLN1/CSK/CAPN1/RAPGEF1/MAP2K1/ZYX/VCL/MAPK3/GRB2/MAP2K2/CAPNS1/RAF1/SHC1/MAPK1/ACTA1/FYN/RHOA/ITGB1
KEGG_PRION_DISEASES	KEGG_PRION_DISEASES	34	0.60185	2.08105	0.00192308	0.0106203	0.00576424	4037	tags=56%, list=24%, signal=42%	C1QA/PRKACA/MAP2K1/CCL5/C1QB/C1QC/MAPK3/MAP2K2/MAPK1/FYN/PRNP/C6/PRKACG/NCAM2/NOTCH1/HSPA1A/STIP1/NCAM1/C9
PID_EPHA_FWDPATHWAY	PID_EPHA_FWDPATHWAY	34	0.563822	1.94955	0.00192308	0.0106203	0.00576424	4566	tags=65%, list=27%, signal=47%	PIK3R5/HCK/LYN/FGR/SRC/CBL/VAV2/CRK/FYN/EFNA5/RHOA/PIK3CG/PIK3R6/PLCG1/LCK/CRKL/ROCK1/EPHA3/EPHA8/CDK5/EPHA4/BLK
REACTOME_GPVI_MEDIATED_ACTIVATION_CASCADE	REACTOME_GPVI_MEDIATED_ACTIVATION_CASCADE	34	0.66033	2.28326	0.00192308	0.0106203	0.00576424	2657	tags=53%, list=16%, signal=45%	PIK3R5/LYN/VAV1/PDPK1/SYK/PTPN6/RHOG/FCER1G/LCP2/CLEC1B/RAC2/VAV2/PLCG2/PIK3R2/FYN/RHOA/PIK3CG/LAT
REACTOME_RAF_ACTIVATION	REACTOME_RAF_ACTIVATION	34	0.57143	1.97586	0.00192308	0.0106203	0.00576424	2609	tags=41%, list=16%, signal=35%	MAP2K1/MAP3K11/JAK2/SRC/PPP2R5B/MAP2K2/CAMK2D/RAF1/ARAF/PPP2R1A/CALM1/KSR1/PPP2R5D/PPP2R5C
REACTOME_SMOOTH_MUSCLE_CONTRACTION	REACTOME_SMOOTH_MUSCLE_CONTRACTION	34	0.557715	1.92844	0.00192308	0.0106203	0.00576424	3666	tags=53%, list=22%, signal=41%	TLN1/PAK1/VCL/ANXA2/DYSF/ITGB5/TPM3/TPM1/ANXA6/CALM1/MYL12A/PXN/MYL6/GUCY1A2/TRIM72/SORBS3/CALD1/MYL5
WP_PHOTODYNAMIC_THERAPYINDUCED_NFKB_SURVIVAL_SIGNALING	WP_PHOTODYNAMIC_THERAPYINDUCED_NFKB_SURVIVAL_SIGNALING	34	0.557993	1.9294	0.00192308	0.0106203	0.00576424	3307	tags=47%, list=20%, signal=38%	NFKB1/NFKB2/RELB/BCL2A1/BIRC3/PTGS2/CFLAR/CHUK/ICAM1/EGLN2/MMP3/REL/TRAF6/MMP1/RELA/TNF
WP_SIGNALING_OF_HEPATOCYTE_GROWTH_FACTOR_RECEPTOR	WP_SIGNALING_OF_HEPATOCYTE_GROWTH_FACTOR_RECEPTOR	34	0.569829	1.97033	0.00192308	0.0106203	0.00576424	4506	tags=62%, list=27%, signal=45%	RAPGEF1/PAK1/MAP2K1/PTK2B/SRC/MAPK3/GRB2/MAP2K2/RAF1/PTK2/MAPK1/CRK/PXN/ITGB1/RAP1A/CRKL/STAT3/ITGA1/MAP4K1/HRAS/FOS
BIOCARTA_IL6_PATHWAY	BIOCARTA_IL6_PATHWAY	21	0.671229	2.09792	0.00192678	0.0106203	0.00576424	2385	tags=52%, list=14%, signal=45%	MAP2K1/JAK2/MAPK3/IL6ST/GRB2/CEBPB/RAF1/SHC1/IL6R/SRF/JAK1
BIOCARTA_NFKB_PATHWAY	BIOCARTA_NFKB_PATHWAY	21	0.704054	2.20051	0.00192678	0.0106203	0.00576424	3307	tags=71%, list=20%, signal=57%	TNFRSF1B/NFKB1/MYD88/IKBKG/MAP3K14/CHUK/FADD/TNFAIP3/RIPK1/TRADD/NFKBIA/TRAF6/TAB1/RELA/TNF
BIOCARTA_RHO_PATHWAY	BIOCARTA_RHO_PATHWAY	21	0.710045	2.21923	0.00192678	0.0106203	0.00576424	2261	tags=57%, list=14%, signal=49%	TLN1/LIMK1/VCL/ARHGEF1/ARHGAP6/ARHGAP1/GSN/DIAPH1/ARHGEF11/PFN1/ARHGAP4/RHOA
BIOCARTA_TH1TH2_PATHWAY	BIOCARTA_TH1TH2_PATHWAY	21	0.664815	2.07787	0.00192678	0.0106203	0.00576424	1644	tags=43%, list=10%, signal=39%	IL12RB1/IFNGR1/HLA-DRB1/HLA-DRA/CD86/HLA-DRB5/IFNGR2/IL4R/CD40
PID_S1P_S1P1_PATHWAY	PID_S1P_S1P1_PATHWAY	21	0.617966	1.93144	0.00192678	0.0106203	0.00576424	5022	tags=76%, list=30%, signal=53%	GNAI2/ITGB3/MAPK3/GNAZ/PLCB2/PTGS2/MAPK1/RHOA/PDGFB/GNAI3/PLCG1/S1PR1/SPHK1/GNAO1/RAC1/PDGFRB
REACTOME_CD209_DC_SIGN_SIGNALING	REACTOME_CD209_DC_SIGN_SIGNALING	21	0.691181	2.16028	0.00192678	0.0106203	0.00576424	3197	tags=67%, list=19%, signal=54%	LYN/NFKB1/PAK1/CREBBP/PRKACA/EP300/RELB/CD209/RAF1/ICAM2/FYN/ICAM3/PRKACG/RELA
REACTOME_CTLA4_INHIBITORY_SIGNALING	REACTOME_CTLA4_INHIBITORY_SIGNALING	21	0.633624	1.98038	0.00192678	0.0106203	0.00576424	3848	tags=67%, list=23%, signal=51%	LYN/CD86/SRC/PPP2R5B/PPP2R1A/FYN/AKT1/PPP2R5D/PPP2R5C/AKT3/CTLA4/CD80/PPP2R5A/LCK
REACTOME_INITIAL_TRIGGERING_OF_COMPLEMENT	REACTOME_INITIAL_TRIGGERING_OF_COMPLEMENT	21	0.692137	2.16326	0.00192678	0.0106203	0.00576424	3132	tags=62%, list=19%, signal=50%	C1QA/C3/FCN1/C1QB/C1QC/C2/CFB/CFP/FCN2/FCN3/C4A/GZMM/MASP1
REACTOME_NEF_MEDIATES_DOWN_MODULATION_OF_CELL_SURFACE_RECEPTORS_BY_RECRUITING_THEM_TO_CLATHRIN_ADAPTERS	REACTOME_NEF_MEDIATES_DOWN_MODULATION_OF_CELL_SURFACE_RECEPTORS_BY_RECRUITING_THEM_TO_CLATHRIN_ADAPTERS	21	0.671683	2.09933	0.00192678	0.0106203	0.00576424	2586	tags=52%, list=15%, signal=44%	AP2A1/CD4/AP2A2/AP1M1/AP1B1/AP2M1/ARF1/AP1S2/PACS1/HLA-A/AP2S1
REACTOME_PD_1_SIGNALING	REACTOME_PD_1_SIGNALING	21	0.77517	2.42278	0.00192678	0.0106203	0.00576424	2143	tags=67%, list=13%, signal=58%	CSK/CD4/PTPN6/HLA-DRB1/HLA-DRA/HLA-DPA1/HLA-DRB5/HLA-DQB1/PDCD1LG2/HLA-DPB1/CD274/HLA-DQA1/HLA-DQB2/HLA-DQA2
REACTOME_SIGNAL_TRANSDUCTION_BY_L1	REACTOME_SIGNAL_TRANSDUCTION_BY_L1	21	0.606631	1.89602	0.00192678	0.0106203	0.00576424	2449	tags=43%, list=15%, signal=37%	PAK1/MAP2K1/ITGB3/MAPK3/MAP2K2/ITGA2B/MAPK1/VAV2/ITGB1
REACTOME_ZBP1_DAI_MEDIATED_INDUCTION_OF_TYPE_I_IFNS	REACTOME_ZBP1_DAI_MEDIATED_INDUCTION_OF_TYPE_I_IFNS	21	0.638154	1.99454	0.00192678	0.0106203	0.00576424	3197	tags=67%, list=19%, signal=54%	TICAM1/NFKB1/MYD88/NFKB2/IKBKG/DTX4/TBK1/CHUK/ZBP1/RIPK1/RIPK3/NFKBIA/NKIRAS2/RELA
BIOCARTA_CSK_PATHWAY	BIOCARTA_CSK_PATHWAY	20	0.668689	2.06063	0.0019305	0.0106203	0.00576424	1624	tags=45%, list=10%, signal=41%	CSK/CD4/CREBBP/HLA-DRB1/HLA-DRA/PTPRC/HLA-DRB5/PRKAR2A/PRKAR2B
BIOCARTA_ECM_PATHWAY	BIOCARTA_ECM_PATHWAY	19	0.709121	2.16428	0.0019305	0.0106203	0.00576424	2449	tags=68%, list=15%, signal=58%	TLN1/MAP2K1/GSN/MAPK3/DIAPH1/RAF1/PFN1/SHC1/MAPK1/FYN/RHOA/PIK3CG/ITGB1
BIOCARTA_MAL_PATHWAY	BIOCARTA_MAL_PATHWAY	19	0.629711	1.92192	0.0019305	0.0106203	0.00576424	2261	tags=53%, list=14%, signal=46%	MAP2K1/LIMK1/MAPK3/MAP2K2/DIAPH1/RAF1/MAPK1/ACTA1/SRF/RHOA
BIOCARTA_MCALPAIN_PATHWAY	BIOCARTA_MCALPAIN_PATHWAY	19	0.641197	1.95698	0.0019305	0.0106203	0.00576424	2710	tags=53%, list=16%, signal=44%	TLN1/CAPN1/CAPN2/PRKAR2A/CAPNS1/EZR/PRKAR2B/ACTA1/ITGB1/PRKACG
BIOCARTA_NKCELLS_PATHWAY	BIOCARTA_NKCELLS_PATHWAY	20	0.673546	2.0756	0.0019305	0.0106203	0.00576424	3916	tags=65%, list=23%, signal=50%	VAV1/PAK1/MAP2K1/SYK/PTPN6/PTK2B/MAPK3/HLA-A/ITGB1/LAT/KLRD1/KLRC1/B2M
PID_ARF_3PATHWAY	PID_ARF_3PATHWAY	19	0.642045	1.95956	0.0019305	0.0106203	0.00576424	1164	tags=47%, list=7%, signal=44%	AP2A1/GBF1/CD4/PLD2/COPA/AP2M1/ASAP1/ARF1/CLTB
REACTOME_INFLAMMASOMES	REACTOME_INFLAMMASOMES	20	0.632946	1.95049	0.0019305	0.0106203	0.00576424	1934	tags=65%, list=12%, signal=58%	MEFV/NLRC4/NFKB1/CASP1/NFKB2/NLRP1/P2RX7/PSTPIP1/PANX1/AIM2/TXNIP/PYCARD/NLRP3
REACTOME_LDL_CLEARANCE	REACTOME_LDL_CLEARANCE	19	0.716675	2.18734	0.0019305	0.0106203	0.00576424	1696	tags=58%, list=10%, signal=52%	AP2A1/AP2A2/NCEH1/LIPA/AP2M1/CLTC/LDLR/NPC1/SOAT1/LDLRAP1/NPC2
REACTOME_NOTCH4_INTRACELLULAR_DOMAIN_REGULATES_TRANSCRIPTION	REACTOME_NOTCH4_INTRACELLULAR_DOMAIN_REGULATES_TRANSCRIPTION	20	0.6375	1.96452	0.0019305	0.0106203	0.00576424	3962	tags=65%, list=24%, signal=50%	CREBBP/NOTCH2/EP300/SMAD3/MAML2/NOTCH4/KAT2B/HES5/NOTCH1/HES1/MAML3/MAML1/HEY2
REACTOME_OTHER_SEMAPHORIN_INTERACTIONS	REACTOME_OTHER_SEMAPHORIN_INTERACTIONS	19	0.673177	2.05458	0.0019305	0.0106203	0.00576424	2449	tags=47%, list=15%, signal=40%	PTPRC/SEMA4A/SEMA4D/PLXNC1/TYROBP/PLXNB3/PLXNA2/PLXNA1/ITGB1
WP_COMPLEMENT_ACTIVATION	WP_COMPLEMENT_ACTIVATION	20	0.673598	2.07576	0.0019305	0.0106203	0.00576424	3132	tags=55%, list=19%, signal=45%	C1QA/C3/C1QB/C1QC/C2/CFB/CFP/CD55/C6/C4A/MASP1
WP_GLUTATHIONE_METABOLISM	WP_GLUTATHIONE_METABOLISM	20	0.64907	2.00017	0.0019305	0.0106203	0.00576424	4610	tags=70%, list=28%, signal=51%	G6PD/GGT1/GPX1/OPLAH/GGTLC2/GSR/GGTLC1/GPX4/GPX2/GSTT2/GCLC/IDH1/GSTM1/GCLM
BIOCARTA_EICOSANOID_PATHWAY	BIOCARTA_EICOSANOID_PATHWAY	22	0.661568	2.08915	0.00193424	0.0106203	0.00576424	3434	tags=59%, list=21%, signal=47%	PTGS1/ALOX5AP/ALOX5/PLA2G4A/PTGS2/PTGIR/CYSLTR1/EPHX2/PTGER4/PTGFR/TBXAS1/PTGES/PTGER2
WP_EBV_LMP1_SIGNALING	WP_EBV_LMP1_SIGNALING	22	0.717578	2.26602	0.00193424	0.0106203	0.00576424	3307	tags=73%, list=20%, signal=58%	NFKB1/MAP3K3/NFKB2/IKBKG/MAP3K14/CCL5/IRAK1/PDLIM7/CHUK/MAPK1/TRADD/NFKBIA/TRAF6/TRAF1/RELA/TNF
WP_PI3KAKTMTOR_VITD3_SIGNALLING	WP_PI3KAKTMTOR_VITD3_SIGNALLING	22	0.63325	1.99972	0.00193424	0.0106203	0.00576424	3197	tags=59%, list=19%, signal=48%	HK3/VDR/PFKFB4/RXRA/HLA-DRA/CD86/MTOR/IL10/TSC2/AKT1/SLC2A3/CD80/RELA
BIOCARTA_AT1R_PATHWAY	BIOCARTA_AT1R_PATHWAY	27	0.640143	2.0929	0.00194553	0.0106203	0.00576424	1988	tags=48%, list=12%, signal=42%	PAK1/MAP2K1/PTK2B/MAPK3/GRB2/MAP2K2/RAF1/PRKCB/CALM3/PRKCA/SHC1/MAPK1/CALM1
BIOCARTA_GH_PATHWAY	BIOCARTA_GH_PATHWAY	27	0.662134	2.1648	0.00194553	0.0106203	0.00576424	2405	tags=48%, list=14%, signal=41%	MAP2K1/PTPN6/RPS6KA1/JAK2/MAPK3/GRB2/RAF1/PRKCB/PRKCA/SHC1/MAPK1/SRF/PIK3CG
BIOCARTA_PYK2_PATHWAY	BIOCARTA_PYK2_PATHWAY	27	0.621454	2.0318	0.00194553	0.0106203	0.00576424	1988	tags=52%, list=12%, signal=46%	PAK1/MAP2K1/PTK2B/MAP2K3/MAPK3/GRB2/MAP2K2/RAF1/PRKCB/CALM3/PRKCA/SHC1/MAPK1/CALM1
REACTOME_INTERLEUKIN_RECEPTOR_SHC_SIGNALING	REACTOME_INTERLEUKIN_RECEPTOR_SHC_SIGNALING	27	0.653701	2.13723	0.00194553	0.0106203	0.00576424	2385	tags=44%, list=14%, signal=38%	PTPN6/PIK3CD/JAK2/INPPL1/GRB2/CSF2RB/CSF2RA/INPP5D/SHC1/PIK3R2/IL2RB/JAK1
WP_TLR4_SIGNALING_AND_TOLERANCE	WP_TLR4_SIGNALING_AND_TOLERANCE	27	0.678056	2.21685	0.00194553	0.0106203	0.00576424	2757	tags=59%, list=16%, signal=50%	TICAM1/NFKB1/MYD88/IKBKG/IRAK1/TRAF3/TLR4/INPP5D/TBK1/CHUK/IRF7/RIPK1/TIRAP/NFKBIA/TRAF6/TAB1
BIOCARTA_BARRESTIN_SRC_PATHWAY	BIOCARTA_BARRESTIN_SRC_PATHWAY	16	0.66603	1.93019	0.00195312	0.0106203	0.00576424	1838	tags=56%, list=11%, signal=50%	HCK/FGR/MAP2K1/MAPK3/MAP2K2/RAF1/KCNA3/ARRB1/MAPK1
BIOCARTA_LAIR_PATHWAY	BIOCARTA_LAIR_PATHWAY	16	0.631748	1.83084	0.00195312	0.0106203	0.00576424	3307	tags=56%, list=20%, signal=45%	ITGAL/ITGB2/SELPLG/C3/ICAM1/C6/ITGB1/SELP/TNF
BIOCARTA_SPPA_PATHWAY	BIOCARTA_SPPA_PATHWAY	16	0.739848	2.14412	0.00195312	0.0106203	0.00576424	2449	tags=69%, list=15%, signal=59%	PTGS1/MAP2K1/SYK/MAPK3/F2RL3/RAF1/PRKCB/PLA2G4A/PRKCA/MAPK1/ITGB1
BIOCARTA_TNFR2_PATHWAY	BIOCARTA_TNFR2_PATHWAY	16	0.73746	2.1372	0.00195312	0.0106203	0.00576424	3197	tags=69%, list=19%, signal=56%	TNFRSF1B/NFKB1/IKBKG/MAP3K14/TRAF3/CHUK/TNFAIP3/RIPK1/NFKBIA/TRAF1/RELA
REACTOME_CASPASE_ACTIVATION_VIA_DEATH_RECEPTORS_IN_THE_PRESENCE_OF_LIGAND	REACTOME_CASPASE_ACTIVATION_VIA_DEATH_RECEPTORS_IN_THE_PRESENCE_OF_LIGAND	16	0.725517	2.10259	0.00195312	0.0106203	0.00576424	2325	tags=69%, list=14%, signal=59%	TICAM1/CD14/TICAM2/LY96/TNFSF10/TLR4/CFLAR/FADD/RIPK1/TRADD/TNFRSF10B
REACTOME_ROLE_OF_LAT2_NTAL_LAB_ON_CALCIUM_MOBILIZATION	REACTOME_ROLE_OF_LAT2_NTAL_LAB_ON_CALCIUM_MOBILIZATION	16	0.730224	2.11623	0.00195312	0.0106203	0.00576424	2084	tags=56%, list=12%, signal=49%	LYN/PDPK1/SYK/FCER1G/GRB2/LAT2/SHC1/PIK3R2/FYN
REACTOME_SEMA3A_PAK_DEPENDENT_AXON_REPULSION	REACTOME_SEMA3A_PAK_DEPENDENT_AXON_REPULSION	16	0.637358	1.8471	0.00195312	0.0106203	0.00576424	2084	tags=44%, list=12%, signal=38%	PAK1/LIMK1/FES/CFL1/PLXNA2/PLXNA1/FYN
WP_CELLS_AND_MOLECULES_INVOLVED_IN_LOCAL_ACUTE_INFLAMMATORY_RESPONSE	WP_CELLS_AND_MOLECULES_INVOLVED_IN_LOCAL_ACUTE_INFLAMMATORY_RESPONSE	16	0.631748	1.83084	0.00195312	0.0106203	0.00576424	3307	tags=56%, list=20%, signal=45%	ITGAL/ITGB2/SELPLG/C3/ICAM1/C6/ITGB1/SELP/TNF
WP_CORI_CYCLE	WP_CORI_CYCLE	16	0.674609	1.95506	0.00195312	0.0106203	0.00576424	3085	tags=50%, list=18%, signal=41%	G6PD/HK1/PGK1/PGAM1/ALDOA/TALDO1/TPI1/PFKP
WP_IL9_SIGNALING_PATHWAY	WP_IL9_SIGNALING_PATHWAY	16	0.655249	1.89895	0.00195312	0.0106203	0.00576424	2385	tags=50%, list=14%, signal=43%	MAP2K1/MAPK3/GRB2/MAP2K2/STAT1/MAPK1/PIK3R2/JAK1
BIOCARTA_BCR_PATHWAY	BIOCARTA_BCR_PATHWAY	33	0.604224	2.06364	0.00196464	0.0106203	0.00576424	1988	tags=42%, list=12%, signal=37%	LYN/VAV1/MAP2K1/SYK/MAPK3/CD79B/GRB2/RAF1/BTK/PRKCB/CALM3/PRKCA/SHC1/CALM1
PID_IL8_CXCR2_PATHWAY	PID_IL8_CXCR2_PATHWAY	33	0.732577	2.50201	0.00196464	0.0106203	0.00576424	2513	tags=70%, list=15%, signal=59%	HCK/PLD2/LYN/FGR/GNAI2/PDPK1/VASP/DOCK2/ARRB2/PLCB3/CXCR2/RAC2/PRKCB/PLCB2/PPP2R1A/PRKCA/CBL/GNB1/ARRB1/GNA14/RAB7A/PIK3CG/AKT1
REACTOME_CD28_CO_STIMULATION	REACTOME_CD28_CO_STIMULATION	33	0.585673	2.00028	0.00196464	0.0106203	0.00576424	2690	tags=45%, list=16%, signal=38%	LYN/VAV1/MAPKAP1/PDPK1/PAK1/MAP3K14/CD86/SRC/MTOR/GRB2/PIK3R2/GRAP2/FYN/AKT1/AKT3
WP_ALPHA_6_BETA_4_SIGNALING_PATHWAY	WP_ALPHA_6_BETA_4_SIGNALING_PATHWAY	33	0.563125	1.92327	0.00196464	0.0106203	0.00576424	2979	tags=48%, list=18%, signal=40%	PRKCD/SRC/MAPK3/MTOR/GRB2/PTK2/PRKCA/SHC1/MAPK1/LAMA2/PIK3R2/RHOA/LAMB3/AKT1/LAMC2/LAMA1
WP_HOSTPATHOGEN_INTERACTION_OF_HUMAN_CORONA_VIRUSES_INTERFERON_INDUCTION	WP_HOSTPATHOGEN_INTERACTION_OF_HUMAN_CORONA_VIRUSES_INTERFERON_INDUCTION	33	0.710176	2.42551	0.00196464	0.0106203	0.00576424	2785	tags=67%, list=17%, signal=56%	TICAM1/OAS1/NFKB1/TLR7/TYK2/MYD88/OAS2/IKBKG/STAT2/TRAF3/IRF9/OAS3/TBK1/CHUK/STAT1/RIPK1/IFIH1/IFNAR1/NFKBIA/JAK1/TRAF6/DDX58
BIOCARTA_ARAP_PATHWAY	BIOCARTA_ARAP_PATHWAY	17	0.682532	2.0055	0.0019685	0.0106203	0.00576424	1164	tags=47%, list=7%, signal=44%	ARAP1/GBF1/COPA/CYTH4/ASAP1/ARF1/CYTH1/CLTB
BIOCARTA_IL3_PATHWAY	BIOCARTA_IL3_PATHWAY	15	0.740558	2.11288	0.0019685	0.0106203	0.00576424	1776	tags=53%, list=11%, signal=48%	MAP2K1/PTPN6/JAK2/MAPK3/GRB2/CSF2RB/RAF1/SHC1
BIOCARTA_NO2IL12_PATHWAY	BIOCARTA_NO2IL12_PATHWAY	15	0.70258	2.00453	0.0019685	0.0106203	0.00576424	622	tags=33%, list=4%, signal=32%	IL12RB1/CD4/CCR5/TYK2/JAK2
BIOCARTA_PGC1A_PATHWAY	BIOCARTA_PGC1A_PATHWAY	15	0.672749	1.91941	0.0019685	0.0106203	0.00576424	1988	tags=40%, list=12%, signal=35%	CAMK1/ESRRA/HDAC5/YWHAH/CALM3/CALM1
BIOCARTA_RELA_PATHWAY	BIOCARTA_RELA_PATHWAY	15	0.783134	2.23435	0.0019685	0.0106203	0.00576424	3307	tags=87%, list=20%, signal=70%	TNFRSF1B/NFKB1/CREBBP/IKBKG/EP300/CHUK/FADD/RIPK1/TRADD/NFKBIA/TRAF6/RELA/TNF
BIOCARTA_TALL1_PATHWAY	BIOCARTA_TALL1_PATHWAY	15	0.70496	2.01132	0.0019685	0.0106203	0.00576424	3197	tags=67%, list=19%, signal=54%	TNFSF12/NFKB1/TNFSF12-TNFSF13/MAP3K14/TRAF3/TNFSF13/CHUK/TNFSF13B/TRAF6/RELA
KEGG_OTHER_GLYCAN_DEGRADATION	KEGG_OTHER_GLYCAN_DEGRADATION	15	0.686855	1.95966	0.0019685	0.0106203	0.00576424	1669	tags=47%, list=10%, signal=42%	GBA/MAN2B2/HEXB/FUCA1/MAN2B1/NEU1/GLB1
PID_ANTHRAX_PATHWAY	PID_ANTHRAX_PATHWAY	17	0.662838	1.94763	0.0019685	0.0106203	0.00576424	3867	tags=59%, list=23%, signal=45%	CASP1/MAP2K1/NLRP1/MAP2K3/MAPK3/MAP2K2/MAPK1/MAP2K6/TNF/MAP2K7
REACTOME_ACTIVATION_OF_IRF3_IRF7_MEDIATED_BY_TBK1_IKK_EPSILON	REACTOME_ACTIVATION_OF_IRF3_IRF7_MEDIATED_BY_TBK1_IKK_EPSILON	17	0.712678	2.09408	0.0019685	0.0106203	0.00576424	1692	tags=53%, list=10%, signal=48%	TICAM1/CD14/TICAM2/LY96/TRAF3/UBC/TLR4/TBK1/IRF7
REACTOME_SIGNAL_REGULATORY_PROTEIN_FAMILY_INTERACTIONS	REACTOME_SIGNAL_REGULATORY_PROTEIN_FAMILY_INTERACTIONS	15	0.681287	1.94378	0.0019685	0.0106203	0.00576424	1497	tags=53%, list=9%, signal=49%	PTPN6/SIRPB1/PTK2B/SRC/GRB2/TYROBP/PTK2/SIRPA
REACTOME_TNF_RECEPTOR_SUPERFAMILY_TNFSF_MEMBERS_MEDIATING_NON_CANONICAL_NF_KB_PATHWAY	REACTOME_TNF_RECEPTOR_SUPERFAMILY_TNFSF_MEMBERS_MEDIATING_NON_CANONICAL_NF_KB_PATHWAY	17	0.740815	2.17676	0.0019685	0.0106203	0.00576424	2426	tags=59%, list=15%, signal=50%	TNFSF12/TNFRSF11A/MAP3K14/TRAF3/TNFSF14/LTBR/BIRC3/CD40/LTA/TNFSF13B
REACTOME_WNT5A_DEPENDENT_INTERNALIZATION_OF_FZD4	REACTOME_WNT5A_DEPENDENT_INTERNALIZATION_OF_FZD4	15	0.724397	2.06677	0.0019685	0.0106203	0.00576424	3544	tags=73%, list=21%, signal=58%	AP2A1/AP2A2/AP2M1/CLTC/ARRB2/CLTB/PRKCB/PRKCA/AP2S1/CLTA/AP2B1
SA_PTEN_PATHWAY	SA_PTEN_PATHWAY	17	0.734219	2.15737	0.0019685	0.0106203	0.00576424	2690	tags=65%, list=16%, signal=54%	ILK/PDPK1/IPCEF1/PIK3CD/PTK2B/MAPK3/GRB2/SHC1/MAPK1/AKT1/AKT3
SA_TRKA_RECEPTOR	SA_TRKA_RECEPTOR	17	0.676168	1.9868	0.0019685	0.0106203	0.00576424	3798	tags=65%, list=23%, signal=50%	MAP2K1/PIK3CD/GRB2/MAP2K2/SHC1/CDKN1A/RHOA/AKT1/AKT3/NGFR/NGF
BIOCARTA_SM_PATHWAY	BIOCARTA_SM_PATHWAY	13	-0.792053	-2.11977	0.00197239	0.0106203	0.00576424	3395	tags=92%, list=20%, signal=74%	U2AF1/SNRNP70/SNRPA1/SNRPA/SNRPB2/SNRPD3/SNRPG/SNRPC/SNRPD2/SNRPF/SNRPE/SNRPD1
REACTOME_RNA_POLYMERASE_I_TRANSCRIPTION_TERMINATION	REACTOME_RNA_POLYMERASE_I_TRANSCRIPTION_TERMINATION	30	-0.615812	-2.08849	0.00197239	0.0106203	0.00576424	3145	tags=57%, list=19%, signal=46%	POLR1C/TTF1/CD3EAP/TBP/GTF2H4/TAF1A/POLR2F/GTF2H5/POLR2H/POLR2K/CDK7/CCNH/POLR1D/ZNRD1/TWISTNB/MNAT1/TAF1D
BIOCARTA_BIOPEPTIDES_PATHWAY	BIOCARTA_BIOPEPTIDES_PATHWAY	28	0.639678	2.10369	0.0019802	0.0106203	0.00576424	2084	tags=54%, list=12%, signal=47%	MAP2K1/PTK2B/JAK2/MAPK3/GRB2/MAP2K2/RAF1/PRKCB/CALM3/PRKCA/STAT1/SHC1/MAPK1/CALM1/FYN
PID_TRAIL_PATHWAY	PID_TRAIL_PATHWAY	28	0.614817	2.02193	0.0019802	0.0106203	0.00576424	2325	tags=50%, list=14%, signal=43%	IKBKG/SMPD1/PIK3CD/TNFSF10/MAPK3/CASP10/CFLAR/CHUK/FADD/MAPK1/RIPK1/PIK3R2/TRADD/TNFRSF10B
REACTOME_MRNA_CAPPING	REACTOME_MRNA_CAPPING	29	-0.561292	-1.87483	0.0019802	0.0106203	0.00576424	1991	tags=41%, list=12%, signal=37%	GTF2H4/POLR2D/POLR2F/GTF2H5/POLR2H/GTF2F2/POLR2K/CDK7/RNMT/CCNH/NCBP2/MNAT1
REACTOME_THE_ROLE_OF_NEF_IN_HIV_1_REPLICATION_AND_DISEASE_PATHOGENESIS	REACTOME_THE_ROLE_OF_NEF_IN_HIV_1_REPLICATION_AND_DISEASE_PATHOGENESIS	28	0.663315	2.18142	0.0019802	0.0106203	0.00576424	3916	tags=64%, list=23%, signal=49%	AP2A1/HCK/CD4/AP2A2/AP1M1/AP1B1/AP2M1/DOCK2/ARF1/AP1S2/PACS1/HLA-A/FYN/AP2S1/AP2B1/CD247/LCK/B2M
ST_TUMOR_NECROSIS_FACTOR_PATHWAY	ST_TUMOR_NECROSIS_FACTOR_PATHWAY	28	0.612169	2.01322	0.0019802	0.0106203	0.00576424	2350	tags=50%, list=14%, signal=43%	TNFRSF1B/NFKB1/MAP3K3/NFKB2/IKBKG/BIRC3/CFLAR/FADD/TNFAIP3/RIPK1/AGFG1/TRADD/NFKBIE/NFKBIA
WP_INTERACTIONS_BETWEEN_IMMUNE_CELLS_AND_MICRORNAS_IN_TUMOR_MICROENVIRONMENT	WP_INTERACTIONS_BETWEEN_IMMUNE_CELLS_AND_MICRORNAS_IN_TUMOR_MICROENVIRONMENT	28	0.673649	2.21541	0.0019802	0.0106203	0.00576424	3185	tags=61%, list=19%, signal=49%	TGFB1/TLR8/STAT6/NFKB1/TLR7/NFKB2/CXCL10/CCL5/CD86/IL4R/CD274/TLR4/TGFBR2/IL2RB/TRAF6/CTLA4/CD80
WP_NANOPARTICLEMEDIATED_ACTIVATION_OF_RECEPTOR_SIGNALING	WP_NANOPARTICLEMEDIATED_ACTIVATION_OF_RECEPTOR_SIGNALING	28	0.589389	1.9383	0.0019802	0.0106203	0.00576424	2690	tags=50%, list=16%, signal=42%	TLN1/MAP2K1/PIK3CD/SRC/GRB2/MAP2K2/FN1/MAPK13/RAF1/PTK2/MAPK1/PXN/ITGB1/AKT3
WP_SARS_CORONAVIRUS_AND_INNATE_IMMUNITY	WP_SARS_CORONAVIRUS_AND_INNATE_IMMUNITY	28	0.581799	1.91334	0.0019802	0.0106203	0.00576424	2785	tags=39%, list=17%, signal=33%	TICAM1/TYK2/STAT2/TRAF3/IRF9/TBK1/STAT1/IFIH1/IFNAR1/JAK1/DDX58
PID_TOLL_ENDOGENOUS_PATHWAY	PID_TOLL_ENDOGENOUS_PATHWAY	24	0.703961	2.23579	0.00198413	0.0106203	0.00576424	2261	tags=62%, list=14%, signal=54%	TICAM1/CD14/VCAN/MYD88/S100A9/IKBKG/TLR1/S100A8/LY96/IRAK1/TLR6/TLR4/CHUK/TIRAP/RHOA
REACTOME_DISEASES_OF_IMMUNE_SYSTEM	REACTOME_DISEASES_OF_IMMUNE_SYSTEM	24	0.794542	2.52348	0.00198413	0.0106203	0.00576424	2350	tags=79%, list=14%, signal=68%	TICAM1/CD14/UNC93B1/TLR5/NFKB1/CD36/MYD88/NFKB2/IKBKG/TLR1/LY96/TLR6/TRAF3/BTK/TLR4/CHUK/TLR10/TIRAP/NFKBIA
REACTOME_GROWTH_HORMONE_RECEPTOR_SIGNALING	REACTOME_GROWTH_HORMONE_RECEPTOR_SIGNALING	24	0.667878	2.12119	0.00198413	0.0106203	0.00576424	1838	tags=33%, list=11%, signal=30%	LYN/PTPN1/PTPN6/PRLR/JAK2/MAPK3/STAT1/MAPK1
REACTOME_RHO_GTPASES_ACTIVATE_NADPH_OXIDASES	REACTOME_RHO_GTPASES_ACTIVATE_NADPH_OXIDASES	24	0.661258	2.10017	0.00198413	0.0106203	0.00576424	1838	tags=50%, list=11%, signal=45%	NCF2/NCF1/S100A9/CYBB/S100A8/PRKCD/MAPK3/RAC2/PRKCB/PRKCA/CYBA/MAPK1
REACTOME_RNA_POLYMERASE_I_PROMOTER_ESCAPE	REACTOME_RNA_POLYMERASE_I_PROMOTER_ESCAPE	31	-0.622348	-2.12397	0.00198413	0.0106203	0.00576424	2588	tags=52%, list=15%, signal=44%	CD3EAP/TBP/GTF2H4/TAF1A/POLR2F/GTF2H5/POLR2H/POLR2K/CBX3/CDK7/CCNH/POLR1D/ZNRD1/TWISTNB/MNAT1/TAF1D
SA_B_CELL_RECEPTOR_COMPLEXES	SA_B_CELL_RECEPTOR_COMPLEXES	24	0.618273	1.96365	0.00198413	0.0106203	0.00576424	1844	tags=42%, list=11%, signal=37%	LYN/VAV1/MAP2K1/SYK/RPS6KA1/MAPK3/GRB2/SHC1/MAPK1/VAV2
ST_INTERLEUKIN_4_PATHWAY	ST_INTERLEUKIN_4_PATHWAY	24	0.679776	2.15898	0.00198413	0.0106203	0.00576424	2878	tags=54%, list=17%, signal=45%	STAT6/TYK2/JAK2/SRC/GRB2/IL4R/INPP5D/IL13RA1/SHC1/JAK1/AKT1/AKT3/PPP1R13B
WP_EICOSANOID_SYNTHESIS	WP_EICOSANOID_SYNTHESIS	24	0.650729	2.06673	0.00198413	0.0106203	0.00576424	3430	tags=58%, list=21%, signal=46%	PTGS1/GGT1/GGTLC2/ALOX5AP/ALOX5/PLA2G4A/LTA4H/PTGS2/GGTLC1/PNPLA8/TBXAS1/PTGES/PNPLA3/PTGES2
WP_IL1_AND_MEGAKARYOCYTES_IN_OBESITY	WP_IL1_AND_MEGAKARYOCYTES_IN_OBESITY	24	0.635878	2.01956	0.00198413	0.0106203	0.00576424	4223	tags=62%, list=25%, signal=47%	NFKB1/MYD88/S100A9/TLR1/IRAK1/PLA2G7/CCR3/ICAM1/NLRP3/TLR2/CCL2/TIMP1/IFNG/MMP9/TIMP2
BIOCARTA_NKT_PATHWAY	BIOCARTA_NKT_PATHWAY	26	0.658921	2.13122	0.00198807	0.0106203	0.00576424	1908	tags=38%, list=11%, signal=34%	IL12RB1/CD4/TGFB1/CCR5/IFNGR1/CCR1/IFNGR2/IL4R/CCR3/CCR4
KEGG_ASTHMA	KEGG_ASTHMA	26	0.715991	2.3158	0.00198807	0.0106203	0.00576424	3307	tags=62%, list=20%, signal=49%	HLA-DRB1/HLA-DRA/HLA-DPA1/FCER1G/HLA-DRB5/HLA-DQB1/HLA-DMB/HLA-DPB1/IL10/HLA-DMA/HLA-DQA1/CD40/HLA-DQA2/HLA-DOA/HLA-DOB/TNF
PID_IL8_CXCR1_PATHWAY	PID_IL8_CXCR1_PATHWAY	26	0.674464	2.18149	0.00198807	0.0106203	0.00576424	2513	tags=65%, list=15%, signal=56%	HCK/LYN/FGR/GNAI2/PDPK1/ARRB2/PLCB3/PRKCB/PLCB2/CXCR1/PRKCA/CBL/GNB1/ARRB1/GNA14/PIK3CG/AKT1
REACTOME_EFFECTS_OF_PIP2_HYDROLYSIS	REACTOME_EFFECTS_OF_PIP2_HYDROLYSIS	26	0.646173	2.08999	0.00198807	0.0106203	0.00576424	3727	tags=73%, list=22%, signal=57%	PRKCD/DGKD/DGKA/ABHD6/MGLL/TRPC3/DGKZ/DGKQ/DAGLA/ITPR1/TRPC6/DGKI/DGKB/DGKK/DGKH/PRKCH/ITPR3/ABHD12/PRKCE
REACTOME_INTEGRIN_SIGNALING	REACTOME_INTEGRIN_SIGNALING	26	0.703906	2.27672	0.00198807	0.0106203	0.00576424	2513	tags=58%, list=15%, signal=49%	TLN1/CSK/PDPK1/PTPN1/SYK/SRC/ITGB3/GRB2/FN1/PTK2/VWF/ITGA2B/SHC1/CRK/AKT1
WP_EPO_RECEPTOR_SIGNALING	WP_EPO_RECEPTOR_SIGNALING	26	0.687532	2.22376	0.00198807	0.0106203	0.00576424	2513	tags=54%, list=15%, signal=46%	MAP2K1/PTPRC/JAK2/SRC/MAPK3/GRB2/MAP2K2/RAF1/EPOR/STAT1/SHC1/MAPK1/PIK3CG/AKT1
WP_INTRAFLAGELLAR_TRANSPORT_PROTEINS_BINDING_TO_DYNEIN	WP_INTRAFLAGELLAR_TRANSPORT_PROTEINS_BINDING_TO_DYNEIN	25	-0.585113	-1.89202	0.00198807	0.0106203	0.00576424	4055	tags=68%, list=24%, signal=52%	DYNLT3/WDR35/DYNLRB2/DYNLRB1/IFT27/DYNLL1/IFT140/DYNLL2/IFT122/IFT46/IFT80/WDR19/DYNC2LI1/TCTEX1D2/IFT81/WDR60/HSPB11
REACTOME_FCERI_MEDIATED_MAPK_ACTIVATION	REACTOME_FCERI_MEDIATED_MAPK_ACTIVATION	32	0.584036	1.96769	0.00199203	0.0106203	0.00576424	2001	tags=41%, list=12%, signal=36%	LYN/VAV1/PAK1/SYK/FCER1G/MAPK3/GRB2/LCP2/SHC1/MAPK1/VAV2/PLCG2/GRAP2
REACTOME_G_PROTEIN_BETA_GAMMA_SIGNALLING	REACTOME_G_PROTEIN_BETA_GAMMA_SIGNALLING	32	0.557339	1.87774	0.00199203	0.0106203	0.00576424	3659	tags=50%, list=22%, signal=39%	PIK3R5/GNGT2/PDPK1/PAK1/GNB2/PLCB3/BTK/PLCB2/GNB1/RHOA/PIK3CG/AKT1/AKT3/GNG11/GNG10/PIK3R6
REACTOME_PLASMA_LIPOPROTEIN_CLEARANCE	REACTOME_PLASMA_LIPOPROTEIN_CLEARANCE	32	0.610925	2.05828	0.00199203	0.0106203	0.00576424	1803	tags=44%, list=11%, signal=39%	AP2A1/AP2A2/NCEH1/LIPA/AP2M1/HDLBP/CLTC/LDLR/NPC1/SOAT1/LDLRAP1/NR1H2/NPC2/LIPC
WP_MAPK_CASCADE	WP_MAPK_CASCADE	32	0.598101	2.01507	0.00199203	0.0106203	0.00576424	3288	tags=53%, list=20%, signal=43%	RASA3/MAP3K3/SIPA1/MAP2K1/RRAS/MAP2K3/MAPK3/GRB2/MAP2K2/PLCB3/RAF1/ARAF/MAPK1/MAP2/MBP/MAP2K6/MAP3K12
WP_RESISTIN_AS_A_REGULATOR_OF_INFLAMMATION	WP_RESISTIN_AS_A_REGULATOR_OF_INFLAMMATION	32	0.597638	2.01351	0.00199203	0.0106203	0.00576424	3948	tags=62%, list=24%, signal=48%	NFKB1/IKBKG/PIK3CD/MAPK3/PLCB3/PLCB2/CHUK/MAPK1/PLCG2/ITPR1/PLCD3/NFKBIA/PIK3CG/AKT1/PLCD1/AKT3/RELA/TNF/PLCG1/MAPK14
PID_INTEGRIN_A9B1_PATHWAY	PID_INTEGRIN_A9B1_PATHWAY	23	0.680691	2.13322	0.00199601	0.0106203	0.00576424	2449	tags=52%, list=15%, signal=45%	SRC/ADAM15/FN1/SAT1/CSF2RA/ADAM8/PAOX/TGM2/KCNJ15/VEGFC/PXN/ITGB1
PID_NFKAPPAB_CANONICAL_PATHWAY	PID_NFKAPPAB_CANONICAL_PATHWAY	23	0.630345	1.97544	0.00199601	0.0106203	0.00576424	3645	tags=61%, list=22%, signal=48%	NFKB1/IKBKG/NOD2/CHUK/PRKCA/MALT1/TNFAIP3/NFKBIA/TRAF6/RIPK2/RELA/TNF/SSPO/ATM
REACTOME_RAF_INDEPENDENT_MAPK1_3_ACTIVATION	REACTOME_RAF_INDEPENDENT_MAPK1_3_ACTIVATION	23	0.657268	2.05982	0.00199601	0.0106203	0.00576424	2385	tags=52%, list=14%, signal=45%	TYK2/MAP2K1/PEA15/JAK2/MAPK3/IL6ST/DUSP7/MAP2K2/DUSP6/MAPK1/IL6R/JAK1
ST_GA12_PATHWAY	ST_GA12_PATHWAY	23	0.660513	2.06999	0.00199601	0.0106203	0.00576424	1838	tags=52%, list=11%, signal=47%	PLD2/VAV1/PLD3/EPHB2/MAPK7/SRC/F2RL3/CFB/RAF1/BTK/PTK2/MAPK1
WP_THE_HUMAN_IMMUNE_RESPONSE_TO_TUBERCULOSIS	WP_THE_HUMAN_IMMUNE_RESPONSE_TO_TUBERCULOSIS	23	0.790528	2.47744	0.00199601	0.0106203	0.00576424	2385	tags=74%, list=14%, signal=63%	OAS1/TYK2/IFNGR1/IFI35/TAP1/STAT2/JAK2/IRF9/IFNGR2/MX1/IFIT1/IFIT3/PSMB8/STAT1/IFNAR1/IRF1/JAK1
REACTOME_FGFR2_ALTERNATIVE_SPLICING	REACTOME_FGFR2_ALTERNATIVE_SPLICING	26	-0.593477	-1.9376	0.00200401	0.0106203	0.00576424	1795	tags=38%, list=11%, signal=34%	POLR2D/POLR2F/POLR2H/GTF2F2/POLR2K/NCBP2/HNRNPH1/HNRNPA1/TIA1/TIAL1
PID_SYNDECAN_2_PATHWAY	PID_SYNDECAN_2_PATHWAY	31	0.569038	1.9026	0.00200803	0.0106203	0.00576424	2449	tags=45%, list=15%, signal=39%	TGFB1/PRKACA/EPHB2/PRKCD/SRC/MAPK3/FN1/SDC2/EZR/SDCBP/MAPK1/TNFRSF13B/RHOA/ITGB1
REACTOME_FCERI_MEDIATED_CA_2_MOBILIZATION	REACTOME_FCERI_MEDIATED_CA_2_MOBILIZATION	31	0.59222	1.98011	0.00200803	0.0106203	0.00576424	3725	tags=61%, list=22%, signal=48%	LYN/VAV1/SYK/FCER1G/GRB2/LCP2/BTK/SHC1/VAV2/PLCG2/CALM1/GRAP2/AHCYL1/ITPR1/LAT/ITK/NFATC1/ITPR3/PLCG1
REACTOME_GENERATION_OF_SECOND_MESSENGER_MOLECULES	REACTOME_GENERATION_OF_SECOND_MESSENGER_MOLECULES	31	0.679549	2.2721	0.00200803	0.0106203	0.00576424	4222	tags=77%, list=25%, signal=58%	CD4/PAK1/CD101/VASP/HLA-DRB1/WAS/HLA-DRA/HLA-DPA1/HLA-DRB5/HLA-DQB1/LCP2/HLA-DPB1/HLA-DQA1/HLA-DQB2/PLCG2/GRAP2/HLA-DQA2/LAT/ITK/PLCG1/CD247/LCK/ZAP70/CD3E
WP_TOLLLIKE_RECEPTOR_SIGNALING_RELATED_TO_MYD88	WP_TOLLLIKE_RECEPTOR_SIGNALING_RELATED_TO_MYD88	31	0.772834	2.584	0.00200803	0.0106203	0.00576424	2583	tags=74%, list=15%, signal=63%	TICAM1/TLR8/TLR5/NFKB1/TLR7/MYD88/NFKB2/IKBKG/TOLLIP/TLR1/TICAM2/IRAK1/RELB/TLR6/TRAF3/TLR4/TBK1/CHUK/IRF7/MAPK1/TIRAP/REL/TRAF6
REACTOME_PROCESSING_OF_CAPPED_INTRONLESS_PRE_MRNA	REACTOME_PROCESSING_OF_CAPPED_INTRONLESS_PRE_MRNA	28	-0.559907	-1.84846	0.00201207	0.0106203	0.00576424	1728	tags=46%, list=10%, signal=42%	CSTF1/SNRPD3/SNRPG/CSTF2T/PCF11/FIP1L1/WDR33/CSTF3/SNRPF/LSM11/NCBP2/SNRPE/PABPN1
WP_SELECTIVE_EXPRESSION_OF_CHEMOKINE_RECEPTORS_DURING_TCELL_POLARIZATION	WP_SELECTIVE_EXPRESSION_OF_CHEMOKINE_RECEPTORS_DURING_TCELL_POLARIZATION	29	0.627846	2.07504	0.00201207	0.0106203	0.00576424	1908	tags=38%, list=11%, signal=34%	IL12RB1/CD4/TGFB1/CCR5/IFNGR1/CCR1/CCR2/IFNGR2/IL4R/CCR3/CCR4
WP_TYPE_I_INTERFERON_INDUCTION_AND_SIGNALING_DURING_SARSCOV2_INFECTION	WP_TYPE_I_INTERFERON_INDUCTION_AND_SIGNALING_DURING_SARSCOV2_INFECTION	29	0.698605	2.30891	0.00201207	0.0106203	0.00576424	2583	tags=62%, list=15%, signal=53%	OAS1/NFKB1/TLR7/TYK2/MYD88/OAS2/IKBKG/STAT2/TRAF3/IRF9/OAS3/TBK1/CHUK/STAT1/IFNAR1/NFKBIA/JAK1/TRAF6
BIOCARTA_ASBCELL_PATHWAY	BIOCARTA_ASBCELL_PATHWAY	13	0.694007	1.90862	0.0020202	0.0106203	0.00576424	1644	tags=46%, list=10%, signal=42%	CD4/HLA-DRB1/HLA-DRA/HLA-DRB5/IL10/CD40
BIOCARTA_CTL_PATHWAY	BIOCARTA_CTL_PATHWAY	13	0.689134	1.89522	0.0020202	0.0106203	0.00576424	4222	tags=77%, list=25%, signal=58%	ITGAL/ITGB2/ICAM1/PRF1/GZMB/HLA-A/FASLG/CD247/B2M/CD3E
BIOCARTA_IL10_PATHWAY	BIOCARTA_IL10_PATHWAY	13	0.704895	1.93857	0.0020202	0.0106203	0.00576424	3620	tags=77%, list=22%, signal=60%	HMOX1/IL10RA/BLVRB/IL10RB/BLVRA/IL10/STAT1/JAK1/TNF/STAT5A
PID_ALPHA_SYNUCLEIN_PATHWAY	PID_ALPHA_SYNUCLEIN_PATHWAY	30	0.619706	2.05228	0.0020202	0.0106203	0.00576424	2981	tags=50%, list=18%, signal=41%	HCK/PLD2/LYN/FGR/SYK/PTK2B/PRKCD/SRC/MAPK3/GRK5/PLCB2/MAPK1/FYN/PPP2R5D/FKBP1A
REACTOME_ALPHA_LINOLENIC_OMEGA3_AND_LINOLEIC_OMEGA6_ACID_METABOLISM	REACTOME_ALPHA_LINOLENIC_OMEGA3_AND_LINOLEIC_OMEGA6_ACID_METABOLISM	13	0.685091	1.8841	0.0020202	0.0106203	0.00576424	4860	tags=85%, list=29%, signal=60%	ABCD1/ELOVL1/ACSL1/ACAA1/ACOT8/ELOVL3/ELOVL5/FADS1/ACOX1/HSD17B4/FADS2
REACTOME_ANTIGEN_ACTIVATES_B_CELL_RECEPTOR_BCR_LEADING_TO_GENERATION_OF_SECOND_MESSENGERS	REACTOME_ANTIGEN_ACTIVATES_B_CELL_RECEPTOR_BCR_LEADING_TO_GENERATION_OF_SECOND_MESSENGERS	30	0.624174	2.06707	0.0020202	0.0106203	0.00576424	2698	tags=57%, list=16%, signal=48%	LYN/VAV1/PIK3AP1/SYK/PTPN6/DAPP1/PIK3CD/STIM1/CD79B/GRB2/BTK/PLCG2/CALM1/FYN/AHCYL1/ITPR1/CD22
REACTOME_ERKS_ARE_INACTIVATED	REACTOME_ERKS_ARE_INACTIVATED	13	0.674015	1.85364	0.0020202	0.0106203	0.00576424	2572	tags=54%, list=15%, signal=46%	MAPK7/MAPK3/DUSP7/PPP2R1A/DUSP6/MAPK1/PPP2R5D
REACTOME_STING_MEDIATED_INDUCTION_OF_HOST_IMMUNE_RESPONSES	REACTOME_STING_MEDIATED_INDUCTION_OF_HOST_IMMUNE_RESPONSES	13	0.716758	1.97119	0.0020202	0.0106203	0.00576424	2558	tags=62%, list=15%, signal=52%	STAT6/TREX1/DTX4/TRIM21/TBK1/IFI16/XRCC6/DDX41
REACTOME_TRANSFERRIN_ENDOCYTOSIS_AND_RECYCLING	REACTOME_TRANSFERRIN_ENDOCYTOSIS_AND_RECYCLING	30	0.587524	1.9457	0.0020202	0.0106203	0.00576424	2381	tags=37%, list=14%, signal=32%	ATP6V0D1/MCOLN1/ATP6V1A/TCIRG1/HFE/ATP6V0A1/ATP6V0C/ATP6V1E1/ATP6V0E2/ATP6V1B2/ATP6AP1
REACTOME_WNT5A_DEPENDENT_INTERNALIZATION_OF_FZD2_FZD5_AND_ROR2	REACTOME_WNT5A_DEPENDENT_INTERNALIZATION_OF_FZD2_FZD5_AND_ROR2	13	0.69491	1.91111	0.0020202	0.0106203	0.00576424	3544	tags=69%, list=21%, signal=55%	AP2A1/AP2A2/AP2M1/CLTC/CLTB/AP2S1/FZD5/CLTA/AP2B1
BIOCARTA_IL5_PATHWAY	BIOCARTA_IL5_PATHWAY	10	0.791243	2.01347	0.00202429	0.0106203	0.00576424	1468	tags=50%, list=9%, signal=46%	CD4/HLA-DRB1/HLA-DRA/HLA-DRB5/CCR3
REACTOME_INTERLEUKIN_27_SIGNALING	REACTOME_INTERLEUKIN_27_SIGNALING	11	0.747594	1.95034	0.00202429	0.0106203	0.00576424	2385	tags=73%, list=14%, signal=62%	TYK2/JAK2/IL6ST/EBI3/IL27/IL27RA/STAT1/JAK1
REACTOME_INTERLEUKIN_6_SIGNALING	REACTOME_INTERLEUKIN_6_SIGNALING	11	0.759252	1.98076	0.00202429	0.0106203	0.00576424	2385	tags=64%, list=14%, signal=55%	TYK2/JAK2/IL6ST/STAT1/CBL/IL6R/JAK1
REACTOME_IRAK4_DEFICIENCY_TLR2_4_	REACTOME_IRAK4_DEFICIENCY_TLR2_4_	11	0.810559	2.11461	0.00202429	0.0106203	0.00576424	2243	tags=82%, list=13%, signal=71%	CD14/CD36/MYD88/TLR1/LY96/TLR6/BTK/TLR4/TIRAP
REACTOME_MAPK3_ERK1_ACTIVATION	REACTOME_MAPK3_ERK1_ACTIVATION	10	0.800764	2.0377	0.00202429	0.0106203	0.00576424	2385	tags=70%, list=14%, signal=60%	TYK2/MAP2K1/JAK2/MAPK3/IL6ST/IL6R/JAK1
WP_AUTOSOMAL_RECESSIVE_OSTEOPETROSIS_PATHWAYS	WP_AUTOSOMAL_RECESSIVE_OSTEOPETROSIS_PATHWAYS	11	0.823891	2.14939	0.00202429	0.0106203	0.00576424	2584	tags=82%, list=15%, signal=69%	NFKB1/TNFRSF11A/TCIRG1/PLEKHM1/CLCN7/RAB7A/OSTM1/TRAF6/SNX10
BIOCARTA_CD40_PATHWAY	BIOCARTA_CD40_PATHWAY	14	0.709302	1.97314	0.00203252	0.0106203	0.00576424	3197	tags=71%, list=19%, signal=58%	NFKB1/IKBKG/MAP3K14/TRAF3/CHUK/CD40/TNFAIP3/NFKBIA/TRAF6/RELA
BIOCARTA_GRANULOCYTES_PATHWAY	BIOCARTA_GRANULOCYTES_PATHWAY	14	0.702837	1.95515	0.00203252	0.0106203	0.00576424	1573	tags=50%, list=9%, signal=45%	ITGAL/ITGB2/ITGAM/PECAM1/SELPLG/ICAM2/ICAM1
BIOCARTA_UCALPAIN_PATHWAY	BIOCARTA_UCALPAIN_PATHWAY	14	0.733909	2.04159	0.00203252	0.0106203	0.00576424	2666	tags=64%, list=16%, signal=54%	TLN1/CAPN1/ITGB3/CAPNS1/EZR/ACTA1/RHOA/ITGB1/SPTAN1
REACTOME_ERYTHROPOIETIN_ACTIVATES_RAS	REACTOME_ERYTHROPOIETIN_ACTIVATES_RAS	14	0.676485	1.88184	0.00203252	0.0106203	0.00576424	1776	tags=50%, list=11%, signal=45%	LYN/VAV1/RAPGEF1/JAK2/GRB2/EPOR/SHC1
REACTOME_GRB2_SOS_PROVIDES_LINKAGE_TO_MAPK_SIGNALING_FOR_INTEGRINS_	REACTOME_GRB2_SOS_PROVIDES_LINKAGE_TO_MAPK_SIGNALING_FOR_INTEGRINS_	14	0.762349	2.1207	0.00203252	0.0106203	0.00576424	1469	tags=57%, list=9%, signal=52%	TLN1/SRC/ITGB3/GRB2/FN1/PTK2/VWF/ITGA2B
REACTOME_P130CAS_LINKAGE_TO_MAPK_SIGNALING_FOR_INTEGRINS	REACTOME_P130CAS_LINKAGE_TO_MAPK_SIGNALING_FOR_INTEGRINS	14	0.70927	1.97305	0.00203252	0.0106203	0.00576424	3993	tags=79%, list=24%, signal=60%	TLN1/SRC/ITGB3/FN1/PTK2/VWF/ITGA2B/CRK/APBB1IP/BCAR1/RAP1A
REACTOME_PLATELET_ADHESION_TO_EXPOSED_COLLAGEN	REACTOME_PLATELET_ADHESION_TO_EXPOSED_COLLAGEN	14	0.687219	1.9117	0.00203252	0.0106203	0.00576424	3582	tags=71%, list=21%, signal=56%	LYN/FCER1G/VWF/GP9/FYN/GP1BA/ITGB1/GP5/ITGA10/GP6
REACTOME_REGULATION_OF_IFNG_SIGNALING	REACTOME_REGULATION_OF_IFNG_SIGNALING	14	0.651557	1.8125	0.00203252	0.0106203	0.00576424	2911	tags=57%, list=17%, signal=47%	PTPN1/IFNGR1/PTPN6/JAK2/IFNGR2/STAT1/JAK1/PIAS1
REACTOME_SEMA3A_PLEXIN_REPULSION_SIGNALING_BY_INHIBITING_INTEGRIN_ADHESION	REACTOME_SEMA3A_PLEXIN_REPULSION_SIGNALING_BY_INHIBITING_INTEGRIN_ADHESION	14	0.768596	2.13808	0.00203252	0.0106203	0.00576424	2084	tags=57%, list=12%, signal=50%	TLN1/RRAS/FES/PIP5K1C/FARP2/PLXNA2/PLXNA1/FYN
REACTOME_TRAF3_DEPENDENT_IRF_ACTIVATION_PATHWAY	REACTOME_TRAF3_DEPENDENT_IRF_ACTIVATION_PATHWAY	14	0.667422	1.85663	0.00203252	0.0106203	0.00576424	2785	tags=64%, list=17%, signal=54%	CREBBP/EP300/TRAF3/TRIM25/TBK1/IRF7/IFIH1/RNF135/DDX58
BIOCARTA_BLYMPHOCYTE_PATHWAY	BIOCARTA_BLYMPHOCYTE_PATHWAY	12	0.823652	2.21973	0.00204499	0.0106203	0.00576424	1644	tags=83%, list=10%, signal=75%	ITGAL/ITGB2/CR1/HLA-DRB1/HLA-DRA/FCGR2B/PTPRC/HLA-DRB5/ICAM1/CD40
BIOCARTA_MHC_PATHWAY	BIOCARTA_MHC_PATHWAY	12	0.798428	2.15176	0.00204499	0.0106203	0.00576424	2050	tags=75%, list=12%, signal=66%	TAP1/HLA-DRB1/HLA-DRA/TAP2/CD74/HLA-DRB5/PSMB8/PSMB9/HLA-A
REACTOME_FCGR_ACTIVATION	REACTOME_FCGR_ACTIVATION	12	0.765587	2.06325	0.00204499	0.0106203	0.00576424	2084	tags=75%, list=12%, signal=66%	HCK/FCGR3A/LYN/FGR/FCGR2A/SYK/SRC/FCGR1A/FYN
WP_IL10_ANTIINFLAMMATORY_SIGNALING_PATHWAY	WP_IL10_ANTIINFLAMMATORY_SIGNALING_PATHWAY	12	0.780479	2.10338	0.00204499	0.0106203	0.00576424	2385	tags=75%, list=14%, signal=64%	HMOX1/IL10RA/BLVRB/STAT2/IL10RB/BLVRA/IL10/STAT1/JAK1
WP_MAPK_AND_NFKB_SIGNALLING_PATHWAYS_INHIBITED_BY_YERSINIA_YOPJ	WP_MAPK_AND_NFKB_SIGNALLING_PATHWAYS_INHIBITED_BY_YERSINIA_YOPJ	12	0.768082	2.06997	0.00204499	0.0106203	0.00576424	3144	tags=83%, list=19%, signal=68%	NFKB1/IKBKG/RRAS/MAP3K14/RAF1/CHUK/MAPK1/NFKBIA/TRAF6/MAP2K6
REACTOME_DEPOSITION_OF_NEW_CENPA_CONTAINING_NUCLEOSOMES_AT_THE_CENTROMERE	REACTOME_DEPOSITION_OF_NEW_CENPA_CONTAINING_NUCLEOSOMES_AT_THE_CENTROMERE	21	-0.625884	-1.90845	0.00207039	0.0107269	0.00582208	3780	tags=71%, list=23%, signal=55%	CENPP/CENPT/CENPA/CENPI/RBBP7/CENPW/CENPL/RSF1/OIP5/CENPQ/CENPH/NPM1/RBBP4/CENPK/ITGB3BP
REACTOME_TRANSCRIPTIONAL_REGULATION_BY_E2F6	REACTOME_TRANSCRIPTIONAL_REGULATION_BY_E2F6	34	-0.602416	-2.09407	0.00207469	0.0107269	0.00582208	3791	tags=62%, list=23%, signal=48%	PHC1/RBBP7/RBBP8/CHEK1/E2F1/RYBP/BMI1/MGA/PHC3/EZH2/CBX5/SUZ12/UXT/CBX3/CDC7/TFDP2/MAX/E2F6/RBBP4/PCGF6/YAF2
REACTOME_SYNTHESIS_OF_GLYCOSYLPHOSPHATIDYLINOSITOL_GPI_	REACTOME_SYNTHESIS_OF_GLYCOSYLPHOSPHATIDYLINOSITOL_GPI_	18	-0.630789	-1.8506	0.00208768	0.0107702	0.00584561	3996	tags=67%, list=24%, signal=51%	PIGA/PIGL/PIGZ/PIGN/PIGV/PIGX/PIGF/PIGW/PIGY/PIGC/PIGM/PIGP
REACTOME_MRNA_SPLICING_MINOR_PATHWAY	REACTOME_MRNA_SPLICING_MINOR_PATHWAY	46	-0.498444	-1.86477	0.00210526	0.01081	0.00586719	1795	tags=37%, list=11%, signal=33%	POLR2D/SNRPD3/SNRPG/POLR2F/POLR2H/DDX42/SNRNP35/GTF2F2/POLR2K/SNRPD2/ZCRB1/SNRPF/NCBP2/LSM2/SNRPE/SNRPD1/SNRNP48
REACTOME_RNA_POLYMERASE_II_TRANSCRIPTION_TERMINATION	REACTOME_RNA_POLYMERASE_II_TRANSCRIPTION_TERMINATION	52	-0.530598	-2.04799	0.00211416	0.01081	0.00586719	1733	tags=42%, list=10%, signal=38%	CSTF1/ZC3H11A/SARNP/SNRPD3/THOC2/SNRPG/CSTF2T/PCF11/FIP1L1/WDR33/RBM8A/THOC7/CSTF3/MAGOH/SNRPF/LSM11/NCBP2/SNRPE/PABPN1/UPF3B/MAGOHB/THOC1
REACTOME_RRNA_MODIFICATION_IN_THE_NUCLEUS_AND_CYTOSOL	REACTOME_RRNA_MODIFICATION_IN_THE_NUCLEUS_AND_CYTOSOL	52	-0.532601	-2.05572	0.00211416	0.01081	0.00586719	3514	tags=52%, list=21%, signal=41%	RPS2/UTP18/NHP2/IMP3/PNO1/NOP56/BMS1/NOP2/DKC1/DDX47/RPS6/RPS7/DCAF13/MPHOSPH10/WDR75/DDX52/WDR36/FBL/EMG1/UTP15/KRR1/WDR43/NOL11/FCF1/NOP58/THUMPD1/GAR1
REACTOME_RNA_POLYMERASE_I_TRANSCRIPTION	REACTOME_RNA_POLYMERASE_I_TRANSCRIPTION	50	-0.475936	-1.81877	0.00211864	0.01081	0.00586719	3221	tags=46%, list=19%, signal=37%	MTA1/POLR1C/TTF1/CD3EAP/KAT2A/TBP/GTF2H4/GATAD2B/TAF1A/POLR2F/GTF2H5/POLR2H/POLR2K/CBX3/CDK7/CCNH/POLR1D/HDAC2/ZNRD1/RBBP4/TWISTNB/MNAT1/TAF1D
REACTOME_SNRNP_ASSEMBLY	REACTOME_SNRNP_ASSEMBLY	50	-0.558974	-2.1361	0.00211864	0.01081	0.00586719	1728	tags=32%, list=10%, signal=29%	SNRPD3/SNRPG/DDX20/SMN1/NUP43/NUP54/SNRPD2/SNRPF/CLNS1A/GEMIN8/NCBP2/SMN2/SEH1L/SNRPE/NUP35/SNRPD1
REACTOME_RNA_POLYMERASE_I_TRANSCRIPTION_INITIATION	REACTOME_RNA_POLYMERASE_I_TRANSCRIPTION_INITIATION	47	-0.509707	-1.91989	0.00212314	0.01081	0.00586719	3221	tags=51%, list=19%, signal=41%	RBBP7/POLR1B/MTA1/POLR1C/TTF1/CD3EAP/KAT2A/TBP/GTF2H4/GATAD2B/TAF1A/POLR2F/GTF2H5/POLR2H/POLR2K/CDK7/CCNH/POLR1D/HDAC2/ZNRD1/RBBP4/TWISTNB/MNAT1/TAF1D
REACTOME_NEGATIVE_EPIGENETIC_REGULATION_OF_RRNA_EXPRESSION	REACTOME_NEGATIVE_EPIGENETIC_REGULATION_OF_RRNA_EXPRESSION	49	-0.50986	-1.92573	0.0021645	0.0109966	0.00596845	3610	tags=53%, list=22%, signal=42%	POLR1B/DNMT3B/POLR1C/ARID4B/TTF1/CD3EAP/SIRT1/SAP30L/TBP/GTF2H4/SIN3A/TAF1A/POLR2F/GTF2H5/POLR2H/POLR2K/CDK7/CCNH/POLR1D/HDAC2/ZNRD1/SUDS3/TWISTNB/MNAT1/SAP18/TAF1D
REACTOME_TELOMERE_MAINTENANCE	REACTOME_TELOMERE_MAINTENANCE	61	-0.412814	-1.63167	0.0021692	0.0109966	0.00596845	4558	tags=51%, list=27%, signal=37%	POLR2J/PRIM1/PCNA/TERF2/RFC1/POLR2I/CCNA1/BLM/NHP2/POLD2/RFC5/DNA2/TERF2IP/SHQ1/ATRX/RFC3/DKC1/POLR2D/POT1/RFC4/POLR2F/RPA3/POLR2H/POLR2K/DSCC1/WRN/TERF1/PRIM2/ANKRD28/CDK2/GAR1
REACTOME_TRANSCRIPTION_OF_THE_HIV_GENOME	REACTOME_TRANSCRIPTION_OF_THE_HIV_GENOME	62	-0.419699	-1.66731	0.00217865	0.0110206	0.00598148	3959	tags=40%, list=24%, signal=31%	TAF7/POLR2I/TAF3/TAF2/TCEA1/CCNT2/SUPT4H1/GTF2A2/TBP/GTF2H4/TAF4B/POLR2D/POLR2F/GTF2H5/POLR2H/TAF9/GTF2F2/POLR2K/CDK7/RNMT/CCNH/TAF9B/TAF11/NCBP2/MNAT1
REACTOME_PROCESSING_OF_DNA_DOUBLE_STRAND_BREAK_ENDS	REACTOME_PROCESSING_OF_DNA_DOUBLE_STRAND_BREAK_ENDS	57	-0.476448	-1.8622	0.00218341	0.0110208	0.00598159	3697	tags=47%, list=22%, signal=37%	CCNA1/BLM/PPP4R2/RBBP8/CHEK1/NBN/RFC5/DNA2/UBE2V2/ATR/BRIP1/RFC3/MDC1/TIPIN/TP53BP1/RFC4/UIMC1/RPA3/UBE2I/SUMO1/UBE2N/WRN/RAD17/RPS27A/CDK2/RAD1/SUMO2
REACTOME_TRANSPORT_OF_MATURE_TRANSCRIPT_TO_CYTOPLASM	REACTOME_TRANSPORT_OF_MATURE_TRANSCRIPT_TO_CYTOPLASM	66	-0.442007	-1.77083	0.00218818	0.0110211	0.00598176	1733	tags=26%, list=10%, signal=23%	SARNP/THOC2/FIP1L1/WDR33/NUP43/NXT1/RBM8A/NUP54/THOC7/EIF4E/MAGOH/NCBP2/SEH1L/UPF3B/NUP35/MAGOHB/THOC1
REACTOME_CHROMOSOME_MAINTENANCE	REACTOME_CHROMOSOME_MAINTENANCE	81	-0.462473	-1.94501	0.00219298	0.0110215	0.00598199	3911	tags=47%, list=23%, signal=36%	RFC1/POLR2I/RBBP7/CCNA1/BLM/CENPW/CENPL/NHP2/POLD2/RFC5/DNA2/TERF2IP/SHQ1/RSF1/ATRX/RFC3/OIP5/DKC1/POLR2D/CENPQ/POT1/RFC4/POLR2F/RPA3/POLR2H/POLR2K/DSCC1/WRN/CENPH/TERF1/NPM1/PRIM2/ANKRD28/RBBP4/CENPK/CDK2/ITGB3BP/GAR1
REACTOME_ACTIVATION_OF_THE_MRNA_UPON_BINDING_OF_THE_CAP_BINDING_COMPLEX_AND_EIFS_AND_SUBSEQUENT_BINDING_TO_43S	REACTOME_ACTIVATION_OF_THE_MRNA_UPON_BINDING_OF_THE_CAP_BINDING_COMPLEX_AND_EIFS_AND_SUBSEQUENT_BINDING_TO_43S	60	-0.565035	-2.22299	0.00221239	0.0110952	0.00602198	3633	tags=53%, list=22%, signal=42%	RPSA/RPS2/EIF3H/RPS12/RPS11/RPS19/RPS16/RPS8/RPS6/RPS28/RPS7/RPS26/RPS18/RPS3A/EIF3E/RPS4X/EIF1AX/RPS3/EIF4A2/EIF3M/EIF2S3/RPS23/RPS17/RPS29/RPS27A/EIF4E/EIF3J/RPS13/RPS15A/RPS20/RPS24/RPS25
KEGG_RIBOSOME	KEGG_RIBOSOME	87	-0.673272	-2.86657	0.00223214	0.011099	0.00602404	3021	tags=62%, list=18%, signal=51%	RPL41/RPL29/RPL6/RPL26/RPS11/RPL7/RPS19/RPS16/RPL23/RPL36AL/RPL37/RPS8/RPL9/RPL14/RPS6/RPS28/RPS7/RPL35/RPL5/RPL39/RPS26/RPS18/RPS3A/RPL17/RPL10A/RPL11/RPS4X/RPL21/RPL12/RPS3/RPL30/RPL32/RPL27A/RPS23/RPL31/RPS17/RPS29/RPL23A/RPL27/RPL38/RPS27A/RPL22L1/RPL15/RPS13/RPL34/RPS15A/RPL24/RPS20/RPS24/RSL24D1/RPS25/RPL35A/RPL22/RPL36A
REACTOME_EPIGENETIC_REGULATION_OF_GENE_EXPRESSION	REACTOME_EPIGENETIC_REGULATION_OF_GENE_EXPRESSION	88	-0.414727	-1.77228	0.00223214	0.011099	0.00602404	3610	tags=44%, list=22%, signal=35%	POLR1B/PHF1/DNMT3B/UHRF1/MTA1/POLR1C/ARID4B/TTF1/JARID2/CD3EAP/SIRT1/KAT2A/SAP30L/TBP/GTF2H4/SIN3A/GATAD2B/TAF1A/EZH2/POLR2F/GTF2H5/POLR2H/POLR2K/SUZ12/CBX3/CDK7/DNMT3A/CCNH/POLR1D/HDAC2/ZNRD1/RBBP4/SUDS3/TWISTNB/MNAT1/SAP18/TAF1D/MTF2/AEBP2
WP_CYTOPLASMIC_RIBOSOMAL_PROTEINS	WP_CYTOPLASMIC_RIBOSOMAL_PROTEINS	88	-0.64046	-2.73692	0.00223214	0.011099	0.00602404	3021	tags=60%, list=18%, signal=50%	RPL41/RPL29/RPL6/RPL26/RPS11/RPL7/RPS19/RPS16/RPL23/RPL37/RPS8/RPL9/RPL14/RPS6/RPS28/RPS7/RPL35/MRPL19/RPL5/RPL39/RPS26/RPS18/RPS3A/RPL17/RPL10A/RPL11/RPS4X/RPL21/RPL12/RPS3/RPL30/RPL32/RPL27A/RPS23/RPS6KB1/RPL31/RPS17/RPS29/RPL23A/RPL27/RPL38/RPS27A/RPL15/RPS13/RPL34/RPS15A/RPL24/RPS20/RPS24/RPS25/RPL35A/RPL22/RPL36A
WP_GENES_RELATED_TO_PRIMARY_CILIUM_DEVELOPMENT_BASED_ON_CRISPR	WP_GENES_RELATED_TO_PRIMARY_CILIUM_DEVELOPMENT_BASED_ON_CRISPR	88	-0.621	-2.65376	0.00223214	0.011099	0.00602404	3603	tags=61%, list=22%, signal=48%	CEP120/CEP192/BBS10/IFT27/CEP97/FUZ/DYNLL1/OFD1/IFT140/MKS1/BBS9/IFT88/BBS1/TTC23/IFT52/TTC8/ARMC9/ARL13B/IFT122/IFT46/TRAF3IP1/ARL6/IFT74/CEP76/RAB23/IFT80/TUBD1/WDR19/TULP3/TMEM216/KIAA0753/TTC26/BBS5/TMEM17/KIF3A/CBY1/TCTN1/DYNC2LI1/TMEM67/TCTEX1D2/CLUAP1/TCTN2/PIBF1/TUBE1/IFT81/MIB1/SASS6/EFCAB7/RPGRIP1L/WDR60/RABL2A/FGFR1OP/LZTFL1/HSPB11
REACTOME_SELENOAMINO_ACID_METABOLISM	REACTOME_SELENOAMINO_ACID_METABOLISM	109	-0.601101	-2.66436	0.0022779	0.0112629	0.00611302	3021	tags=62%, list=18%, signal=51%	RPS27L/TXNRD1/RPL36/RPLP0/RPSA/SCLY/RPS2/RPS12/RPLP2/RPL41/RPL29/SECISBP2/RPL6/RPL26/RPS11/RPL7/RPS19/RPS16/RPL23/RPL36AL/RPL37/RPS8/RPL9/RPL14/RPS6/RPS28/RPS7/PSTK/RPL35/RPL5/RPL39/RPS26/RPS18/CTH/RPS3A/RPL17/RPL10A/RPL11/RPS4X/SEPSECS/RPL21/RPL12/RPS3/RPL30/RPL32/RPL27A/RPS23/RPL31/RPS17/RPS29/RPL23A/RPL27/RPL38/RPS27A/RPL22L1/EEF1E1/RPL15/RPS13/RPL34/RPS15A/AIMP1/RPL24/RPS20/RPS24/RPS25/RPL35A…
REACTOME_MITOCHONDRIAL_TRANSLATION	REACTOME_MITOCHONDRIAL_TRANSLATION	92	-0.50723	-2.18166	0.00228311	0.0112629	0.00611302	4742	tags=55%, list=28%, signal=40%	MRPS7/MRPL52/MRPS9/MTRF1L/MRPL21/MRPL35/MRRF/ERAL1/MRPL2/MRPS6/CHCHD1/MRPL17/GFM2/MTFMT/MRPL36/MRPL15/MRPS27/MRPL50/MRPL22/MRPS22/MRPS16/MRPS35/MRPL39/MRPL24/MRPL27/MRPL11/MRPL51/MRPS17/MRPL48/MRPS36/MRPL19/MRPS28/MRPL3/MRPS14/MRPL42/MRPL30/PTCD3/MRPL45/MRPL47/TSFM/MRPS25/MRPL9/MRPL46/MRPS33/MRPL1/MRPS21/MRPS31/MRPS30/MRPS18C/MTIF3/MRPL32
KEGG_SPLICEOSOME	KEGG_SPLICEOSOME	110	-0.442895	-1.96287	0.00229358	0.0112629	0.00611302	2766	tags=43%, list=17%, signal=36%	U2AF1/SNRNP70/RBM17/SNRPA1/ZMAT2/SNRPA/PRPF3/SYF2/CWC15/DDX46/RBM22/SNRNP27/BCAS2/HNRNPC/PHF5A/PRPF38A/SNRPB2/SNRPD3/THOC2/PRPF40A/SNRPG/DDX42/SNRPC/SMNDC1/HNRNPA1L2/DHX15/LSM3/RBM8A/PPIH/SNRPD2/LSM5/MAGOH/TRA2B/PRPF38B/SNRPF/HNRNPA3/NCBP2/HNRNPA1/RBM25/LSM2/SNRPE/RBMX/MAGOHB/SNRPD1/THOC1/TRA2A/TCERG1
WP_MRNA_PROCESSING	WP_MRNA_PROCESSING	110	-0.453455	-2.00967	0.00229358	0.0112629	0.00611302	2766	tags=42%, list=17%, signal=35%	METTL3/U2AF1/SNRNP70/RBM17/SNRPA1/SNRPA/PRPF3/NONO/HNRNPAB/CSTF1/CELF4/CLK1/FUS/HNRNPC/PHF5A/HNRNPR/SNRPB2/SNRPD3/PRPF40A/SNRPG/HNRNPL/CLK4/DDX20/CSTF2T/DHX15/PCBP2/SFPQ/HNRNPA2B1/SRPK1/RNMT/CSTF3/PRPF4B/SNRPD2/RBM39/TRA2B/SNRPF/NCBP2/HNRNPH1/HNRNPA1/LSM2/SNRPE/PABPN1/RBMX/SNRPD1/HNRNPD/PTBP2
REACTOME_HOMOLOGY_DIRECTED_REPAIR	REACTOME_HOMOLOGY_DIRECTED_REPAIR	91	-0.409714	-1.75159	0.00229885	0.0112629	0.00611302	5081	tags=54%, list=30%, signal=38%	XRCC1/PALB2/ATRIP/ERCC4/ABL1/UBA52/POLH/PCNA/BRCA1/UBB/RAD51AP1/RFC1/CCNA1/PARP2/BLM/PPP4R2/RBBP8/POLD2/CHEK1/NBN/RFC5/XRCC2/DNA2/UBE2V2/ATR/LIG3/BRIP1/RAD52/RFC3/GEN1/MDC1/TIPIN/POLE2/POLE3/TP53BP1/EME1/RFC4/UIMC1/RPA3/UBE2I/SUMO1/UBE2N/WRN/RAD17/RPS27A/RAD51C/CDK2/RAD1/SUMO2
REACTOME_RESPONSE_OF_EIF2AK4_GCN2_TO_AMINO_ACID_DEFICIENCY	REACTOME_RESPONSE_OF_EIF2AK4_GCN2_TO_AMINO_ACID_DEFICIENCY	101	-0.627884	-2.73912	0.00229885	0.0112629	0.00611302	3935	tags=64%, list=24%, signal=50%	RPS27L/RPL36/IMPACT/RPLP0/RPSA/RPS2/RPS12/RPLP2/ATF3/RPL41/RPL29/RPL6/RPL26/RPS11/RPL7/RPS19/RPS16/RPL23/RPL36AL/RPL37/RPS8/RPL9/RPL14/RPS6/RPS28/RPS7/RPL35/RPL5/RPL39/RPS26/RPS18/RPS3A/RPL17/RPL10A/ASNS/ATF4/RPL11/RPS4X/RPL21/RPL12/RPS3/RPL30/RPL32/RPL27A/EIF2S3/RPS23/RPL31/RPS17/RPS29/RPL23A/RPL27/RPL38/RPS27A/RPL22L1/RPL15/RPS13/RPL34/RPS15A/RPL24/RPS20/RPS24/RPS25/RPL35A/RPL22/RPL36A
REACTOME_SRP_DEPENDENT_COTRANSLATIONAL_PROTEIN_TARGETING_TO_MEMBRANE	REACTOME_SRP_DEPENDENT_COTRANSLATIONAL_PROTEIN_TARGETING_TO_MEMBRANE	112	-0.619535	-2.75193	0.00229885	0.0112629	0.00611302	3514	tags=62%, list=21%, signal=50%	RPS27L/SEC61B/RPL36/RPLP0/RPSA/RPS2/RPS12/RPLP2/SPCS3/SRP72/RPL41/RPL29/RPL6/RPL26/RPS11/RPL7/RPS19/RPS16/SRPRB/RPL23/RPL36AL/RPL37/RPS8/RPL9/RPL14/RPS6/RPS28/RPS7/RPL35/RPL5/RPL39/TRAM1/RPS26/RPS18/RPS3A/RPL17/RPL10A/SEC61G/RPL11/RPS4X/SRP9/RPL21/SRP19/RPL12/RPS3/SPCS2/RPL30/RPL32/RPL27A/RPS23/RPL31/RPS17/RPS29/RPL23A/RPL27/RPL38/RPS27A/RPL22L1/SEC61A2/RPL15/RPS13/RPL34/RPS15A/RPL24/RPS20/RPS24/…
REACTOME_EUKARYOTIC_TRANSLATION_ELONGATION	REACTOME_EUKARYOTIC_TRANSLATION_ELONGATION	94	-0.651063	-2.80577	0.00231481	0.0112703	0.006117	3633	tags=63%, list=22%, signal=49%	RPSA/RPS2/RPS12/RPLP2/EEF1G/RPL41/RPL29/RPL6/RPL26/RPS11/RPL7/RPS19/RPS16/RPL23/RPL36AL/RPL37/RPS8/RPL9/RPL14/RPS6/RPS28/RPS7/RPL35/RPL5/RPL39/RPS26/RPS18/RPS3A/RPL17/RPL10A/RPL11/RPS4X/RPL21/EEF1B2/RPL12/RPS3/RPL30/RPL32/RPL27A/RPS23/RPL31/RPS17/RPS29/RPL23A/RPL27/RPL38/RPS27A/RPL22L1/RPL15/RPS13/RPL34/RPS15A/RPL24/RPS20/RPS24/RPS25/RPL35A/RPL22/RPL36A
REACTOME_NONSENSE_MEDIATED_DECAY_NMD_	REACTOME_NONSENSE_MEDIATED_DECAY_NMD_	114	-0.611869	-2.72404	0.00231481	0.0112703	0.006117	3021	tags=54%, list=18%, signal=45%	RPL41/RPL29/RPL6/RPL26/RPS11/RPL7/RPS19/RPS16/RPL23/RPL36AL/RPL37/UPF2/RPS8/RPL9/RPL14/RPS6/RPS28/RPS7/RPL35/RPL5/RPL39/RPS26/RPS18/RPS3A/RPL17/RPL10A/PPP2R2A/RPL11/RPS4X/RPL21/DCP1A/RPL12/RPS3/RPL30/RPL32/RPL27A/RBM8A/RPS23/RPL31/RPS17/RPS29/RPL23A/RPL27/RPL38/RPS27A/RPL22L1/RPL15/MAGOH/RPS13/RPL34/RPS15A/RPL24/UPF3A/RPS20/NCBP2/RPS24/RPS25/UPF3B/RPL35A/MAGOHB/RPL22/RPL36A
REACTOME_TRNA_PROCESSING	REACTOME_TRNA_PROCESSING	94	-0.422483	-1.8207	0.00231481	0.0112703	0.006117	3103	tags=33%, list=19%, signal=27%	NUP153/TSEN54/TRMT5/XPOT/TYW3/RPP38/GTPBP3/FAM98B/THADA/RPP30/TRDMT1/TYW1/PUS7/ADAT2/TSEN15/RPP14/NUP43/METTL1/TRIT1/RPP40/CDKAL1/NUP54/TSEN2/RPPH1/TPRKB/NSUN6/SEH1L/TRMT11/TRNT1/TRMT61B/NUP35
REACTOME_EUKARYOTIC_TRANSLATION_INITIATION	REACTOME_EUKARYOTIC_TRANSLATION_INITIATION	120	-0.588173	-2.64002	0.00232019	0.0112729	0.00611845	3021	tags=52%, list=18%, signal=43%	RPL41/RPL29/RPL6/RPL26/RPS11/RPL7/RPS19/EIF5B/RPS16/RPL23/RPL36AL/RPL37/RPS8/RPL9/RPL14/RPS6/RPS28/EIF5/RPS7/RPL35/RPL5/RPL39/RPS26/RPS18/RPS3A/RPL17/RPL10A/EIF3E/RPL11/RPS4X/RPL21/RPL12/EIF1AX/RPS3/RPL30/RPL32/EIF4A2/EIF3M/RPL27A/EIF2S3/RPS23/RPL31/RPS17/RPS29/RPL23A/RPL27/RPL38/RPS27A/EIF4E/RPL22L1/EIF3J/RPL15/RPS13/RPL34/RPS15A/RPL24/RPS20/RPS24/RPS25/RPL35A/RPL22/RPL36A
REACTOME_MRNA_SPLICING	REACTOME_MRNA_SPLICING	170	-0.459058	-2.18938	0.002331	0.011302	0.00613422	2766	tags=39%, list=17%, signal=33%	SNRPA/PPWD1/PRPF3/SYF2/CWC15/DDX46/RBM22/CSTF1/SNRNP27/FUS/CWC27/BCAS2/HNRNPC/PHF5A/POLR2D/HNRNPR/PRPF38A/SNRPB2/SNRPD3/WBP4/PRPF40A/PPIL3/SNRPG/HNRNPL/POLR2F/POLR2H/CSTF2T/PCF11/DDX42/FIP1L1/SNRPC/SMNDC1/DHX15/SNRNP35/GTF2F2/POLR2K/PPIL6/PCBP2/HNRNPA2B1/ELAVL1/WDR33/HNRNPA0/PPIL4/LSM3/RBM8A/PPIH/CCAR1/CSTF3/SNRPD2/ZCRB1/LSM5/MAGOH/TRA2B/SNRPF/HNRNPA3/NCBP2/HNRNPH1/HNRNPA1/LSM2/SNRPE/PABPN1/UPF3B…
REACTOME_REGULATION_OF_EXPRESSION_OF_SLITS_AND_ROBOS	REACTOME_REGULATION_OF_EXPRESSION_OF_SLITS_AND_ROBOS	168	-0.441714	-2.1035	0.00233645	0.0113049	0.00613582	3031	tags=40%, list=18%, signal=33%	PSMA3/RPL41/RPL29/PSMA2/RPL6/RPL26/RPS11/RPL7/RPS19/PSMC6/RPS16/RPL23/RPL36AL/RPL37/UPF2/COL4A5/RPS8/LHX4/RPL9/RPL14/RPS6/RPS28/RPS7/PSMA1/RPL35/PSMB2/RPL5/RPL39/RPS26/RPS18/RPS3A/RPL17/RPL10A/RPL11/RPS4X/RPL21/RPL12/RPS3/RPL30/RPL32/RPL27A/RBM8A/RPS23/RPL31/RPS17/RPS29/RPL23A/RPL27/RPL38/RPS27A/RPL22L1/RPL15/MAGOH/RPS13/RPL34/RPS15A/RPL24/UPF3A/RPS20/NCBP2/RPS24/RPS25/UPF3B/RPL35A/MAGOHB/RPL22/R…
REACTOME_INFLUENZA_INFECTION	REACTOME_INFLUENZA_INFECTION	154	-0.51752	-2.42016	0.00240385	0.011607	0.00629977	3103	tags=44%, list=19%, signal=36%	NUP153/RPL41/RPL29/RPL6/RPL26/RPS11/RPL7/RPS19/RPS16/RPL23/RPL36AL/RPL37/XPO1/RPS8/RPL9/RPL14/RPS6/RPS28/RPS7/RPL35/RPL5/POLR2D/RPL39/RPS26/RPS18/RPS3A/RPL17/RPL10A/CALR/POLR2F/POLR2H/KPNA5/RPL11/RPS4X/GTF2F2/POLR2K/RPL21/RPL12/RPS3/RPL30/RPL32/NUP43/RPL27A/RPS23/NUP54/RPL31/RPS17/RPS29/RPL23A/RPL27/RPL38/RPS27A/RPL22L1/GRSF1/RPL15/RPS13/RPL34/RPS15A/RPL24/RPS20/RPS24/SEH1L/RPS25/PABPN1/NUP35/RPL…
WP_CILIOPATHIES	WP_CILIOPATHIES	157	-0.481588	-2.25566	0.00241546	0.011639	0.00631715	4287	tags=49%, list=26%, signal=37%	GAS8/GLIS2/TCTN3/CCDC65/ALMS1/ANKS6/PLK4/WDR35/RSPH3/CEP120/KIF7/CCDC103/DDX59/BBS10/IFT27/POMGNT1/TTC25/OFD1/DNAH6/CEP78/IFT140/ARMC4/HYLS1/RSPH4A/MKS1/BBS9/NPHP1/BBS1/NPHP3/PDE6D/ANKS3/IFT52/XPNPEP3/TTC8/TMEM138/MAK/ARL13B/IFT122/TOPORS/TRAF3IP1/ARL6/RAB23/IFT80/TTLL5/WDR19/TMEM216/KIAA0753/ATXN10/BBS5/TMEM17/SMO/TCTN1/TAPT1/DYNC2LI1/TMEM67/TCTEX1D2/DNAH11/C8orf37/CLUAP1/TCTN2/EFHC1/AHI1/PIBF1/…
REACTOME_CILIUM_ASSEMBLY	REACTOME_CILIUM_ASSEMBLY	186	-0.380675	-1.82401	0.002457	0.0118148	0.00641258	3486	tags=39%, list=21%, signal=31%	ARF4/EXOC5/TUBB/DYNLRB2/BBS10/DYNLRB1/IFT27/CEP97/DYNLL1/OFD1/CEP78/IFT140/CCT4/CEP72/CEP135/MKS1/BBS9/IFT88/NPHP1/BBS1/NPHP3/PDE6D/EXOC6/PCM1/IFT52/TTC8/TTC30A/DYNLL2/HAUS5/ARL13B/IFT122/IFT46/TRAF3IP1/ARL6/IFT74/CEP76/HAUS1/IFT80/CCT2/WDR19/AKAP9/TMEM216/UNC119B/CETN2/TTC26/CEP63/BBS5/HAUS3/KIF3A/SMO/TCTN1/DYNC2LI1/TMEM67/TCTEX1D2/HAUS6/CEP57/CLUAP1/CENPJ/CSNK1E/TCTN2/AHI1/CEP70/IQCB1/IFT81/SDC…
REACTOME_RRNA_PROCESSING	REACTOME_RRNA_PROCESSING	189	-0.570244	-2.73602	0.00247525	0.0118781	0.00644693	4045	tags=59%, list=24%, signal=45%	RCL1/RPS27L/EXOSC7/RPL36/EXOSC9/DIS3/RPLP0/EXOSC5/RPSA/PELP1/RPS2/TSR1/UTP18/RPS12/RPLP2/NHP2/WDR12/RIOK2/NOB1/IMP3/RPL41/RPL29/RPL6/RPL26/RPS11/PNO1/NOP56/BMS1/RPL7/RPS19/NSUN4/RPS16/RPL23/RPL36AL/RPP38/RPL37/NOP2/EXOSC3/RPS8/DKC1/DDX47/RPL9/RPL14/RPS6/RPS28/RPS7/DCAF13/RPL35/MPHOSPH10/RPL5/C1D/WDR75/RPL39/RPP30/DDX52/WDR36/RPS26/RPS18/EXOSC6/RPS3A/RPL17/RPL10A/FBL/NIP7/RPL11/RPS4X/GNL3/RBM28/RI…
REACTOME_PROCESSING_OF_CAPPED_INTRON_CONTAINING_PRE_MRNA	REACTOME_PROCESSING_OF_CAPPED_INTRON_CONTAINING_PRE_MRNA	216	-0.449586	-2.18434	0.00248139	0.0118832	0.00644969	2796	tags=43%, list=17%, signal=36%	CWC25/NUP107/METTL3/U2AF1/SNRNP70/RBM17/SNRPA1/SF1/RNPC3/CWC22/NUP153/FYTTD1/SNRPA/PPWD1/PRPF3/SYF2/CWC15/DDX46/RBM22/CSTF1/SNRNP27/ZC3H11A/FUS/CWC27/BCAS2/HNRNPC/PHF5A/POLR2D/HNRNPR/PRPF38A/SNRPB2/SARNP/SNRPD3/METTL14/WBP4/THOC2/PRPF40A/PPIL3/SNRPG/HNRNPL/POLR2F/POLR2H/CSTF2T/PCF11/DDX42/FIP1L1/SNRPC/SMNDC1/DHX15/SNRNP35/GTF2F2/POLR2K/PPIL6/PCBP2/WTAP/HNRNPA2B1/ELAVL1/WDR33/HNRNPA0/PPIL4/NUP43/N…
REACTOME_ORGANELLE_BIOGENESIS_AND_MAINTENANCE	REACTOME_ORGANELLE_BIOGENESIS_AND_MAINTENANCE	256	-0.319767	-1.57584	0.0025	0.0119479	0.00648477	3417	tags=35%, list=20%, signal=28%	EXOC5/TUBB/DYNLRB2/BBS10/DYNLRB1/IFT27/CEP97/DYNLL1/OFD1/CEP78/IFT140/CCT4/CEP72/SIRT3/MAPK12/CEP135/MKS1/BBS9/IFT88/CYCS/TFAM/NPHP1/BBS1/NPHP3/PDE6D/APOO/SIRT4/EXOC6/MAPK11/PCM1/IFT52/TTC8/TTC30A/DYNLL2/HAUS5/ARL13B/IFT122/IFT46/TRAF3IP1/ARL6/IFT74/CEP76/HAUS1/IFT80/CCT2/WDR19/AKAP9/TBL1XR1/TMEM216/UNC119B/CETN2/GABPB1/TTC26/CEP63/BBS5/APOOL/HAUS3/KIF3A/CREB1/SMO/CHD9/TCTN1/DYNC2LI1/TMEM67/TCTEX…
REACTOME_SIGNALING_BY_ROBO_RECEPTORS	REACTOME_SIGNALING_BY_ROBO_RECEPTORS	213	-0.34361	-1.66812	0.00251256	0.0119834	0.00650406	3031	tags=34%, list=18%, signal=28%	PSMA3/RPL41/RPL29/PSMA2/NCK1/RPL6/RPL26/RPS11/AKAP5/RPL7/RPS19/PSMC6/RPS16/RPL23/RPL36AL/RPL37/UPF2/COL4A5/FLRT3/RPS8/LHX4/RPL9/RPL14/RPS6/RPS28/RPS7/SRGAP3/PSMA1/RPL35/PSMB2/RPL5/RPL39/RPS26/RPS18/RPS3A/RPL17/RPL10A/ABL2/RPL11/RPS4X/RPL21/RPL12/RPS3/RPL30/RPL32/RPL27A/RBM8A/RPS23/RPL31/RPS17/RPS29/RPL23A/RPL27/RPL38/RPS27A/RPL22L1/RPL15/MAGOH/RPS13/RPL34/RPS15A/RPL24/UPF3A/RPS20/NCBP2/RPS24/RPS2…
REACTOME_DNA_REPAIR	REACTOME_DNA_REPAIR	262	-0.3237	-1.60152	0.00253165	0.0120498	0.00654011	3273	tags=32%, list=20%, signal=27%	PPP4R2/CHEK2/TCEA1/RBBP8/FANCM/POLD2/CHEK1/NBN/RFC5/XRCC2/ERCC8/MAPK8/CUL4B/COPS7B/ACTR5/DNA2/FANCB/TERF2IP/UBE2V2/ATR/RIF1/LIG3/ACTL6A/BRIP1/MBD4/RAD18/RAD52/RFC3/RCHY1/NEIL3/GEN1/MDC1/TIPIN/USP43/GTF2H4/POLE2/POLE3/TP53BP1/MSH2/POLR2D/EME1/POLB/ZNF830/INO80C/REV3L/POT1/RFC4/CHD1L/INO80D/UIMC1/MSH6/WDR48/POLR2F/RPA3/GTF2H5/POLR2H/UBE2I/CETN2/POLR2K/COPS8/SUMO1/UBE2N/NEIL2/CDK7/FANCF/WRN/UNG/REV1…
REACTOME_TRANSLATION	REACTOME_TRANSLATION	272	-0.523233	-2.59113	0.00253807	0.0120558	0.00654338	3637	tags=47%, list=22%, signal=38%	MRPS6/RPSA/CHCHD1/MRPL17/GFM2/RPS2/EIF3H/MTFMT/WARS2/RPS12/RPLP2/EEF1G/SPCS3/MRPL36/MRPL15/SRP72/MRPS27/MRPL50/RPL41/RPL29/RPL6/RPL26/RPS11/MRPL22/MRPS22/MRPS16/RPL7/MRPS35/RPS19/MARS2/EIF5B/MRPL39/RPS16/MRPL24/SRPRB/RPL23/RPL36AL/MRPL27/RPL37/MRPL11/FARSA/MRPL51/RPS8/RPL9/MRPS17/RPL14/RPS6/RPS28/EIF5/RPS7/MRPL48/PPA2/RPL35/MRPS36/MRPL19/RPL5/MRPS28/RPL39/TRAM1/MRPL3/MRPS14/RPS26/RPS18/RPS3A/RPL1…
REACTOME_METABOLISM_OF_AMINO_ACIDS_AND_DERIVATIVES	REACTOME_METABOLISM_OF_AMINO_ACIDS_AND_DERIVATIVES	350	-0.321126	-1.63771	0.0026455	0.0125406	0.00680651	4043	tags=38%, list=24%, signal=29%	RPS27L/TXNRD1/SRR/TSTD1/CARNS1/RPL36/GATM/AMT/ASS1/RPLP0/NDUFAB1/ETHE1/DIO2/DBT/DHTKD1/RPSA/SLC25A15/FAH/SCLY/ASPG/FTCD/RPS2/PHGDH/PSMA6/RPS12/RPLP2/GCAT/PYCR1/MCCC2/NAALAD2/ADO/MPST/MRI1/TPH1/PSMA3/RPL41/RPL29/DMGDH/SECISBP2/PSMA2/GCDH/RPL6/RPL26/RPS11/CKMT2/MCCC1/RPL7/UROC1/SLC25A2/RPS19/DLAT/PSMC6/PDHA1/RPS16/GAMT/RPL23/RPL36AL/RPL37/ENOPH1/HIBADH/NAT8L/SERINC5/RPS8/APIP/PXMP2/RPL9/RPL14/RPS6/…
WP_PI3KAKT_SIGNALING_PATHWAY	WP_PI3KAKT_SIGNALING_PATHWAY	329	0.294013	1.44233	0.00325203	0.0147504	0.00800589	3798	tags=28%, list=23%, signal=22%	PIK3R5/GNGT2/THBS1/ITGB7/PDPK1/NFKB1/PIK3AP1/EIF4E2/MAP2K1/SYK/IKBKG/CCND3/PIK3CD/PRLR/JAK2/CREB5/ITGB3/PKN1/MAPK3/GNB2/BCL2L11/ITGA7/PPP2R5B/MTOR/PCK2/GRB2/MAP2K2/CSF1R/FN1/IL4R/RAF1/ITGB5/TLR4/PTK2/VWF/CHUK/ITGA2B/PPP2R1A/SGK1/EPOR/PRKCA/CREB3L1/GNB1/RPS6KB2/MAPK1/LAMA2/CDKN1A/TSC2/PIK3R2/PHLPP2/IL6R/CDC37/IFNAR1/IL2RB/LPAR2/EFNA5/CREB3/VEGFC/LAMB3/STK11/JAK1/PIK3CG/ITGB1/CSF1/AKT1/NOS3/PPP2R5D…
REACTOME_CLASS_I_MHC_MEDIATED_ANTIGEN_PROCESSING_PRESENTATION	REACTOME_CLASS_I_MHC_MEDIATED_ANTIGEN_PROCESSING_PRESENTATION	353	0.29594	1.45821	0.00326264	0.0147504	0.00800589	2732	tags=25%, list=16%, signal=22%	HLA-E/NCF2/PSMD2/CD14/NCF1/RNF213/SEC24C/CD36/CTSS/MYD88/HECTD3/IKBKG/TAP1/ASB2/FBXW5/CYBB/TLR1/TAP2/UBA1/PSMF1/LY96/TRIM21/PSMD4/RNF19B/TLR6/UBAC1/HLA-G/HLA-B/HLA-F/PSMB10/KCTD7/HLA-C/PSMB8/PSMC4/TRAF7/KLHL2/RNF144B/TRIP12/BTK/UBC/FBXO6/ITGB5/VAMP3/FCGR1B/TLR4/FCGR1A/CHUK/CD207/UBE3B/FBXL5/KBTBD8/PSMD13/CYBA/DTX3L/UBR4/ATG7/RNF123/HERC1/PSMD3/PSMD8/HUWE1/PSMB9/TAPBP/SEC61A1/FBXL18/PSMA7/HLA-A/HE…
REACTOME_SIGNALING_BY_WNT	REACTOME_SIGNALING_BY_WNT	262	0.323582	1.55698	0.00329489	0.0147504	0.00800589	3644	tags=30%, list=22%, signal=24%	AP2A1/GNGT2/PSMD2/CCDC88C/AP2A2/CREBBP/AP2M1/EP300/PSMF1/PSMD4/GNB2/CLTC/PPP2R5B/PSMB10/ARRB2/PLCB3/PSMB8/PSMC4/FRAT2/CLTB/PFN1/UBC/RAC2/FRAT1/PRKCB/PLCB2/FZD8/PPP2R1A/PRKCA/PSMD13/PSMD3/CHD8/FZD1/WNT5B/DKK2/PSMD8/GNB1/PSMB9/KLHL12/PSMA7/KREMEN1/CALM1/AXIN1/PSMB3/DKK1/SMARCA4/PSMD9/RHOA/ITPR1/TLE4/PORCN/AKT1/PSMC3/PPP2R5D/AP2S1/PPP2R5C/PRKG2/PSMD1/WLS/FZD5/NFATC1/LGR6/HDAC1/PSMD6/GNG11/VPS35/PSMC…
KEGG_PATHWAYS_IN_CANCER	KEGG_PATHWAYS_IN_CANCER	318	0.301269	1.47128	0.00331126	0.0147504	0.00800589	2979	tags=25%, list=18%, signal=21%	PIK3R5/TGFB1/NFKB1/RXRA/PPARD/CREBBP/NFKB2/MAP2K1/RASSF5/IKBKG/SUFU/PIK3CD/EP300/SMAD3/TRAF3/CDKN2B/MAPK3/RARA/MTOR/GRB2/MAP2K2/CSF1R/FN1/CSF2RA/RAF1/ARAF/RAC2/PRKCB/SPI1/BIRC3/PTK2/TPM3/PTGS2/FZD8/CHUK/ITGA2B/BID/PRKCA/STK4/FZD1/WNT5B/STAT1/CBL/EGLN2/FADD/RALB/TGFBR2/MAPK1/DAPK2/PLCG2/LAMA2/CDKN1A/PIK3R2/CRK/AXIN1/VEGFC/RHOA/FOXO1/EGLN1/CTNNA1/LAMB3/NFKBIA/FH/JAK1/PIK3CG/ITGB1/AKT1/TRAF6/PIAS4/T…
REACTOME_ASPARAGINE_N_LINKED_GLYCOSYLATION	REACTOME_ASPARAGINE_N_LINKED_GLYCOSYLATION	291	0.314474	1.53046	0.00334448	0.0147504	0.00800589	2977	tags=29%, list=18%, signal=24%	GBF1/VCP/COPA/COG4/NPL/PMM1/TUBA4A/SEC24C/ACTR1A/MGAT1/CAPZB/RENBP/DCTN1/CTSZ/MAN1C1/DYNC1H1/ASGR2/SERPINA1/SEC16A/RAB1B/F5/B4GALT1/ASGR1/ARF1/FUCA1/TRAPPC10/NAPA/NEU1/SLC17A5/SPTBN5/UBC/SLC35C1/DCTN2/NAGK/TUBB1/ARCN1/CAPZA2/FOLR1/NSF/MVD/AMDHD2/GLB1/COPE/CTSA/ST6GALNAC4/PREB/CHST8/SEC22C/ARF3/TRAPPC1/ST3GAL5/TUBB2B/STX5/COPB2/TUBB2A/GMPPB/COPZ2/TMEM115/TRAPPC5/CAPZA1/CD55/TRAPPC9/ST3GAL2/YKT6/ST…
REACTOME_DEUBIQUITINATION	REACTOME_DEUBIQUITINATION	230	0.330937	1.57006	0.003367	0.0147504	0.00800589	3315	tags=34%, list=20%, signal=28%	VCP/TGFB1/PSMD2/ACTB/IKBKG/USP3/TADA2B/NOD2/TADA3/EP300/TNIP1/PSMF1/SMAD3/PSMD4/USP4/TRAF3/KDM1B/PSMB10/ARRB2/PSMB8/PSMC4/USP25/JOSD2/TRIM25/FKBP8/TNIP2/MUL1/USP5/UBC/USP19/BIRC3/MBD6/HCFC1/MCRS1/TAF10/PSMD13/RNF123/PSMD3/PSMD8/BECN1/PSMB9/HGS/ARRB1/TNFAIP3/TGFBR2/PSMA7/RIPK1/IFIH1/SMAD7/BAP1/NLRP3/AXIN1/KAT2B/PSMB3/PSMD9/RHOA/NFKBIA/KEAP1/USP9X/RNF135/PSMC3/UBE2D1/TNIP3/TRAF6/OTUB1/INO80/PSMD1/T…
WP_NRF2_PATHWAY	WP_NRF2_PATHWAY	134	0.369093	1.62633	0.00342466	0.0147504	0.00800589	4820	tags=42%, list=29%, signal=30%	G6PD/HMOX1/ABCC3/TGFB1/BLVRB/GGT1/SLC2A6/RXRA/PPARD/FTH1/CBR1/SERPINA1/GGTLC2/SRXN1/FTL/GSR/SLC6A6/CES1/SLC39A1/SLC2A9/PGD/ME1/SLC2A14/TGFBR2/GGTLC1/UGT2B7/KEAP1/SQSTM1/NRG1/GPX2/SLC2A3/PDGFB/GSTT2/SLC5A4/CES2/HSPA1A/SLC39A12/SLC2A10/SLC6A8/GCLC/GSTM4/NFE2L2/SLC2A8/EPHA3/ABCC4/GSTM1/NQO1/SLC6A19/GCLM/SLC5A11/ABCC5/SLC2A1/HBEGF/CBR3/SLC2A2/SLC6A7
REACTOME_FATTY_ACID_METABOLISM	REACTOME_FATTY_ACID_METABOLISM	166	0.345282	1.55994	0.00344828	0.0147504	0.00800589	3532	tags=33%, list=21%, signal=26%	ABCD1/PTGS1/GGT1/RXRA/PPARD/GPX1/PPT1/CBR1/ACOX2/ALOX5AP/PCTP/CYP1B1/PECR/ELOVL1/ACOT9/SLC27A3/ALOX5/ACLY/ACSL1/PLA2G4A/LTA4H/PTGS2/ACSL4/CRAT/DPEP2/ALDH3A2/ACAA1/ACSL5/ACOT8/HADHA/SLC25A20/CPT2/ELOVL6/ACOX3/CYP4F22/ELOVL3/ELOVL5/GPX4/EPHX2/GPX2/CYP4B1/MAPKAPK2/DECR1/FADS1/OLAH/TBXAS1/ACSBG1/PTGES/SLC25A1/ACADS/ACSF2/PTGES2/ACOXL/HPGD
REACTOME_P75_NTR_RECEPTOR_MEDIATED_SIGNALLING	REACTOME_P75_NTR_RECEPTOR_MEDIATED_SIGNALLING	93	0.416228	1.74608	0.0034904	0.0147504	0.00800589	3317	tags=40%, list=20%, signal=32%	FGD2/ARHGEF10L/AKAP13/VAV1/PREX1/FGD4/NFKB1/MYD88/FGD3/ARHGEF1/IRAK1/BCL2L11/ARHGEF3/ARHGEF11/UBC/PSEN1/ABR/VAV2/ITSN1/ARHGDIA/NCSTN/ARHGEF12/PRDM4/RHOA/ARHGEF18/NFKBIA/PSEN2/SQSTM1/TRAF6/AATF/KALRN/RIPK2/RELA/PLEKHG2/HDAC1/APH1A/NGFR
REACTOME_COPI_DEPENDENT_GOLGI_TO_ER_RETROGRADE_TRAFFIC	REACTOME_COPI_DEPENDENT_GOLGI_TO_ER_RETROGRADE_TRAFFIC	95	0.394784	1.6534	0.00350877	0.0147504	0.00800589	3405	tags=31%, list=20%, signal=24%	GBF1/COPA/TUBA4A/KIF1C/KIF21B/KIF13B/KIF26B/RAB1B/ARF1/NAPA/TUBB1/ARCN1/KIF1B/NSF/KIF3B/COPE/ARF3/TUBB2B/COPB2/TUBB2A/COPZ2/KIFC2/KIF19/TUBAL3/TUBB8/ARFGAP2/KIF5A/TUBA1A/ARFGAP1
REACTOME_INTEGRATION_OF_ENERGY_METABOLISM	REACTOME_INTEGRATION_OF_ENERGY_METABOLISM	106	0.390683	1.65747	0.00350877	0.0147504	0.00800589	2718	tags=29%, list=16%, signal=25%	GNGT2/ADCY7/GNAI2/CD36/PRKACA/IQGAP1/PRKAR2A/GNB2/MLX/PLCB3/TKT/ACLY/MARCKS/PLCB2/PPP2R1A/ACSL4/PRKCA/PRKAR2B/GNB1/ADIPOR1/GNA14/AHCYL1/ITPR1/STK11/STX1A/ADCY4/ADCY3/SNAP25/PPP2R5D/PRKACG/TALDO1
REACTOME_TRANSCRIPTIONAL_REGULATION_BY_RUNX3	REACTOME_TRANSCRIPTIONAL_REGULATION_BY_RUNX3	94	0.405707	1.69643	0.00350877	0.0147504	0.00800589	4269	tags=45%, list=26%, signal=33%	ITGAL/TGFB1/PSMD2/CREBBP/EP300/PSMF1/SRC/SMAD3/PSMD4/BCL2L11/PSMB10/PSMB8/PSMC4/UBC/PSMD13/PSMD3/PSMD8/PSMB9/MAML2/PSMA7/HDAC4/CDKN1A/KAT2B/PSMB3/PSMD9/PSMC3/PSMD1/PSMD6/ZFHX3/PSMC2/NOTCH1/PSME3/PSMD7/HES1/PSMC5/MAML3/MAML1/PSMD11/RORC/PSME1/LEF1/RUNX3
REACTOME_HOST_INTERACTIONS_OF_HIV_FACTORS	REACTOME_HOST_INTERACTIONS_OF_HIV_FACTORS	125	0.382104	1.65995	0.00352734	0.0147504	0.00800589	2733	tags=30%, list=16%, signal=25%	AP2A1/HCK/CD4/PSMD2/AP2A2/AP1M1/AP1B1/AP2M1/NUP210/PSMF1/PSMD4/DOCK2/ARF1/AP1S2/PSMB10/PSMB8/PSMC4/UBC/NUP93/PSMD13/PSMD3/PSMD8/APOBEC3G/PACS1/PSMB9/PSMA7/HLA-A/FYN/PSMB3/NUP62/PSMD9/PSMC3/AP2S1/NUP98/SLC25A6/PSMD1/RANGAP1
KEGG_VASCULAR_SMOOTH_MUSCLE_CONTRACTION	KEGG_VASCULAR_SMOOTH_MUSCLE_CONTRACTION	110	0.413495	1.76059	0.00353357	0.0147504	0.00800589	3461	tags=36%, list=21%, signal=29%	ADCY7/PRKACA/MAP2K1/PPP1CA/KCNMB1/ARHGEF1/MRVI1/PRKCD/MAPK3/MAP2K2/PLCB3/ARHGEF11/RAF1/ARAF/PRKCB/CALM3/PLCB2/PLA2G4A/PRKCA/PLA2G2D/ADORA2A/RAMP3/MAPK1/CALM1/ARHGEF12/RHOA/ITPR1/KCNMA1/PTGIR/ADCY4/ADCY3/PRKACG/MYL6/GUCY1A2/PPP1CC/PRKCH/ADRA1A/CALD1/MYLK3/ITPR3
KEGG_ERBB_SIGNALING_PATHWAY	KEGG_ERBB_SIGNALING_PATHWAY	86	0.432662	1.78224	0.00357143	0.0147504	0.00800589	2690	tags=31%, list=16%, signal=26%	PIK3R5/PAK1/MAP2K1/PIK3CD/SRC/MAPK3/MTOR/GRB2/MAP2K2/CAMK2D/RAF1/ARAF/PRKCB/PTK2/PRKCA/CBL/RPS6KB2/SHC1/MAPK1/PLCG2/CDKN1A/PIK3R2/CRK/PIK3CG/NRG1/AKT1/AKT3
KEGG_VEGF_SIGNALING_PATHWAY	KEGG_VEGF_SIGNALING_PATHWAY	73	0.412162	1.64196	0.00359712	0.0147504	0.00800589	3098	tags=34%, list=19%, signal=28%	PIK3R5/MAP2K1/PIK3CD/SRC/MAPK3/MAP2K2/MAPK13/RAF1/RAC2/PRKCB/PTK2/PLA2G4A/PTGS2/PRKCA/PLA2G2D/MAPK1/PLCG2/PIK3R2/PXN/PIK3CG/AKT1/NOS3/AKT3/NFATC1/MAPKAPK2
PID_AVB3_INTEGRIN_PATHWAY	PID_AVB3_INTEGRIN_PATHWAY	73	0.429403	1.71064	0.00359712	0.0147504	0.00800589	2513	tags=27%, list=15%, signal=23%	TLN1/ILK/PI4KB/VCL/PTK2B/SRC/ITGB3/MAPK3/PI4KA/CSF1R/FN1/PTK2/CBL/TGFBR2/MAPK1/RHOA/PXN/COL13A1/CSF1/AKT1
REACTOME_GLUCOSE_METABOLISM	REACTOME_GLUCOSE_METABOLISM	88	0.418944	1.72639	0.00361011	0.0147504	0.00800589	3085	tags=33%, list=18%, signal=27%	HK1/SLC37A2/HK3/PFKFB4/PRKACA/PFKL/NUP210/FBP1/PCK2/GNPDA1/PGK1/PGAM1/PGAM2/NUP93/ALDOA/PPP2R1A/ALDOC/PFKFB3/NUP62/PFKFB2/ENO1/GCKR/PPP2R5D/NUP98/PRKACG/G6PC/SLC25A11/TPI1/PFKP
WP_PANCREATIC_ADENOCARCINOMA_PATHWAY	WP_PANCREATIC_ADENOCARCINOMA_PATHWAY	87	0.413911	1.70249	0.00361011	0.0147504	0.00800589	2768	tags=34%, list=17%, signal=29%	TGFB1/NFKB1/PAK1/MAP2K1/IKBKG/PIK3CD/PRKCD/SMAD3/MAPK3/MTOR/MAP2K2/RAF1/ARAF/RAC2/BAK1/CHUK/DUSP6/STAT1/RPS6KB2/RALB/TGFBR2/MAPK1/CDKN1A/PIK3R2/RHOA/JAK1/GADD45G/AKT1/AKT3/E2F2
REACTOME_DDX58_IFIH1_MEDIATED_INDUCTION_OF_INTERFERON_ALPHA_BETA	REACTOME_DDX58_IFIH1_MEDIATED_INDUCTION_OF_INTERFERON_ALPHA_BETA	74	0.432299	1.72715	0.00361664	0.0147504	0.00800589	2843	tags=38%, list=17%, signal=32%	NFKB1/CREBBP/NFKB2/IKBKG/NLRC5/EP300/TRAF3/S100A12/TRIM25/UBC/CASP10/TBK1/CHUK/DHX58/IRF7/FADD/TNFAIP3/ISG15/RIPK1/IFIH1/NLRX1/NFKBIA/RNF135/UBE2L6/UBE2D1/TRAF6/DDX58/NKIRAS2
REACTOME_CELL_DEATH_SIGNALLING_VIA_NRAGE_NRIF_AND_NADE	REACTOME_CELL_DEATH_SIGNALLING_VIA_NRAGE_NRIF_AND_NADE	72	0.420853	1.66657	0.00362976	0.0147504	0.00800589	3317	tags=38%, list=20%, signal=30%	FGD2/ARHGEF10L/AKAP13/VAV1/PREX1/FGD4/FGD3/ARHGEF1/BCL2L11/ARHGEF3/ARHGEF11/UBC/PSEN1/ABR/VAV2/ITSN1/NCSTN/ARHGEF12/ARHGEF18/PSEN2/SQSTM1/TRAF6/AATF/KALRN/PLEKHG2/APH1A/NGFR
REACTOME_SARS_COV_INFECTIONS	REACTOME_SARS_COV_INFECTIONS	84	0.449159	1.83817	0.00363636	0.0147504	0.00800589	2649	tags=39%, list=16%, signal=33%	AP2A1/VCP/AP2A2/ATP1A1/TLR7/TYK2/MGAT1/AP2M1/JAK2/PARP9/CHMP2A/GSK3A/IMPDH1/CHMP4B/FURIN/PARP10/UBC/PARP14/TBK1/BECN1/ST6GALNAC4/RIPK1/IL6R/CHMP7/ST3GAL2/CHMP4A/BRD4/ST6GALNAC3/JAK1/ITGB1/AP2S1/CYSLTR1/PARP4
BIOCARTA_MAPK_PATHWAY	BIOCARTA_MAPK_PATHWAY	81	0.433186	1.75151	0.003663	0.0147504	0.00800589	4506	tags=54%, list=27%, signal=40%	TGFB1/NFKB1/PAK1/MAP3K3/MAP2K1/MAP3K14/RPS6KA1/MAP3K11/MAPK7/MAP2K3/MAPK3/GRB2/MAP2K2/MAPK13/MAP3K6/RAF1/CHUK/MKNK2/STAT1/RPS6KB2/SHC1/MAPK1/RIPK1/TRADD/RPS6KA4/NFKBIA/MAP3K9/MAP4K2/MAPKAPK2/MAP2K6/RELA/MAP3K12/RAPGEF2/DAXX/MAP3K10/MAP2K7/MAPK14/SP1/RPS6KA3/MAP4K1/MAP3K5/MKNK1/HRAS/FOS
WP_APOPTOSIS	WP_APOPTOSIS	83	0.435343	1.77553	0.003663	0.0147504	0.00800589	3307	tags=42%, list=20%, signal=34%	TNFRSF1B/NFKB1/CASP1/IKBKG/TNFSF10/TRAF3/BCL2L11/IRF2/CASP10/BAK1/BBC3/BIRC3/IRF5/CFLAR/CHUK/BID/IRF7/FADD/PRF1/GZMB/RIPK1/TRADD/LTA/IRF1/NFKBIE/TNFRSF10B/NFKBIA/AKT1/IRF4/TRAF1/IRF6/BOK/RELA/APAF1/TNF
WP_COMPLEMENT_AND_COAGULATION_CASCADES	WP_COMPLEMENT_AND_COAGULATION_CASCADES	56	0.454678	1.73855	0.00368324	0.0147504	0.00800589	4217	tags=48%, list=25%, signal=36%	C5AR1/C1QA/C3/CR1/SERPINA1/C1QB/C1QC/C2/F5/CLTC/CFB/F12/VWF/THBD/PROS1/CD55/C6/F8/SERPINA5/CR2/MASP1/PLAUR/C3AR1/SERPINF2/C9/CFI/F13B
REACTOME_CELLULAR_RESPONSE_TO_HYPOXIA	REACTOME_CELLULAR_RESPONSE_TO_HYPOXIA	71	0.423393	1.66442	0.00369004	0.0147504	0.00800589	3598	tags=41%, list=22%, signal=32%	PSMD2/CREBBP/EP300/PSMF1/PSMD4/PSMB10/PSMB8/PSMC4/UBC/PSMD13/PSMD3/PSMD8/EGLN2/PSMB9/PSMA7/HIGD1A/PSMB3/PSMD9/EGLN1/PSMC3/UBE2D1/PSMD1/ARNT/CUL2/PSMD6/PSMC2/PSME3/PSMD7/PSMC5
REACTOME_INTERLEUKIN_17_SIGNALING	REACTOME_INTERLEUKIN_17_SIGNALING	71	0.42612	1.67514	0.00369004	0.0147504	0.00800589	3179	tags=35%, list=19%, signal=29%	NFKB1/MAP2K1/IKBKG/NOD2/RPS6KA1/IL17RA/MAPK7/IRAK1/MAP2K3/MAPK3/DUSP7/TNIP2/UBC/MEF2C/CHUK/PPP2R1A/DUSP6/MAPK1/PPP2R5D/TRAF6/TAB1/RIPK2/MAPKAPK2/MAP2K6/IL17C
SIG_PIP3_SIGNALING_IN_CARDIAC_MYOCTES	SIG_PIP3_SIGNALING_IN_CARDIAC_MYOCTES	65	0.423929	1.64526	0.00369004	0.0147504	0.00800589	2878	tags=32%, list=17%, signal=27%	PIK3R5/PREX1/PDPK1/PAK1/PTPN1/RPS6KA1/PIK3CD/CREB5/GSK3A/MTOR/INPPL1/GRB2/YWHAH/PTK2/SHC1/TSC2/IFI27/CREB3/AKT1/AKT3/PPP1R13B
REACTOME_DOWNSTREAM_SIGNALING_EVENTS_OF_B_CELL_RECEPTOR_BCR_	REACTOME_DOWNSTREAM_SIGNALING_EVENTS_OF_B_CELL_RECEPTOR_BCR_	80	0.427767	1.71905	0.00369686	0.0147504	0.00800589	3598	tags=41%, list=22%, signal=33%	PSMD2/NFKB1/IKBKG/PSMF1/PSMD4/PSMB10/PSMB8/PSMC4/UBC/PRKCB/CHUK/PSMD13/PSMD3/PSMD8/PSMB9/MALT1/PSMA7/CALM1/PSMB3/NFKBIE/PSMD9/NFKBIA/REL/PSMC3/PSMD1/FKBP1A/NFATC1/RELA/PSMD6/PSMC2/PSME3/PSMD7/PSMC5
WP_NOTCH_SIGNALING_PATHWAY_NETPATH	WP_NOTCH_SIGNALING_PATHWAY_NETPATH	61	0.437006	1.68557	0.00369686	0.0147504	0.00800589	4167	tags=46%, list=25%, signal=35%	NCOR2/NUMB/NFKB1/NOTCH2/EP300/JAK2/SRC/PSEN1/MAML2/CDKN1A/PIK3R2/NCSTN/NOTCH4/HES5/PSEN2/AKT1/HDAC1/APH1A/NOTCH1/HES1/SPEN/MAML3/MAML1/LCK/JAG2/HEY2/HIF1A/STAT3
WP_SELENIUM_MICRONUTRIENT_NETWORK	WP_SELENIUM_MICRONUTRIENT_NETWORK	70	0.431272	1.68953	0.00369686	0.0147504	0.00800589	3611	tags=39%, list=22%, signal=30%	MTHFR/PTGS1/NFKB1/GGT1/NFKB2/GPX1/KYNU/GGTLC2/LDLR/ALOX5AP/GSR/ALOX5/SOD2/PTGS2/ICAM1/KMO/GGTLC1/TXNRD2/PRDX4/SAA2/GPX4/GPX2/PNPO/RELA/TNF/CCL2/SEPHS2
KEGG_PPAR_SIGNALING_PATHWAY	KEGG_PPAR_SIGNALING_PATHWAY	69	0.446698	1.73983	0.0037037	0.0147504	0.00800589	2691	tags=29%, list=16%, signal=24%	ILK/PDPK1/CD36/RXRA/PPARD/APOA2/CYP27A1/ACOX2/PCK2/UBC/ACSL1/SLC27A4/ACSL4/ME1/ACAA1/ACSL5/CPT2/ACOX3/MMP1/PPARG
REACTOME_COPI_INDEPENDENT_GOLGI_TO_ER_RETROGRADE_TRAFFIC	REACTOME_COPI_INDEPENDENT_GOLGI_TO_ER_RETROGRADE_TRAFFIC	49	0.464927	1.74255	0.0037037	0.0147504	0.00800589	2092	tags=31%, list=13%, signal=27%	TUBA4A/ACTR1A/CAPZB/DCTN1/BICD2/DYNC1H1/AGPAT3/RAB3GAP1/DCTN2/TUBB1/PLA2G4A/CAPZA2/TUBB2B/TUBB2A/CAPZA1
KEGG_LONG_TERM_POTENTIATION	KEGG_LONG_TERM_POTENTIATION	68	0.43046	1.67312	0.00373134	0.0147504	0.00800589	2304	tags=29%, list=14%, signal=25%	CREBBP/PRKACA/MAP2K1/PPP1CA/RPS6KA1/EP300/MAPK3/MAP2K2/PLCB3/CAMK2D/RAF1/ARAF/PRKCB/CALM3/PLCB2/PRKCA/MAPK1/CALM1/GRIN2C/ITPR1
PID_UPA_UPAR_PATHWAY	PID_UPA_UPAR_PATHWAY	40	0.504456	1.81179	0.00373134	0.0147504	0.00800589	2449	tags=35%, list=15%, signal=30%	LRP1/ITGB2/ITGAM/TGFB1/FPR1/SRC/ITGB3/FPR2/FN1/ITGB5/FPR3/CRK/MMP3/ITGB1
REACTOME_DAG_AND_IP3_SIGNALING	REACTOME_DAG_AND_IP3_SIGNALING	40	0.515346	1.8509	0.00373134	0.0147504	0.00800589	4000	tags=50%, list=24%, signal=38%	ADCY7/PRKACA/PRKCD/PRKAR2A/PDE1B/CAMK2D/PRKCA/PRKAR2B/CALM1/CAMKK2/CAMKK1/AHCYL1/ITPR1/ADCY4/ADCY3/PRKACG/ITPR3/PLCG1/PRKCE/ADCY9
REACTOME_OVARIAN_TUMOR_DOMAIN_PROTEASES	REACTOME_OVARIAN_TUMOR_DOMAIN_PROTEASES	38	0.530763	1.88104	0.00373134	0.0147504	0.00800589	3072	tags=53%, list=18%, signal=43%	VCP/IKBKG/NOD2/TNIP1/TRAF3/TRIM25/TNIP2/UBC/TNFAIP3/RIPK1/IFIH1/RHOA/RNF135/UBE2D1/TNIP3/TRAF6/OTUB1/DDX58/RNF128/RIPK2
REACTOME_TRANSLOCATION_OF_SLC2A4_GLUT4_TO_THE_PLASMA_MEMBRANE	REACTOME_TRANSLOCATION_OF_SLC2A4_GLUT4_TO_THE_PLASMA_MEMBRANE	68	0.437701	1.70126	0.00373134	0.0147504	0.00800589	3393	tags=37%, list=20%, signal=29%	MYH9/EXOC3/ACTB/TUBA4A/MYO1C/TBC1D1/MYO5A/YWHAH/TUBB1/KIF3B/TUBB2B/PRKAG1/TUBB2A/CALM1/PRKAG3/AKT1/STX4/EXOC7/TUBAL3/TUBB8/PRKAB1/EXOC8/RAB10/TUBA1A/SFN
WP_PEPTIDE_GPCRS	WP_PEPTIDE_GPCRS	68	0.429884	1.67088	0.00373134	0.0147504	0.00800589	1908	tags=24%, list=11%, signal=21%	CX3CR1/C5AR1/CCR5/FPR1/CCR1/CCR2/FPR2/OPRL1/CXCR2/GRPR/FPR3/CCR10/CXCR1/CCR3/TACR2/CCR4
KEGG_ALDOSTERONE_REGULATED_SODIUM_REABSORPTION	KEGG_ALDOSTERONE_REGULATED_SODIUM_REABSORPTION	41	0.506644	1.82121	0.00374532	0.0147504	0.00800589	3393	tags=39%, list=20%, signal=31%	PIK3R5/PDPK1/ATP1A1/PIK3CD/MAPK3/PRKCB/SGK1/PRKCA/MAPK1/PIK3R2/PIK3CG/SLC9A3R2/ATP1B3/ATP1A2/FXYD2/SFN
REACTOME_TNF_SIGNALING	REACTOME_TNF_SIGNALING	41	0.492537	1.77051	0.00374532	0.0147504	0.00800589	3307	tags=44%, list=20%, signal=35%	IKBKG/USP4/RNF31/SPPL2A/UBC/BIRC3/CHUK/MADD/FADD/TNFAIP3/RIPK1/TRADD/SHARPIN/TRAF1/TAB1/RBCK1/BAG4/TNF
REACTOME_G_ALPHA_Z_SIGNALLING_EVENTS	REACTOME_G_ALPHA_Z_SIGNALLING_EVENTS	47	0.454615	1.67289	0.00376648	0.0147504	0.00800589	3355	tags=34%, list=20%, signal=27%	GNGT2/ADCY7/GNAI2/RGS19/PRKCD/GNB2/GNAZ/PRKCB/PRKCA/GNB1/ADCY4/ADCY3/PRKCH/GNG11/GNAI3/GNG10
REACTOME_INTERLEUKIN_12_SIGNALING	REACTOME_INTERLEUKIN_12_SIGNALING	44	0.486138	1.7715	0.00376648	0.0147504	0.00800589	2718	tags=39%, list=16%, signal=32%	IL12RB1/MSN/TYK2/LCP1/JAK2/ANXA2/ARF1/IL10/SOD2/CFL1/SERPINB2/AIP/CAPZA1/JAK1/GSTO1/PITPNA/TALDO1
SIG_CHEMOTAXIS	SIG_CHEMOTAXIS	44	0.482985	1.76002	0.00376648	0.0147504	0.00800589	3461	tags=45%, list=21%, signal=36%	PIK3R5/PDPK1/PAK1/LIMK1/PIK3CD/ACTR3/ARHGAP1/INPPL1/ARHGEF11/BTK/CFL1/ACTR2/ARHGAP4/ITPR1/PIK3CG/AKT1/AKT3/PPP1R13B/GDI1/ITPR3
KEGG_MTOR_SIGNALING_PATHWAY	KEGG_MTOR_SIGNALING_PATHWAY	50	0.465473	1.74199	0.00377358	0.0147504	0.00800589	2690	tags=36%, list=16%, signal=30%	PIK3R5/PDPK1/EIF4E2/ULK2/RPS6KA1/PIK3CD/MAPK3/MTOR/CAB39/RPS6KB2/MAPK1/TSC2/PIK3R2/VEGFC/STK11/PIK3CG/AKT1/AKT3
KEGG_NON_SMALL_CELL_LUNG_CANCER	KEGG_NON_SMALL_CELL_LUNG_CANCER	54	0.463395	1.75796	0.00377358	0.0147504	0.00800589	2768	tags=39%, list=17%, signal=33%	PIK3R5/PDPK1/RXRA/MAP2K1/RASSF5/PIK3CD/MAPK3/GRB2/MAP2K2/RAF1/ARAF/PRKCB/PRKCA/STK4/MAPK1/PLCG2/PIK3R2/PIK3CG/AKT1/AKT3/E2F2
PID_AMB2_NEUTROPHILS_PATHWAY	PID_AMB2_NEUTROPHILS_PATHWAY	39	0.525632	1.86793	0.00377358	0.0147504	0.00800589	669	tags=26%, list=4%, signal=25%	TLN1/HCK/LRP1/ITGB2/ITGAM/LYN/FGR/NFKB1/SELPLG/SRC
WP_G13_SIGNALING_PATHWAY	WP_G13_SIGNALING_PATHWAY	39	0.514229	1.82741	0.00377358	0.0147504	0.00800589	2546	tags=41%, list=15%, signal=35%	LIMK1/WAS/IQGAP1/PIK3CD/ARHGEF1/PKN1/DIAPH1/PFN1/ARHGDIB/PIP4K2A/CFL1/MYBPH/PIK3R2/CALM1/RHOA/CYFIP1
WP_HEPATITIS_C_AND_HEPATOCELLULAR_CARCINOMA	WP_HEPATITIS_C_AND_HEPATOCELLULAR_CARCINOMA	48	0.475035	1.75789	0.00377358	0.0147504	0.00800589	2768	tags=35%, list=17%, signal=30%	TGFB1/MYOF/NFKB1/SMAD3/MAPK3/GRB2/BIRC3/PTGS2/CXCR1/VAV2/CDKN1A/IL6R/JAK1/AKT1/CTTN/MMP1/E2F2
KEGG_PROTEASOME	KEGG_PROTEASOME	43	0.485652	1.74921	0.00380952	0.0147504	0.00800589	4107	tags=51%, list=25%, signal=39%	PSMD2/PSMF1/PSMD4/PSMB10/PSMB8/PSMC4/PSMD13/PSMD3/PSMD8/PSMB9/PSMA7/PSMB3/PSMC3/PSMD1/PSMD6/PSMC2/PSME3/PSMD7/PSMC5/PSMD11/PSME1/IFNG
REACTOME_SIGNALING_BY_SCF_KIT	REACTOME_SIGNALING_BY_SCF_KIT	43	0.474247	1.70813	0.00380952	0.0147504	0.00800589	2084	tags=33%, list=12%, signal=29%	LYN/VAV1/SH2B3/PTPN6/FES/JAK2/SRC/GRB2/PRKCA/STAT1/CBL/PIK3R2/GRAP2/FYN
WP_ENVELOPE_PROTEINS_AND_THEIR_POTENTIAL_ROLES_IN_EDMD_PHYSIOPATHOLOGY	WP_ENVELOPE_PROTEINS_AND_THEIR_POTENTIAL_ROLES_IN_EDMD_PHYSIOPATHOLOGY	43	0.476989	1.718	0.00380952	0.0147504	0.00800589	2667	tags=40%, list=16%, signal=33%	PLEC/TGFB1/ADCY7/MAP2K1/SMAD3/MAPK3/GRB2/MAP2K2/CFL1/SYNE1/MAPK1/SRF/RHOA/SUN1/ADCY4/ADCY3/MAP3K9
WP_MELATONIN_METABOLISM_AND_EFFECTS	WP_MELATONIN_METABOLISM_AND_EFFECTS	35	0.523369	1.81109	0.00382409	0.0147504	0.00800589	2880	tags=40%, list=17%, signal=33%	NFKB1/AANAT/IRAK1/ARNTL/ECE1/CYP1B1/PRKCA/CALM1/FOXO1/CRY2/CSNK1D/TRAF6/MAP2/SULT1A1
BIOCARTA_MPR_PATHWAY	BIOCARTA_MPR_PATHWAY	21	0.602101	1.88186	0.00385356	0.0147504	0.00800589	2710	tags=43%, list=16%, signal=36%	CAP1/RPS6KA1/PRKAR2A/MAPK3/PRKAR2B/MAPK1/ACTA1/PAQR5/PRKACG
BIOCARTA_CTLA4_PATHWAY	BIOCARTA_CTLA4_PATHWAY	20	0.598915	1.84562	0.003861	0.0147504	0.00800589	4891	tags=65%, list=29%, signal=46%	HLA-DRB1/HLA-DRA/CD86/HLA-DRB5/GRB2/ITK/CTLA4/CD80/CD247/LCK/CD3E/ICOS/CD28
BIOCARTA_CXCR4_PATHWAY	BIOCARTA_CXCR4_PATHWAY	19	0.600282	1.8321	0.003861	0.0147504	0.00800589	3725	tags=63%, list=22%, signal=49%	NFKB1/MAP2K1/PTK2B/MAPK3/RAF1/PRKCB/PRKCA/MAPK1/CRK/RELA/BCAR1/PLCG1
BIOCARTA_EPO_PATHWAY	BIOCARTA_EPO_PATHWAY	19	0.609218	1.85937	0.003861	0.0147504	0.00800589	1776	tags=42%, list=11%, signal=38%	MAP2K1/PTPN6/JAK2/MAPK3/GRB2/RAF1/EPOR/SHC1
REACTOME_RHO_GTPASES_ACTIVATE_ROCKS	REACTOME_RHO_GTPASES_ACTIVATE_ROCKS	19	0.606799	1.85199	0.003861	0.0147504	0.00800589	4344	tags=58%, list=26%, signal=43%	MYH9/PAK1/LIMK1/LIMK2/CFL1/RHOC/RHOA/MYL6/ROCK1/MYL9/MYH10
REACTOME_SEMA4D_INDUCED_CELL_MIGRATION_AND_GROWTH_CONE_COLLAPSE	REACTOME_SEMA4D_INDUCED_CELL_MIGRATION_AND_GROWTH_CONE_COLLAPSE	20	0.598243	1.84355	0.003861	0.0147504	0.00800589	2749	tags=45%, list=16%, signal=38%	MYH9/LIMK1/SEMA4D/ARHGEF11/LIMK2/RHOC/ARHGEF12/RHOA/MYL6
BIOCARTA_AKT_PATHWAY	BIOCARTA_AKT_PATHWAY	22	0.588373	1.85801	0.00386847	0.0147504	0.00800589	4534	tags=59%, list=27%, signal=43%	PDPK1/NFKB1/IKBKG/YWHAH/CHUK/FOXO1/NFKBIA/PIK3CG/AKT1/RELA/FASLG/FOXO4/CASP9
BIOCARTA_EDG1_PATHWAY	BIOCARTA_EDG1_PATHWAY	22	0.590482	1.86467	0.00386847	0.0147504	0.00800589	2513	tags=45%, list=15%, signal=39%	SMPD1/ITGB3/MAPK3/ASAH1/PRKCB/PRKCA/MAPK1/RHOA/PIK3CG/AKT1
BIOCARTA_IL2_PATHWAY	BIOCARTA_IL2_PATHWAY	22	0.57258	1.80813	0.00386847	0.0147504	0.00800589	4506	tags=59%, list=27%, signal=43%	MAP2K1/SYK/MAPK3/GRB2/RAF1/SHC1/IL2RB/JAK1/STAT5A/LCK/IL2RA/HRAS/FOS
BIOCARTA_NTHI_PATHWAY	BIOCARTA_NTHI_PATHWAY	22	0.578014	1.82529	0.00386847	0.0147504	0.00800589	3307	tags=59%, list=20%, signal=47%	NFKB1/CREBBP/MYD88/MAP3K14/EP300/MAP2K3/SMAD3/CHUK/TGFBR2/NFKBIA/MAP2K6/RELA/TNF
REACTOME_DECTIN_2_FAMILY	REACTOME_DECTIN_2_FAMILY	22	0.628934	1.98609	0.00386847	0.0147504	0.00800589	2802	tags=41%, list=17%, signal=34%	LYN/SYK/FCER1G/CLEC10A/CLEC4A/PLCG2/FYN/CLEC6A/CLEC4E
REACTOME_INTERLEUKIN_20_FAMILY_SIGNALING	REACTOME_INTERLEUKIN_20_FAMILY_SIGNALING	22	0.577717	1.82436	0.00386847	0.0147504	0.00800589	4828	tags=50%, list=29%, signal=36%	TYK2/STAT2/IL10RB/JAK2/STAT1/JAK1/IL22RA2/STAT5A/STAT3/IL22RA1/IL20
REACTOME_OTHER_INTERLEUKIN_SIGNALING	REACTOME_OTHER_INTERLEUKIN_SIGNALING	22	0.591814	1.86887	0.00386847	0.0147504	0.00800589	2840	tags=59%, list=17%, signal=49%	CD4/STXBP2/TYK2/IL16/IL10RB/CSF1R/STX3/JAK1/STX1A/SNAP25/CSF1/STX4/IL32
REACTOME_REGULATION_OF_SIGNALING_BY_CBL	REACTOME_REGULATION_OF_SIGNALING_BY_CBL	22	0.617117	1.94878	0.00386847	0.0147504	0.00800589	2084	tags=55%, list=12%, signal=48%	HCK/LYN/VAV1/RAPGEF1/SYK/PIK3CD/GRB2/UBC/CBL/PIK3R2/CRK/FYN
WP_VITAMIN_D_IN_INFLAMMATORY_DISEASES	WP_VITAMIN_D_IN_INFLAMMATORY_DISEASES	22	0.575338	1.81684	0.00386847	0.0147504	0.00800589	4170	tags=64%, list=25%, signal=48%	VDR/NFKB1/RXRA/IKBKG/MAP2K3/SMAD3/CHUK/NFKBIA/NFATC1/MAP2K6/RELA/TNF/MAPK14/DUSP1
BIOCARTA_ERK_PATHWAY	BIOCARTA_ERK_PATHWAY	27	0.58318	1.90666	0.00389105	0.0147504	0.00800589	4466	tags=59%, list=27%, signal=43%	MAP2K1/RPS6KA1/MAPK3/GRB2/MAP2K2/RAF1/MKNK2/SHC1/MAPK1/ITGB1/NGFR/PTPRR/NGF/STAT3/MKNK1/HRAS
PID_INTEGRIN2_PATHWAY	PID_INTEGRIN2_PATHWAY	27	0.600639	1.96374	0.00389105	0.0147504	0.00800589	2376	tags=44%, list=14%, signal=38%	ITGAL/ITGB2/ITGAM/ITGAX/C3/FCGR2A/TGFBI/ICAM2/ICAM1/GP1BA/ICAM3/ITGAD
REACTOME_INFECTION_WITH_MYCOBACTERIUM_TUBERCULOSIS	REACTOME_INFECTION_WITH_MYCOBACTERIUM_TUBERCULOSIS	27	0.530654	1.73493	0.00389105	0.0147504	0.00800589	2404	tags=44%, list=14%, signal=38%	RNF213/CORO1A/GSK3A/MAPK3/PGK1/UBC/HGS/MAPK1/VPS33B/MRC1/RAB7A/ENO1
REACTOME_SEALING_OF_THE_NUCLEAR_ENVELOPE_NE_BY_ESCRT_III	REACTOME_SEALING_OF_THE_NUCLEAR_ENVELOPE_NE_BY_ESCRT_III	27	0.598957	1.95824	0.00389105	0.0147504	0.00800589	5548	tags=78%, list=33%, signal=52%	TUBA4A/CHMP2A/CHMP4B/VPS4A/TUBB1/TUBB2B/TUBB2A/CHMP7/CHMP4A/CC2D1B/TUBAL3/TUBB8/TUBA1A/LEMD2/CHMP6/TUBA8/TUBA3C/TUBA3D/TUBA4B/CHMP2B/TUBA1C
REACTOME_SYNDECAN_INTERACTIONS	REACTOME_SYNDECAN_INTERACTIONS	27	0.60377	1.97398	0.00389105	0.0147504	0.00800589	2449	tags=37%, list=15%, signal=32%	TGFB1/THBS1/SDC3/ITGB3/FN1/SDC2/ITGB5/PRKCA/SDC4/ITGB1
REACTOME_TRP_CHANNELS	REACTOME_TRP_CHANNELS	27	0.543045	1.77544	0.00389105	0.0147504	0.00800589	3202	tags=44%, list=19%, signal=36%	MCOLN1/TRPV2/TRPV4/MLKL/TRPM4/RIPK1/TRPC3/RIPK3/MCOLN2/TRPM2/TRPC6/TRPV5
REACTOME_VEGFR2_MEDIATED_VASCULAR_PERMEABILITY	REACTOME_VEGFR2_MEDIATED_VASCULAR_PERMEABILITY	27	0.559324	1.82867	0.00389105	0.0147504	0.00800589	2690	tags=41%, list=16%, signal=34%	VAV1/MAPKAP1/PDPK1/PAK1/MTOR/VAV2/CALM1/CTNNA1/AKT1/NOS3/AKT3
SIG_IL4RECEPTOR_IN_B_LYPHOCYTES	SIG_IL4RECEPTOR_IN_B_LYPHOCYTES	27	0.586083	1.91615	0.00389105	0.0147504	0.00800589	2878	tags=52%, list=17%, signal=43%	STAT6/PDPK1/PIK3CD/GSK3A/MAPK3/GRB2/IL4R/RAF1/SHC1/MAPK1/JAK1/AKT1/AKT3/PPP1R13B
WP_CANONICAL_AND_NONCANONICAL_NOTCH_SIGNALING	WP_CANONICAL_AND_NONCANONICAL_NOTCH_SIGNALING	27	0.573983	1.87659	0.00389105	0.0147504	0.00800589	5035	tags=67%, list=30%, signal=47%	NOTCH2/RRAS/ADAM10/CHUK/PSEN1/MAML2/NOTCH4/PSEN2/DNER/NOTCH1/HES1/MAML3/MAML1/JAG2/LEF1/NOTCH3/DLK2/HEY1
BIOCARTA_MET_PATHWAY	BIOCARTA_MET_PATHWAY	33	0.533526	1.82218	0.00392927	0.0147504	0.00800589	2449	tags=39%, list=15%, signal=34%	RAPGEF1/PAK1/MAP2K1/PTK2B/MAPK3/GRB2/MAP2K2/RAF1/MAPK1/ACTA1/CRK/PIK3CG/ITGB1
PID_EPO_PATHWAY	PID_EPO_PATHWAY	33	0.545514	1.86313	0.00392927	0.0147504	0.00800589	1850	tags=42%, list=11%, signal=38%	LYN/RAPGEF1/NFKB1/SH2B3/PTPN6/JAK2/GRB2/BTK/EPOR/STAT1/CBL/SHC1/VAV2/PLCG2
WP_MIRNA_REGULATION_OF_PROSTATE_CANCER_SIGNALING_PATHWAYS	WP_MIRNA_REGULATION_OF_PROSTATE_CANCER_SIGNALING_PATHWAYS	33	0.549866	1.87799	0.00392927	0.0147504	0.00800589	2690	tags=45%, list=16%, signal=38%	NFKB1/CREBBP/MAP2K1/IKBKG/MTOR/GRB2/MAP2K2/RAF1/PLCL2/CREB3L1/MAPK1/CDKN1A/FOXO1/NFKBIA/AKT3
WP_SIGNAL_TRANSDUCTION_THROUGH_IL1R	WP_SIGNAL_TRANSDUCTION_THROUGH_IL1R	33	0.546295	1.86579	0.00392927	0.0147504	0.00800589	3307	tags=45%, list=20%, signal=37%	TGFB1/NFKB1/IL1RN/MYD88/MAP3K14/TOLLIP/IRAK1/MAP2K3/CHUK/NFKBIA/TRAF6/TAB1/MAP2K6/RELA/TNF
BIOCARTA_COMP_PATHWAY	BIOCARTA_COMP_PATHWAY	17	0.64712	1.90145	0.00393701	0.0147504	0.00800589	3132	tags=53%, list=19%, signal=43%	C1QA/C3/C1QB/C1QC/C2/CFB/C6/C4A/MASP1
PID_NFKAPPAB_ATYPICAL_PATHWAY	PID_NFKAPPAB_ATYPICAL_PATHWAY	17	0.625501	1.83792	0.00393701	0.0147504	0.00800589	3948	tags=65%, list=24%, signal=49%	NFKB1/SYK/SRC/ARRB2/BCL3/NFKBIA/REL/RELA/SSPO/LCK/MAPK14
REACTOME_PLATELET_SENSITIZATION_BY_LDL	REACTOME_PLATELET_SENSITIZATION_BY_LDL	17	0.641591	1.8852	0.00393701	0.0147504	0.00800589	2609	tags=47%, list=16%, signal=40%	FGR/PECAM1/PTPN6/PPP2R5B/PLA2G4A/PPP2R1A/PPP2R5D/PPP2R5C
REACTOME_RIP_MEDIATED_NFKB_ACTIVATION_VIA_ZBP1	REACTOME_RIP_MEDIATED_NFKB_ACTIVATION_VIA_ZBP1	17	0.638612	1.87645	0.00393701	0.0147504	0.00800589	3197	tags=71%, list=19%, signal=57%	TICAM1/NFKB1/MYD88/NFKB2/IKBKG/CHUK/ZBP1/RIPK1/RIPK3/NFKBIA/NKIRAS2/RELA
REACTOME_THE_NLRP3_INFLAMMASOME	REACTOME_THE_NLRP3_INFLAMMASOME	15	0.645035	1.84035	0.00393701	0.0147504	0.00800589	1934	tags=67%, list=12%, signal=59%	MEFV/NFKB1/CASP1/NFKB2/P2RX7/PSTPIP1/PANX1/TXNIP/PYCARD/NLRP3
SA_MMP_CYTOKINE_CONNECTION	SA_MMP_CYTOKINE_CONNECTION	15	0.645159	1.8407	0.00393701	0.0147504	0.00800589	2492	tags=53%, list=15%, signal=45%	TNFRSF1B/TGFB1/FCGR3A/ACE/TNFRSF8/TNFSF8/IL6R/CSF1
WP_PLATELETMEDIATED_INTERACTIONS_WITH_VASCULAR_AND_CIRCULATING_CELLS	WP_PLATELETMEDIATED_INTERACTIONS_WITH_VASCULAR_AND_CIRCULATING_CELLS	17	0.658238	1.93412	0.00393701	0.0147504	0.00800589	3545	tags=65%, list=21%, signal=51%	TGFB1/TLR7/SELPLG/CCL5/PF4/TLR4/ICAM1/CD40/SELP/TLR2/CCL2
BIOCARTA_NO1_PATHWAY	BIOCARTA_NO1_PATHWAY	28	0.536312	1.76375	0.0039604	0.0147504	0.00800589	2716	tags=39%, list=16%, signal=33%	PRKAR2A/CALM3/PRKAR2B/RYR2/PDE2A/CALM1/ACTA1/AKT1/NOS3/PRKACG/TNNI1
BIOCARTA_PDGF_PATHWAY	BIOCARTA_PDGF_PATHWAY	28	0.523505	1.72163	0.0039604	0.0147504	0.00800589	4506	tags=57%, list=27%, signal=42%	MAP2K1/MAPK3/GRB2/RAF1/PRKCB/PRKCA/STAT1/SHC1/SRF/JAK1/PIK3CG/STAT5A/PLCG1/STAT3/HRAS/FOS
REACTOME_FORMATION_OF_THE_EARLY_ELONGATION_COMPLEX	REACTOME_FORMATION_OF_THE_EARLY_ELONGATION_COMPLEX	29	-0.510627	-1.7056	0.0039604	0.0147504	0.00800589	2582	tags=41%, list=15%, signal=35%	SUPT4H1/GTF2H4/POLR2D/POLR2F/GTF2H5/POLR2H/GTF2F2/POLR2K/CDK7/CCNH/NCBP2/MNAT1
REACTOME_NOTCH_HLH_TRANSCRIPTION_PATHWAY	REACTOME_NOTCH_HLH_TRANSCRIPTION_PATHWAY	28	0.536458	1.76423	0.0039604	0.0147504	0.00800589	3791	tags=64%, list=23%, signal=50%	NCOR2/CREBBP/NOTCH2/HDAC7/HDAC5/HDAC9/MAML2/HDAC4/NOTCH4/KAT2B/HDAC11/TBL1X/HDAC1/NOTCH1/HDAC10/MAML3/MAML1/HDAC3
REACTOME_SYNTHESIS_OF_PC	REACTOME_SYNTHESIS_OF_PC	28	0.520414	1.71147	0.0039604	0.0147504	0.00800589	1234	tags=29%, list=7%, signal=27%	PCYT1A/LPCAT1/PHOSPHO1/CHKB/SLC44A1/PCTP/SLC44A2/MFSD2A
WP_LIPID_METABOLISM_PATHWAY	WP_LIPID_METABOLISM_PATHWAY	28	0.540473	1.77743	0.0039604	0.0147504	0.00800589	3275	tags=46%, list=20%, signal=37%	PRKACA/PRKAR2A/ACLY/BCKDHA/PRKAR2B/PRKAG1/ACSS2/PRKAG3/AKT1/AKT3/PRKACG/PRKAB1/ACSBG1
WP_TUMOR_SUPPRESSOR_ACTIVITY_OF_SMARCB1	WP_TUMOR_SUPPRESSOR_ACTIVITY_OF_SMARCB1	29	-0.522314	-1.74464	0.0039604	0.0147504	0.00800589	2686	tags=41%, list=16%, signal=35%	SMARCD1/ACTL6A/DPF1/SMARCC1/SMARCE1/EZH2/ARID1B/SUZ12/CDK4/SMO/CDK6/RBBP4
BIOCARTA_TPO_PATHWAY	BIOCARTA_TPO_PATHWAY	24	0.569437	1.80854	0.00396825	0.0147504	0.00800589	4506	tags=62%, list=27%, signal=46%	MAP2K1/JAK2/MAPK3/GRB2/RAF1/PRKCB/PRKCA/STAT1/SHC1/PIK3CG/STAT5A/PLCG1/STAT3/HRAS/FOS
PID_HDAC_CLASSIII_PATHWAY	PID_HDAC_CLASSIII_PATHWAY	24	0.590849	1.87655	0.00396825	0.0147504	0.00800589	2598	tags=50%, list=16%, signal=42%	CREBBP/SIRT2/EP300/HDAC4/TUBB2A/CDKN1A/ACSS2/KAT2B/XRCC6/FOXO1/FHL2/MEF2D
REACTOME_ACTIVATION_OF_ATR_IN_RESPONSE_TO_REPLICATION_STRESS	REACTOME_ACTIVATION_OF_ATR_IN_RESPONSE_TO_REPLICATION_STRESS	31	-0.544854	-1.8595	0.00396825	0.0147504	0.00800589	3154	tags=42%, list=19%, signal=34%	CDC25A/CHEK1/RFC5/ATR/RFC3/MCM7/RFC4/RPA3/DBF4/CDC7/RAD17/CDK2/RAD1
REACTOME_DARPP_32_EVENTS	REACTOME_DARPP_32_EVENTS	24	0.561996	1.78491	0.00396825	0.0147504	0.00800589	2710	tags=38%, list=16%, signal=31%	PDE4A/PRKACA/PPP1CA/PRKAR2A/PPP2R1A/PRKAR2B/CALM1/PPP2R5D/PRKACG
REACTOME_DISEASES_OF_PROGRAMMED_CELL_DEATH	REACTOME_DISEASES_OF_PROGRAMMED_CELL_DEATH	24	0.565709	1.7967	0.00396825	0.0147504	0.00800589	1364	tags=33%, list=8%, signal=31%	CAPN1/CAPN2/CAST/BCL2L11/CAPNS1/CDC25B/SOD2/LMNA
REACTOME_INSULIN_RECEPTOR_RECYCLING	REACTOME_INSULIN_RECEPTOR_RECYCLING	24	0.562822	1.78753	0.00396825	0.0147504	0.00800589	2381	tags=38%, list=14%, signal=32%	ATP6V0D1/ATP6V1A/TCIRG1/ATP6V0A1/ATP6V0C/ATP6V1E1/ATP6V0E2/ATP6V1B2/ATP6AP1
REACTOME_PURINERGIC_SIGNALING_IN_LEISHMANIASIS_INFECTION	REACTOME_PURINERGIC_SIGNALING_IN_LEISHMANIASIS_INFECTION	24	0.573053	1.82003	0.00396825	0.0147504	0.00800589	1934	tags=46%, list=12%, signal=41%	MEFV/NFKB1/C3/CASP1/NFKB2/P2RX7/PSTPIP1/TXNIP/PYCARD/P2RX4/NLRP3
REACTOME_TRAF6_MEDIATED_NF_KB_ACTIVATION	REACTOME_TRAF6_MEDIATED_NF_KB_ACTIVATION	24	0.541191	1.71883	0.00396825	0.0147504	0.00800589	3197	tags=54%, list=19%, signal=44%	NFKB1/NFKB2/IKBKG/S100A12/TRIM25/CHUK/IFIH1/NFKBIA/RNF135/TRAF6/DDX58/NKIRAS2/RELA
WP_ANGIOGENESIS	WP_ANGIOGENESIS	24	0.603209	1.9158	0.00396825	0.0147504	0.00800589	4223	tags=58%, list=25%, signal=44%	CREBBP/SRC/PTK2/MAPK1/AKT1/NOS3/TIMP3/ARNT/PDGFB/PLCG1/MAPK14/HIF1A/MMP9/TIMP2
BIOCARTA_INFLAM_PATHWAY	BIOCARTA_INFLAM_PATHWAY	26	0.611742	1.97862	0.00397614	0.0147504	0.00800589	911	tags=27%, list=5%, signal=25%	CD4/TGFB1/HLA-DRB1/HLA-DRA/HLA-DRB5/IL15/IL10
KEGG_PENTOSE_PHOSPHATE_PATHWAY	KEGG_PENTOSE_PHOSPHATE_PATHWAY	26	0.55775	1.80399	0.00397614	0.0147504	0.00800589	3085	tags=42%, list=18%, signal=35%	G6PD/PFKL/FBP1/TKTL2/TKT/ALDOA/PGD/ALDOC/PGLS/TALDO1/PFKP
PID_IL27_PATHWAY	PID_IL27_PATHWAY	26	0.612022	1.97953	0.00397614	0.0147504	0.00800589	4167	tags=62%, list=25%, signal=46%	IL12RB1/TGFB1/TYK2/STAT2/JAK2/IL6ST/EBI3/IL27/IL27RA/STAT1/JAK1/TBX21/TNF/STAT5A/IFNG/STAT3
PID_INTEGRIN_CS_PATHWAY	PID_INTEGRIN_CS_PATHWAY	26	0.594889	1.92411	0.00397614	0.0147504	0.00800589	2449	tags=42%, list=15%, signal=36%	ITGAL/ITGB2/ITGAM/ITGB7/ITGAX/ITGB3/ITGA7/ITGB5/ITGA2B/ITGAD/ITGB1
PID_NECTIN_PATHWAY	PID_NECTIN_PATHWAY	26	0.58556	1.89394	0.00397614	0.0147504	0.00800589	2327	tags=42%, list=14%, signal=36%	TLN1/RAPGEF1/IQGAP1/PIP5K1C/SRC/ITGB3/PTK2/FARP2/VAV2/CRK/CTNNA1
REACTOME_CASPASE_ACTIVATION_VIA_EXTRINSIC_APOPTOTIC_SIGNALLING_PATHWAY	REACTOME_CASPASE_ACTIVATION_VIA_EXTRINSIC_APOPTOTIC_SIGNALLING_PATHWAY	26	0.589206	1.90573	0.00397614	0.0147504	0.00800589	2325	tags=50%, list=14%, signal=43%	TICAM1/CD14/UNC5A/TICAM2/LY96/TNFSF10/TLR4/CFLAR/FADD/RIPK1/DAPK2/TRADD/TNFRSF10B
REACTOME_SYNTHESIS_OF_IP3_AND_IP4_IN_THE_CYTOSOL	REACTOME_SYNTHESIS_OF_IP3_AND_IP4_IN_THE_CYTOSOL	26	0.606763	1.96252	0.00397614	0.0147504	0.00800589	2540	tags=50%, list=15%, signal=42%	ITPK1/INPPL1/PLCB3/PLCB2/INPP5D/ITPKC/SYNJ1/PLCG2/CALM1/PLD4/PLCH2/PLCD3/PLCD1
ST_GAQ_PATHWAY	ST_GAQ_PATHWAY	26	0.560327	1.81232	0.00397614	0.0147504	0.00800589	3473	tags=62%, list=21%, signal=49%	PLD2/PDPK1/NFKB1/NFKB2/PLD3/IKBKG/CFB/DAG1/NFKBIE/ITPR1/NFKBIA/AKT1/PHKA2/AKT3/ITPR3/ITPKB
WP_CYTOKINES_AND_INFLAMMATORY_RESPONSE	WP_CYTOKINES_AND_INFLAMMATORY_RESPONSE	26	0.582108	1.88277	0.00397614	0.0147504	0.00800589	911	tags=23%, list=5%, signal=22%	CD4/TGFB1/HLA-DRB1/HLA-DRA/IL15/IL10
KEGG_FRUCTOSE_AND_MANNOSE_METABOLISM	KEGG_FRUCTOSE_AND_MANNOSE_METABOLISM	32	0.532827	1.79516	0.00398406	0.0147504	0.00800589	3085	tags=50%, list=18%, signal=41%	HK1/HK3/PMM1/PFKFB4/PFKL/FBP1/ALDOA/AKR1B1/ALDOC/GMPPB/PFKFB3/PFKFB2/GMPPA/TSTA3/TPI1/PFKP
PID_INTEGRIN_A4B1_PATHWAY	PID_INTEGRIN_A4B1_PATHWAY	32	0.547359	1.84412	0.00398406	0.0147504	0.00800589	2449	tags=34%, list=15%, signal=29%	TLN1/CD14/THBS1/PRKACA/PTK2B/SRC/FN1/PTK2/CRK/PXN/ITGB1
ST_ERK1_ERK2_MAPK_PATHWAY	ST_ERK1_ERK2_MAPK_PATHWAY	32	0.527506	1.77723	0.00398406	0.0147504	0.00800589	2240	tags=44%, list=13%, signal=38%	NFKB1/MAP2K1/RPS6KA1/CREB5/TRAF3/MAPK3/GRB2/MAP2K2/ARAF/MKNK2/DUSP6/SHC1/MAPK1/CREB3
WP_IL17_SIGNALING_PATHWAY	WP_IL17_SIGNALING_PATHWAY	32	0.52989	1.78526	0.00398406	0.0147504	0.00800589	4167	tags=59%, list=25%, signal=45%	NFKB1/IKBKG/MAP3K14/IL17RA/JAK2/TRAF3/MAPK3/CEBPB/MAPK1/CEBPD/JAK1/AKT1/TRAF6/IL17C/RELA/IL17B/SP1/NFKBIB/STAT3
BIOCARTA_HER2_PATHWAY	BIOCARTA_HER2_PATHWAY	23	0.585679	1.83546	0.00399202	0.0147504	0.00800589	2405	tags=48%, list=14%, signal=41%	MAP2K1/EP300/MAPK3/IL6ST/CARM1/GRB2/RAF1/SHC1/MAPK1/IL6R/PIK3CG
BIOCARTA_IGF1R_PATHWAY	BIOCARTA_IGF1R_PATHWAY	23	0.603335	1.8908	0.00399202	0.0147504	0.00800589	2710	tags=52%, list=16%, signal=44%	MAP2K1/RPS6KA1/PRKAR2A/MAPK3/GRB2/RAF1/YWHAH/PRKAR2B/SHC1/MAPK1/AKT1/PRKACG
BIOCARTA_PTDINS_PATHWAY	BIOCARTA_PTDINS_PATHWAY	23	0.619574	1.94169	0.00399202	0.0147504	0.00800589	3727	tags=57%, list=22%, signal=44%	AP2A1/LYN/PDPK1/PFKL/AP2M1/GSK3A/ARF1/BTK/VAV2/AKT1/PFKP/PLCG1/PRKCE
REACTOME_IKK_COMPLEX_RECRUITMENT_MEDIATED_BY_RIP1	REACTOME_IKK_COMPLEX_RECRUITMENT_MEDIATED_BY_RIP1	23	0.6149	1.92704	0.00399202	0.0147504	0.00800589	2583	tags=57%, list=15%, signal=48%	TICAM1/CD14/IKBKG/TICAM2/LY96/UBC/TLR4/BIRC3/CHUK/RIPK1/RIPK3/UBE2D1/TRAF6
REACTOME_REGULATION_OF_IFNA_SIGNALING	REACTOME_REGULATION_OF_IFNA_SIGNALING	23	0.572122	1.79298	0.00399202	0.0147504	0.00800589	2385	tags=30%, list=14%, signal=26%	TYK2/PTPN1/PTPN6/STAT2/STAT1/IFNAR1/JAK1
REACTOME_ROLE_OF_PHOSPHOLIPIDS_IN_PHAGOCYTOSIS	REACTOME_ROLE_OF_PHOSPHOLIPIDS_IN_PHAGOCYTOSIS	23	0.614028	1.92431	0.00399202	0.0147504	0.00800589	3761	tags=70%, list=22%, signal=54%	FCGR3A/PLD2/FCGR2A/PLD3/SYK/PRKCD/FCGR1A/PLCG2/PIK3R2/PLD4/AHCYL1/ITPR1/ITPR3/PLCG1/PRKCE/CD247
REACTOME_SEMA4D_IN_SEMAPHORIN_SIGNALING	REACTOME_SEMA4D_IN_SEMAPHORIN_SIGNALING	23	0.600422	1.88167	0.00399202	0.0147504	0.00800589	2749	tags=43%, list=16%, signal=36%	MYH9/RRAS/LIMK1/SEMA4D/ARHGEF11/LIMK2/RHOC/ARHGEF12/RHOA/MYL6
BIOCARTA_TOLL_PATHWAY	BIOCARTA_TOLL_PATHWAY	25	0.584565	1.87224	0.00400802	0.0147504	0.00800589	3197	tags=48%, list=19%, signal=39%	NFKB1/TLR7/MYD88/IKBKG/MAP3K14/MAP2K3/CHUK/NFKBIA/TRAF6/TAB1/MAP2K6/RELA
KEGG_GALACTOSE_METABOLISM	KEGG_GALACTOSE_METABOLISM	25	0.595482	1.90721	0.00400802	0.0147504	0.00800589	4392	tags=60%, list=26%, signal=44%	HK1/HK3/GAA/PFKL/B4GALT1/AKR1B1/GLB1/GALK1/G6PC/GALE/PFKP/GANC/MGAM/GCK/PFKM
REACTOME_ANTIGEN_PRESENTATION_FOLDING_ASSEMBLY_AND_PEPTIDE_LOADING_OF_CLASS_I_MHC	REACTOME_ANTIGEN_PRESENTATION_FOLDING_ASSEMBLY_AND_PEPTIDE_LOADING_OF_CLASS_I_MHC	25	0.609956	1.95356	0.00400802	0.0147504	0.00800589	2050	tags=40%, list=12%, signal=35%	HLA-E/SEC24C/TAP1/TAP2/HLA-G/HLA-B/HLA-F/HLA-C/TAPBP/HLA-A
REACTOME_SIGNALING_BY_ERYTHROPOIETIN	REACTOME_SIGNALING_BY_ERYTHROPOIETIN	25	0.581218	1.86152	0.00400802	0.0147504	0.00800589	2405	tags=44%, list=14%, signal=38%	PIK3R5/LYN/VAV1/RAPGEF1/PIK3CD/JAK2/GRB2/EPOR/SHC1/PLCG2/PIK3CG
BIOCARTA_IL1R_PATHWAY	BIOCARTA_IL1R_PATHWAY	31	0.537536	1.79727	0.00401606	0.0147504	0.00800589	3307	tags=45%, list=20%, signal=36%	TGFB1/NFKB1/IL1RN/MYD88/MAP3K14/IRAK1/MAP2K3/CHUK/NFKBIA/TRAF6/TAB1/MAP2K6/RELA/TNF
PID_SYNDECAN_4_PATHWAY	PID_SYNDECAN_4_PATHWAY	31	0.55425	1.85315	0.00401606	0.0147504	0.00800589	2979	tags=45%, list=18%, signal=37%	DNM2/THBS1/CCL5/PRKCD/FN1/PTK2/PRKCA/SDCBP/SDC4/TNFRSF13B/RHOA/ITGB1/GIPC1/LAMA1
REACTOME_DAP12_SIGNALING	REACTOME_DAP12_SIGNALING	29	0.586256	1.93759	0.00402414	0.0147504	0.00800589	3916	tags=62%, list=23%, signal=48%	HLA-E/SYK/GRB2/LCP2/BTK/TYROBP/SHC1/VAV2/PLCG2/PIK3R2/GRAP2/FYN/LAT/KLRD1/PLCG1/KLRK1/LCK/B2M
REACTOME_RHO_GTPASES_ACTIVATE_IQGAPS	REACTOME_RHO_GTPASES_ACTIVATE_IQGAPS	29	0.583447	1.9283	0.00402414	0.0147504	0.00800589	5782	tags=72%, list=35%, signal=47%	ACTB/TUBA4A/IQGAP1/TUBB1/CLIP1/TUBB2B/TUBB2A/CALM1/CTNNA1/TUBAL3/TUBB8/TUBA1A/TUBA8/RAC1/TUBA3C/TUBA3D/TUBA4B/CTNNB1/TUBA1C/CDH1/IQGAP3
REACTOME_TNFS_BIND_THEIR_PHYSIOLOGICAL_RECEPTORS	REACTOME_TNFS_BIND_THEIR_PHYSIOLOGICAL_RECEPTORS	29	0.595715	1.96885	0.00402414	0.0147504	0.00800589	3136	tags=48%, list=19%, signal=39%	TNFRSF1B/TNFSF15/TNFSF14/TNFRSF9/TNFRSF8/TNFSF8/TNFSF13/TNFRSF14/LTA/TNFRSF13B/TNFSF13B/CD70/TNFSF18/CD27
WP_OVERVIEW_OF_INTERFERONSMEDIATED_SIGNALING_PATHWAY	WP_OVERVIEW_OF_INTERFERONSMEDIATED_SIGNALING_PATHWAY	29	0.589945	1.94978	0.00402414	0.0147504	0.00800589	2385	tags=38%, list=14%, signal=33%	TYK2/IFNGR1/STAT2/IL10RB/JAK2/IRF9/IFNGR2/PRKCA/STAT1/IFNAR1/JAK1
WP_PDGFRBETA_PATHWAY	WP_PDGFRBETA_PATHWAY	29	0.568434	1.87869	0.00402414	0.0147504	0.00800589	2385	tags=41%, list=14%, signal=36%	STAT6/MAP2K1/JAK2/MAPK3/GRB2/RAF1/PRKCB/PRKCA/STAT1/SHC1/SRF/JAK1
PID_AURORA_A_PATHWAY	PID_AURORA_A_PATHWAY	30	0.529004	1.7519	0.0040404	0.0147504	0.00800589	2956	tags=37%, list=18%, signal=30%	PAK1/PRKACA/TDRD7/CDC25B/TACC1/OAZ1/NFKBIA/AKT1/PPP2R5D/NDEL1/AURKAIP1
PID_P38_ALPHA_BETA_PATHWAY	PID_P38_ALPHA_BETA_PATHWAY	30	0.530408	1.75655	0.0040404	0.0147504	0.00800589	4170	tags=63%, list=25%, signal=48%	HCK/LYN/FGR/PAK1/MAP3K3/MAP2K3/SRC/RALB/RIPK1/FYN/TRAF6/TAB1/MAP2K6/MAP3K12/CCM2/DUSP8/LCK/MAPK14/DUSP1
WP_INFLAMMATORY_RESPONSE_PATHWAY	WP_INFLAMMATORY_RESPONSE_PATHWAY	30	0.560636	1.85665	0.0040404	0.0147504	0.00800589	4119	tags=47%, list=25%, signal=35%	TNFRSF1B/THBS1/CD86/FN1/IL4R/CD40/IL2RB/LAMC2/CD80/LAMA5/LCK/IL2RA/IFNG/ZAP70
BIOCARTA_SRCRPTP_PATHWAY	BIOCARTA_SRCRPTP_PATHWAY	11	0.722728	1.88547	0.00404858	0.0147504	0.00800589	1502	tags=55%, list=9%, signal=50%	CSK/GRB2/VPS16/CDC25B/PRKCB/PRKCA
REACTOME_TRAFFICKING_AND_PROCESSING_OF_ENDOSOMAL_TLR	REACTOME_TRAFFICKING_AND_PROCESSING_OF_ENDOSOMAL_TLR	11	0.737997	1.9253	0.00404858	0.0147504	0.00800589	291	tags=45%, list=2%, signal=45%	TLR8/CTSB/UNC93B1/TLR7/CTSS
WP_COMPUTATIONAL_MODEL_OF_AEROBIC_GLYCOLYSIS	WP_COMPUTATIONAL_MODEL_OF_AEROBIC_GLYCOLYSIS	11	0.712669	1.85923	0.00404858	0.0147504	0.00800589	4731	tags=82%, list=28%, signal=59%	HK1/PGK1/PGAM2/ALDOA/ENO1/TPI1/PFKM/SLC2A1/GAPDH
PID_IL5_PATHWAY	PID_IL5_PATHWAY	14	0.640505	1.78176	0.00406504	0.0147504	0.00800589	1771	tags=36%, list=11%, signal=32%	LYN/JAK2/GRB2/CSF2RB/SDCBP
PID_S1P_S1P4_PATHWAY	PID_S1P_S1P4_PATHWAY	14	0.62482	1.73812	0.00406504	0.0147504	0.00800589	6281	tags=100%, list=38%, signal=62%	GNAI2/MAPK3/GNAZ/MAPK1/S1PR5/RHOA/GNAI3/PLCG1/GNAO1/GNA13/GNAI1/CDC42/GNA12/S1PR4
REACTOME_AKT_PHOSPHORYLATES_TARGETS_IN_THE_CYTOSOL	REACTOME_AKT_PHOSPHORYLATES_TARGETS_IN_THE_CYTOSOL	14	0.632507	1.75951	0.00406504	0.0147504	0.00800589	3044	tags=57%, list=18%, signal=47%	GSK3A/CHUK/CDKN1A/TSC2/AKT1/AKT3/AKT1S1/MKRN1
REACTOME_CREATION_OF_C4_AND_C2_ACTIVATORS	REACTOME_CREATION_OF_C4_AND_C2_ACTIVATORS	14	0.62725	1.74488	0.00406504	0.0147504	0.00800589	3132	tags=50%, list=19%, signal=41%	C1QA/FCN1/C1QB/C1QC/FCN2/FCN3/MASP1
REACTOME_INTERLEUKIN_15_SIGNALING	REACTOME_INTERLEUKIN_15_SIGNALING	14	0.643067	1.78888	0.00406504	0.0147504	0.00800589	4167	tags=57%, list=25%, signal=43%	GRB2/IL15/IL15RA/SHC1/IL2RB/JAK1/STAT5A/STAT3
REACTOME_PROLONGED_ERK_ACTIVATION_EVENTS	REACTOME_PROLONGED_ERK_ACTIVATION_EVENTS	14	0.65092	1.81073	0.00406504	0.0147504	0.00800589	4321	tags=79%, list=26%, signal=58%	RAPGEF1/MAP2K1/MAPK3/MAP2K2/KIDINS220/MAPK1/CRK/NGF/RAP1A/CRKL/YWHAB
WP_OMEGA9_FA_SYNTHESIS	WP_OMEGA9_FA_SYNTHESIS	14	0.633596	1.76254	0.00406504	0.0147504	0.00800589	5182	tags=79%, list=31%, signal=54%	ELOVL1/ACSL1/ACSL4/ELOVL6/ELOVL3/ELOVL5/FADS1/FASN/FADS2/SCD/ACSL3
BIOCARTA_CBL_PATHWAY	BIOCARTA_CBL_PATHWAY	12	0.725978	1.9565	0.00408998	0.0147504	0.00800589	1663	tags=50%, list=10%, signal=45%	GRB2/CSF1R/PRKCB/SH3GLB2/PRKCA/CBL
BIOCARTA_CLASSIC_PATHWAY	BIOCARTA_CLASSIC_PATHWAY	12	0.723498	1.94982	0.00408998	0.0147504	0.00800589	2651	tags=58%, list=16%, signal=49%	C1QA/C3/C1QB/C1QC/C2/C6/C4A
BIOCARTA_TCRA_PATHWAY	BIOCARTA_TCRA_PATHWAY	12	0.72424	1.95182	0.00408998	0.0147504	0.00800589	4222	tags=83%, list=25%, signal=62%	CD4/HLA-DRB1/HLA-DRA/PTPRC/HLA-DRB5/FYN/CD247/LCK/ZAP70/CD3E
BIOCARTA_THELPER_PATHWAY	BIOCARTA_THELPER_PATHWAY	12	0.705266	1.90068	0.00408998	0.0147504	0.00800589	1573	tags=42%, list=9%, signal=38%	ITGAL/ITGB2/CD4/PTPRC/ICAM1
REACTOME_INTERLEUKIN_2_SIGNALING	REACTOME_INTERLEUKIN_2_SIGNALING	12	0.720956	1.94297	0.00408998	0.0147504	0.00800589	4073	tags=67%, list=24%, signal=50%	SYK/PTK2B/SHC1/IL2RB/JAK1/STAT5A/LCK/IL2RA
REACTOME_NF_KB_ACTIVATION_THROUGH_FADD_RIP_1_PATHWAY_MEDIATED_BY_CASPASE_8_AND_10	REACTOME_NF_KB_ACTIVATION_THROUGH_FADD_RIP_1_PATHWAY_MEDIATED_BY_CASPASE_8_AND_10	12	0.706772	1.90475	0.00408998	0.0147504	0.00800589	2785	tags=75%, list=17%, signal=63%	IKBKG/TRIM25/CASP10/CHUK/FADD/RIPK1/IFIH1/RNF135/DDX58
REACTOME_VLDLR_INTERNALISATION_AND_DEGRADATION	REACTOME_VLDLR_INTERNALISATION_AND_DEGRADATION	12	0.705051	1.90011	0.00408998	0.0147504	0.00800589	3544	tags=67%, list=21%, signal=53%	AP2A1/AP2A2/AP2M1/CLTC/NR1H2/AP2S1/CLTA/AP2B1
REACTOME_TRNA_MODIFICATION_IN_THE_NUCLEUS_AND_CYTOSOL	REACTOME_TRNA_MODIFICATION_IN_THE_NUCLEUS_AND_CYTOSOL	35	-0.514078	-1.80787	0.00417537	0.0150352	0.00816043	3842	tags=60%, list=23%, signal=46%	TRMT112/TRMT12/PUS3/TRMT1/LCMT2/TP53RK/THG1L/LAGE3/TRMT5/TYW3/THADA/TRDMT1/TYW1/PUS7/ADAT2/METTL1/TRIT1/CDKAL1/TPRKB/NSUN6/TRMT11
REACTOME_G2_M_DNA_DAMAGE_CHECKPOINT	REACTOME_G2_M_DNA_DAMAGE_CHECKPOINT	54	-0.447859	-1.73773	0.00423729	0.0152113	0.00825601	3255	tags=43%, list=19%, signal=34%	BLM/CHEK2/RBBP8/CHEK1/NBN/RFC5/DNA2/UBE2V2/ATR/BRIP1/WEE1/RFC3/MDC1/TP53BP1/RFC4/UIMC1/RPA3/YWHAQ/SUMO1/UBE2N/WRN/RAD17/RAD1
REACTOME_INTRAFLAGELLAR_TRANSPORT	REACTOME_INTRAFLAGELLAR_TRANSPORT	50	-0.468597	-1.79073	0.00423729	0.0152113	0.00825601	3375	tags=48%, list=20%, signal=38%	DYNLRB2/DYNLRB1/IFT27/DYNLL1/IFT140/IFT88/IFT52/TTC30A/DYNLL2/IFT122/IFT46/TRAF3IP1/IFT74/IFT80/WDR19/TTC26/KIF3A/DYNC2LI1/TCTEX1D2/CLUAP1/IFT81/TCTE3/WDR60/HSPB11
REACTOME_DEADENYLATION_DEPENDENT_MRNA_DECAY	REACTOME_DEADENYLATION_DEPENDENT_MRNA_DECAY	51	-0.440782	-1.69358	0.00426439	0.0152851	0.00829608	3980	tags=47%, list=24%, signal=36%	EXOSC7/CNOT8/EXOSC9/DIS3/LSM7/DDX6/EXOSC5/TNKS1BP1/EXOSC3/CNOT4/CNOT6/EXOSC6/DCP1A/EXOSC2/EIF4A2/CNOT7/LSM3/CNOT2/EIF4E/LSM5/EXOSC8/PAIP1/PAN3/LSM2
REACTOME_AUTOPHAGY	REACTOME_AUTOPHAGY	133	0.356167	1.56511	0.00518135	0.0185434	0.0100645	2934	tags=32%, list=18%, signal=26%	VCP/MTMR14/TUBA4A/MFN2/ATG9A/VPS37C/DYNC1H1/NBR1/MTMR3/SRC/CHMP2A/RNASE1/MTOR/CHMP4B/TSG101/UBC/ATG3/WIPI1/TUBB1/ATG7/BECN1/RRAGC/TUBB2B/PRKAG1/TUBB2A/PINK1/HSF1/TSC2/ATG4A/CHMP7/CHMP4A/RRAGA/VPS28/SQSTM1/PRKAG3/MAP1LC3A/TUBAL3/TUBB8/PRKAB1/GABARAP/PLIN2/WDR45
WP_FRAGILE_X_SYNDROME	WP_FRAGILE_X_SYNDROME	117	0.376385	1.63246	0.00519931	0.0185792	0.010084	2589	tags=27%, list=15%, signal=23%	AP2A1/DNM2/CAMK1/PRKACA/EIF4G1/MAP2K1/PPP1CA/AP2M1/SRC/ABAT/CLTC/PPP2R5B/MTOR/GRB2/MAP2K2/SH3GL1/CLTB/RAF1/ARAF/DAG1/PRKCA/SHC1/MAPK1/ALDH3A2/TSC2/FYN/ITPR1/AKT1/GABRA1/CYFIP1/AP2S1/TELO2
WP_TGFBETA_SIGNALING_PATHWAY	WP_TGFBETA_SIGNALING_PATHWAY	132	0.368209	1.61169	0.00525394	0.0187457	0.0101744	3210	tags=34%, list=19%, signal=28%	TGFB1/NEDD9/THBS1/CREBBP/MAP2K1/EP300/MAP2K3/SRC/ITGB3/SMAD3/PRKAR2A/CDKN2B/GRB2/MAP2K2/FN1/E2F4/RAF1/LIMK2/PTK2/JUNB/MEF2C/HGS/SHC1/TGFBR2/ZEB2/MAPK1/SMAD7/CDKN1A/PIK3R2/FOXP3/AXIN1/KLF11/TRAP1/RHOA/ITGB1/AKT1/TRAF6/MMP1/TGFBR3/TAB1/PIAS1/MAP2K6/RNF111/FOXH1/HDAC1
KEGG_GNRH_SIGNALING_PATHWAY	KEGG_GNRH_SIGNALING_PATHWAY	98	0.3865	1.62613	0.00531915	0.0189206	0.0102693	2445	tags=29%, list=15%, signal=25%	PLD2/ADCY7/MAP3K3/PRKACA/MAP2K1/PTK2B/MAPK7/PRKCD/MAP2K3/SRC/MAPK3/GRB2/MAP2K2/PLCB3/CAMK2D/MAPK13/RAF1/PRKCB/CALM3/PLCB2/PLA2G4A/PRKCA/PLA2G2D/MAPK1/CALM1/ITPR1/ADCY4/ADCY3
REACTOME_ADORA2B_MEDIATED_ANTI_INFLAMMATORY_CYTOKINES_PRODUCTION	REACTOME_ADORA2B_MEDIATED_ANTI_INFLAMMATORY_CYTOKINES_PRODUCTION	123	0.36044	1.55805	0.00531915	0.0189206	0.0102693	4692	tags=36%, list=28%, signal=26%	GNGT2/ADCY7/GNAI2/GPBAR1/PRKACA/HTR7/PRKAR2A/GPR20/GNB2/VIPR1/GNAZ/PRKAR2B/GNB1/ADORA2A/RAMP3/GPR15/RLN3/ADM/RXFP2/GPR84/PTGIR/ADCY4/ADCY3/PRKACG/PTGER4/GNG11/GNAI3/GNG10/PTGER2/AVPR2/HRH2/SCTR/ADCY9/GPR25/ADORA2B/MC3R/PTGDR/GNG3/CRH/PTH2/GPR39/DRD1/HTR6/DRD5
KEGG_MELANOGENESIS	KEGG_MELANOGENESIS	100	0.386178	1.62808	0.00533808	0.0189303	0.0102746	2445	tags=24%, list=15%, signal=21%	ADCY7/GNAI2/CREBBP/PRKACA/MAP2K1/EP300/MAPK3/MAP2K2/PLCB3/CAMK2D/RAF1/PRKCB/CALM3/PLCB2/FZD8/PRKCA/FZD1/WNT5B/CREB3L1/MAPK1/CALM1/CREB3/ADCY4/ADCY3
WP_SENESCENCE_AND_AUTOPHAGY_IN_CANCER	WP_SENESCENCE_AND_AUTOPHAGY_IN_CANCER	100	0.381899	1.61004	0.00533808	0.0189303	0.0102746	3146	tags=34%, list=19%, signal=28%	TGFB1/THBS1/MAP2K1/MAP2K3/SRC/SMAD3/GSN/IL6ST/TNFSF15/MTOR/CEBPB/FN1/CDC25B/FKBP8/RAF1/ATG3/IRF5/SLC39A1/ATG7/SERPINB2/BECN1/IRF7/MAPK1/CDKN1A/IL6R/LAMP1/IRF1/IFI16/SQSTM1/MAP1LC3A/BMP2/GABARAP/AKT1S1/AMBRA1
REACTOME_SIGNALING_BY_NOTCH1	REACTOME_SIGNALING_BY_NOTCH1	73	0.411114	1.63778	0.00539568	0.0191056	0.0103697	3962	tags=47%, list=24%, signal=36%	NCOR2/NUMB/CREBBP/HDAC7/EP300/DTX4/ARRB2/ADAM10/HDAC5/UBC/HDAC9/PSEN1/MAML2/ARRB1/HDAC4/NCSTN/KAT2B/HES5/HDAC11/PSEN2/TLE4/DTX2/DNER/TBL1X/HDAC1/APH1A/NOTCH1/HDAC10/HES1/MAML3/MAML1/HDAC3/JAG2/HEY2
REACTOME_UCH_PROTEINASES	REACTOME_UCH_PROTEINASES	84	0.411561	1.6843	0.00545455	0.0192557	0.0104511	3598	tags=40%, list=22%, signal=32%	TGFB1/PSMD2/ACTB/PSMF1/PSMD4/KDM1B/PSMB10/PSMB8/PSMC4/UBC/MBD6/HCFC1/MCRS1/PSMD13/PSMD3/PSMD8/PSMB9/TGFBR2/PSMA7/SMAD7/BAP1/PSMB3/PSMD9/PSMC3/INO80/PSMD1/ASXL2/USP15/PSMD6/ADRM1/PSMC2/PSME3/PSMD7/PSMC5
WP_EGFR_TYROSINE_KINASE_INHIBITOR_RESISTANCE	WP_EGFR_TYROSINE_KINASE_INHIBITOR_RESISTANCE	84	0.403162	1.64993	0.00545455	0.0192557	0.0104511	2690	tags=31%, list=16%, signal=26%	PDPK1/EIF4E2/MAP2K1/RRAS/PIK3CD/JAK2/SRC/MAPK3/BCL2L11/MTOR/GRB2/MAP2K2/RAF1/ARAF/PRKCB/PRKCA/RPS6KB2/SHC1/MAPK1/PLCG2/PIK3R2/IL6R/JAK1/NRG1/AKT1/AKT3
KEGG_ECM_RECEPTOR_INTERACTION	KEGG_ECM_RECEPTOR_INTERACTION	83	0.399199	1.62812	0.00549451	0.0193093	0.0104802	4416	tags=39%, list=26%, signal=29%	THBS1/ITGB7/SDC3/CD36/ITGB3/ITGA7/FN1/SDC2/ITGB5/DAG1/VWF/ITGA2B/GP9/LAMA2/SDC4/GP1BA/LAMB3/ITGB1/GP5/CHAD/LAMC2/LAMA1/COL6A2/ITGA10/GP6/LAMA5/ITGA8/COL5A3/THBS4/TNC/ITGA1/SV2C
REACTOME_INTEGRIN_CELL_SURFACE_INTERACTIONS	REACTOME_INTEGRIN_CELL_SURFACE_INTERACTIONS	83	0.410612	1.67467	0.00549451	0.0193093	0.0104802	2449	tags=23%, list=15%, signal=20%	ITGAL/ITGB2/ITGAM/PECAM1/THBS1/ITGB7/ITGAX/ITGB3/ITGA7/FN1/ITGB5/ICAM2/VWF/ITGA2B/ICAM1/ICAM3/ITGAD/COL13A1/ITGB1
WP_PATHWAYS_IN_CLEAR_CELL_RENAL_CELL_CARCINOMA	WP_PATHWAYS_IN_CLEAR_CELL_RENAL_CELL_CARCINOMA	83	0.414506	1.69055	0.00549451	0.0193093	0.0104802	4731	tags=46%, list=28%, signal=33%	HK1/HK3/TGFB1/CAMK1/CREBBP/PFKL/KCNJ2/EP300/MTOR/PGK1/ACLY/ALDOA/ME1/ALDOC/BAP1/TSC2/KSR1/ENO1/SQSTM1/AKT1/ARNT/TPI1/AKT1S1/PSAT1/PFKP/SDS/PDGFB/SDSL/CDH13/FASN/SHMT1/HIF1A/STAT3/LDHD/PFKM/MLST8/SLC2A1/GAPDH
REACTOME_METABOLISM_OF_POLYAMINES	REACTOME_METABOLISM_OF_POLYAMINES	57	0.435538	1.6667	0.00551471	0.0193287	0.0104908	4091	tags=46%, list=24%, signal=35%	PSMD2/PSMF1/PSMD4/PSMB10/PSMB8/PSMC4/SAT1/PAOX/PSMD13/PSMD3/PSMD8/PSMB9/OAZ1/PSMA7/PSMB3/PSMD9/PSMC3/PSMD1/PSMD6/PSMC2/PSME3/PSMD7/PSMC5/OAZ3/PSMD11/PSME1
REACTOME_DEGRADATION_OF_BETA_CATENIN_BY_THE_DESTRUCTION_COMPLEX	REACTOME_DEGRADATION_OF_BETA_CATENIN_BY_THE_DESTRUCTION_COMPLEX	82	0.40864	1.66055	0.00552486	0.0193287	0.0104908	3751	tags=39%, list=22%, signal=30%	PSMD2/PSMF1/PSMD4/PPP2R5B/PSMB10/PSMB8/PSMC4/FRAT2/UBC/FRAT1/PPP2R1A/PSMD13/PSMD3/PSMD8/PSMB9/PSMA7/AXIN1/PSMB3/PSMD9/TLE4/PSMC3/PPP2R5D/PPP2R5C/PSMD1/HDAC1/PSMD6/PSMC2/PSME3/PSMD7/PSMC5/PPP2R5A/CTBP2
REACTOME_TRANSCRIPTIONAL_REGULATION_OF_WHITE_ADIPOCYTE_DIFFERENTIATION	REACTOME_TRANSCRIPTIONAL_REGULATION_OF_WHITE_ADIPOCYTE_DIFFERENTIATION	82	0.394255	1.60209	0.00552486	0.0193287	0.0104908	3791	tags=44%, list=23%, signal=34%	MED29/TGFB1/NCOR2/NFKB1/CD36/RXRA/CREBBP/CCND3/EP300/MED15/ZNF467/MED8/CARM1/SREBF1/CEBPB/KLF4/NCOA2/SREBF2/MED16/EGR2/MED22/NCOA6/CEBPD/NCOA3/MED11/PPARG/MED26/MED25/RELA/TBL1X/TNF/MED24/NCOA1/LPL/FAM120B/HDAC3
REACTOME_HEDGEHOG_LIGAND_BIOGENESIS	REACTOME_HEDGEHOG_LIGAND_BIOGENESIS	64	0.414847	1.60422	0.00555556	0.0194071	0.0105333	3685	tags=41%, list=22%, signal=32%	VCP/PSMD2/PSMF1/PSMD4/PSMB10/PSMB8/PSMC4/UBC/PSMD13/PSMD3/PSMD8/PSMB9/PSMA7/PSMB3/PSMD9/PSMC3/SCUBE2/PSMD1/OS9/PSMD6/PSMC2/PSME3/PSMD7/PSMC5/SEL1L/SYVN1
PID_IL2_1PATHWAY	PID_IL2_1PATHWAY	55	0.430557	1.63817	0.00559701	0.0194646	0.0105645	4653	tags=53%, list=28%, signal=38%	DOK2/MAP2K1/SYK/PTK2B/MAPK3/GRB2/MAP2K2/RAF1/PRKCB/STAT1/SHC1/MAPK1/FYN/IL2RB/RHOA/JAK1/PPP2R5D/MAPKAPK2/IKZF3/STAT5A/PRKCE/LCK/MAPK14/IL2RA/IFNG/STAT3/HRAS/FOS/IRS2
REACTOME_GLYCOLYSIS	REACTOME_GLYCOLYSIS	68	0.420602	1.6348	0.00559701	0.0194646	0.0105645	3085	tags=35%, list=18%, signal=29%	HK1/HK3/PFKFB4/PRKACA/PFKL/NUP210/GNPDA1/PGK1/PGAM1/PGAM2/NUP93/ALDOA/PPP2R1A/ALDOC/PFKFB3/NUP62/PFKFB2/ENO1/GCKR/PPP2R5D/NUP98/PRKACG/TPI1/PFKP
WP_RAC1PAK1P38MMP2_PATHWAY	WP_RAC1PAK1P38MMP2_PATHWAY	68	0.413869	1.60863	0.00559701	0.0194646	0.0105645	2575	tags=31%, list=15%, signal=26%	DOK2/NFKB1/PAK1/IKBKG/TNIP1/SRC/MAPK3/GRB2/FN1/MAPK13/TNIP2/PTK2/CHUK/MAPK1/CRK/FOXO1/PXN/NFKBIA/ITGB1/AKT1/TNIP3
REACTOME_EPH_EPHRIN_MEDIATED_REPULSION_OF_CELLS	REACTOME_EPH_EPHRIN_MEDIATED_REPULSION_OF_CELLS	51	0.458745	1.72634	0.00562852	0.019482	0.010574	2586	tags=35%, list=15%, signal=30%	AP2A1/LYN/ACTB/AP2A2/AP2M1/EPHB2/SRC/CLTC/ADAM10/CLTB/PSEN1/EPHB3/VAV2/NCSTN/FYN/EFNA5/PSEN2/AP2S1
ST_G_ALPHA_I_PATHWAY	ST_G_ALPHA_I_PATHWAY	36	0.51859	1.81243	0.00562852	0.019482	0.010574	3473	tags=50%, list=21%, signal=40%	EPHB2/SRC/GRB2/PLCB3/ASAH1/CFB/RAF1/DAG1/PLCB2/SHC1/MAPK1/ITPR1/KCNJ3/AKT1/AKT3/DRD2/ITPR3/ITPKB
WP_SYNAPTIC_VESICLE_PATHWAY	WP_SYNAPTIC_VESICLE_PATHWAY	51	0.454124	1.70895	0.00562852	0.019482	0.010574	4996	tags=51%, list=30%, signal=36%	AP2A1/DNM2/AP2A2/AP2M1/CLTC/NAPA/SLC1A3/NSF/STX3/SYN2/STX1A/SNAP25/AP2S1/ATP1A2/RAB3A/CLTA/AP2B1/SYT1/STX1B/CLTCL1/CLN8/DNM3/CPLX1/SLC22A3/SLC25A4/SYP
PID_PS1_PATHWAY	PID_PS1_PATHWAY	45	0.466982	1.70774	0.00564972	0.019482	0.010574	3475	tags=42%, list=21%, signal=34%	PPARD/CREBBP/MAPK3/ADAM10/FRAT1/FZD1/DKK2/PSEN1/MAPK1/NCSTN/AXIN1/DKK1/PPP2R5D/TAB1/HDAC1/APH1A/NOTCH1/SSPO/DVL1
KEGG_INOSITOL_PHOSPHATE_METABOLISM	KEGG_INOSITOL_PHOSPHATE_METABOLISM	54	0.437146	1.65838	0.00566038	0.019482	0.010574	2540	tags=31%, list=15%, signal=27%	ITPK1/PI4KB/PIK3CD/PIP5K1C/PI4KA/INPPL1/PLCB3/INPP4A/INPP5K/PIP4K2A/PLCB2/SYNJ1/PLCG2/PLCD3/PIK3CG/INPP1/PLCD1
REACTOME_REGULATION_OF_RUNX3_EXPRESSION_AND_ACTIVITY	REACTOME_REGULATION_OF_RUNX3_EXPRESSION_AND_ACTIVITY	54	0.447486	1.69761	0.00566038	0.019482	0.010574	3598	tags=44%, list=22%, signal=35%	TGFB1/PSMD2/EP300/PSMF1/SRC/PSMD4/PSMB10/PSMB8/PSMC4/UBC/PSMD13/PSMD3/PSMD8/PSMB9/PSMA7/PSMB3/PSMD9/PSMC3/PSMD1/PSMD6/PSMC2/PSME3/PSMD7/PSMC5
REACTOME_SIGNALING_BY_NOTCH3	REACTOME_SIGNALING_BY_NOTCH3	48	0.446387	1.65187	0.00566038	0.019482	0.010574	4754	tags=52%, list=28%, signal=37%	WWP2/CREBBP/EP300/ADAM10/UBC/IKZF1/STAT1/PSEN1/MAML2/NCSTN/KAT2B/HES5/PSEN2/APH1A/NOTCH1/HES1/EGF/MAML3/MAML1/JAG2/HEY2/TACC3/NOTCH3/NEURL1B/MAMLD1
REACTOME_PYRUVATE_METABOLISM_AND_CITRIC_ACID_TCA_CYCLE	REACTOME_PYRUVATE_METABOLISM_AND_CITRIC_ACID_TCA_CYCLE	52	0.446522	1.6802	0.00567108	0.0194902	0.0105784	2920	tags=33%, list=17%, signal=27%	OGDH/ACO2/RXRA/SLC16A3/PPARD/PDK4/SDHA/HAGH/LDHAL6B/SDHB/IDH3G/ME1/ME2/FH/PDK3/SUCLG2/SUCLG1
PID_RAC1_REG_PATHWAY	PID_RAC1_REG_PATHWAY	37	0.522583	1.83379	0.00568182	0.0194984	0.0105829	2139	tags=32%, list=13%, signal=28%	VAV1/PREX1/EPS8/ARHGAP1/DOCK2/SPATA13/ARHGAP9/DEF6/ABR/VAV2/ARHGDIA/ARHGAP17
BIOCARTA_PTEN_PATHWAY	BIOCARTA_PTEN_PATHWAY	18	0.594814	1.78993	0.00573614	0.0196272	0.0106528	3658	tags=56%, list=22%, signal=43%	ILK/PDPK1/MAPK3/GRB2/SHC1/MAPK1/ITGB1/AKT1/BCAR1/FASLG
WP_OVERVIEW_OF_NANOPARTICLE_EFFECTS	WP_OVERVIEW_OF_NANOPARTICLE_EFFECTS	18	0.613592	1.84643	0.00573614	0.0196272	0.0106528	3307	tags=61%, list=20%, signal=49%	HMOX1/PTGS1/CCND3/PIK3CD/FN1/PTK2/PTGS2/ITGAD/AKT3/CDH3/TNF
PID_IL1_PATHWAY	PID_IL1_PATHWAY	34	0.524142	1.81235	0.00576923	0.0197027	0.0106937	3197	tags=47%, list=19%, signal=38%	NFKB1/IL1RN/MAP3K3/MYD88/CASP1/IKBKG/TOLLIP/TICAM2/IRAK1/CHUK/IL1R2/SQSTM1/TRAF6/TAB1/MAP2K6/RELA
KEGG_GLYCOSAMINOGLYCAN_DEGRADATION	KEGG_GLYCOSAMINOGLYCAN_DEGRADATION	20	0.568463	1.75177	0.00579151	0.0197027	0.0106937	5116	tags=65%, list=31%, signal=45%	SGSH/HPSE/GNS/HEXB/GLB1/GUSB/ARSB/HYAL1/HPSE2/NAGLU/HYAL2/GALNS/HEXA
REACTOME_CITRIC_ACID_CYCLE_TCA_CYCLE_	REACTOME_CITRIC_ACID_CYCLE_TCA_CYCLE_	22	0.562231	1.77545	0.00580271	0.0197027	0.0106937	2920	tags=41%, list=17%, signal=34%	OGDH/ACO2/SDHA/SDHB/IDH3G/ME2/FH/SUCLG2/SUCLG1
REACTOME_ERK_MAPK_TARGETS	REACTOME_ERK_MAPK_TARGETS	22	0.560644	1.77044	0.00580271	0.0197027	0.0106937	2572	tags=41%, list=15%, signal=35%	RPS6KA1/MAPK7/MAPK3/DUSP7/MEF2C/PPP2R1A/DUSP6/MAPK1/PPP2R5D
BIOCARTA_EGF_PATHWAY	BIOCARTA_EGF_PATHWAY	27	0.518549	1.69536	0.00583658	0.0197027	0.0106937	4506	tags=59%, list=27%, signal=43%	MAP2K1/MAPK3/GRB2/RAF1/PRKCB/PRKCA/STAT1/SHC1/SRF/JAK1/EGF/STAT5A/PLCG1/STAT3/HRAS/FOS
PID_GLYPICAN_1PATHWAY	PID_GLYPICAN_1PATHWAY	27	0.515211	1.68444	0.00583658	0.0197027	0.0106937	3092	tags=41%, list=18%, signal=33%	HCK/TGFB1/LYN/FGR/SRC/TGFBR2/FYN/PRNP/NRG1/LAMA1/GPC1
BIOCARTA_CDMAC_PATHWAY	BIOCARTA_CDMAC_PATHWAY	16	0.617829	1.7905	0.00585938	0.0197027	0.0106937	3307	tags=62%, list=20%, signal=50%	NFKB1/MAP2K1/MAPK3/RAF1/PRKCB/PRKCA/MAPK1/NFKBIA/RELA/TNF
BIOCARTA_PITX2_PATHWAY	BIOCARTA_PITX2_PATHWAY	16	0.608869	1.76454	0.00585938	0.0197027	0.0106937	4250	tags=56%, list=25%, signal=42%	CREBBP/EP300/FZD1/AXIN1/HDAC1/DVL1/KAT5/TRRAP/LEF1
KEGG_PANTOTHENATE_AND_COA_BIOSYNTHESIS	KEGG_PANTOTHENATE_AND_COA_BIOSYNTHESIS	16	0.601612	1.74351	0.00585938	0.0197027	0.0106937	1521	tags=38%, list=9%, signal=34%	VNN2/PANK4/PANK2/VNN1/DPYD/UPB1
PID_SYNDECAN_3_PATHWAY	PID_SYNDECAN_3_PATHWAY	16	0.607261	1.75988	0.00585938	0.0197027	0.0106937	4029	tags=56%, list=24%, signal=43%	SDC3/SRC/PSEN1/NCSTN/FYN/CTTN/APH1A/AGRP/PTN
REACTOME_BETA_CATENIN_PHOSPHORYLATION_CASCADE	REACTOME_BETA_CATENIN_PHOSPHORYLATION_CASCADE	16	0.601229	1.7424	0.00585938	0.0197027	0.0106937	2609	tags=44%, list=16%, signal=37%	PPP2R5B/FRAT2/FRAT1/PPP2R1A/AXIN1/PPP2R5D/PPP2R5C
REACTOME_REGULATION_OF_KIT_SIGNALING	REACTOME_REGULATION_OF_KIT_SIGNALING	16	0.600092	1.7391	0.00585938	0.0197027	0.0106937	2518	tags=56%, list=15%, signal=48%	LYN/SH2B3/PTPN6/SRC/GRB2/PRKCA/CBL/FYN/SH2B2
KEGG_GLYCOSPHINGOLIPID_BIOSYNTHESIS_GANGLIO_SERIES	KEGG_GLYCOSPHINGOLIPID_BIOSYNTHESIS_GANGLIO_SERIES	15	0.604971	1.72604	0.00590551	0.019754	0.0107216	5116	tags=80%, list=31%, signal=56%	B3GALT4/HEXB/GLB1/ST6GALNAC4/ST3GAL5/ST3GAL2/ST6GALNAC3/ST6GALNAC6/ST3GAL1/ST6GALNAC5/ST8SIA1/HEXA
REACTOME_DEFECTS_OF_CONTACT_ACTIVATION_SYSTEM_CAS_AND_KALLIKREIN_KININ_SYSTEM_KKS_	REACTOME_DEFECTS_OF_CONTACT_ACTIVATION_SYSTEM_CAS_AND_KALLIKREIN_KININ_SYSTEM_KKS_	15	0.619463	1.76739	0.00590551	0.019754	0.0107216	2722	tags=53%, list=16%, signal=45%	TPST2/F12/VWF/GP9/GP1BA/GP5/TPST1/F8
ST_G_ALPHA_S_PATHWAY	ST_G_ALPHA_S_PATHWAY	15	0.636512	1.81603	0.00590551	0.019754	0.0107216	2898	tags=60%, list=17%, signal=50%	RAPGEF1/CREB5/SRC/ASAH1/CFB/RAF1/MAPK1/CREB3/CAMP
PID_VEGFR1_PATHWAY	PID_VEGFR1_PATHWAY	26	0.529161	1.71152	0.00596421	0.019754	0.0107216	2515	tags=38%, list=15%, signal=33%	PDPK1/PRKACA/MAPK3/PRKCB/PRKCA/CBL/MAPK1/NRP2/AKT1/NOS3
REACTOME_ACTIVATION_OF_AMPK_DOWNSTREAM_OF_NMDARS	REACTOME_ACTIVATION_OF_AMPK_DOWNSTREAM_OF_NMDARS	26	0.538378	1.74133	0.00596421	0.019754	0.0107216	3332	tags=46%, list=20%, signal=37%	TUBA4A/TUBB1/TUBB2B/PRKAG1/TUBB2A/CALM1/CAMKK2/PRKAG3/TUBAL3/TUBB8/PRKAB1/TUBA1A
REACTOME_TRAF6_MEDIATED_IRF7_ACTIVATION	REACTOME_TRAF6_MEDIATED_IRF7_ACTIVATION	26	0.516456	1.67043	0.00596421	0.019754	0.0107216	2785	tags=35%, list=17%, signal=29%	CREBBP/EP300/TRIM25/TBK1/IRF7/IFIH1/RNF135/TRAF6/DDX58
REACTOME_RESPONSE_OF_MTB_TO_PHAGOCYTOSIS	REACTOME_RESPONSE_OF_MTB_TO_PHAGOCYTOSIS	23	0.567014	1.77697	0.00598802	0.019754	0.0107216	2404	tags=48%, list=14%, signal=41%	RNF213/CORO1A/GSK3A/MAPK3/PGK1/UBC/HGS/MAPK1/VPS33B/RAB7A/ENO1
REACTOME_CONSTITUTIVE_SIGNALING_BY_AKT1_E17K_IN_CANCER	REACTOME_CONSTITUTIVE_SIGNALING_BY_AKT1_E17K_IN_CANCER	25	0.552787	1.77046	0.00601202	0.019754	0.0107216	2998	tags=52%, list=18%, signal=43%	MAPKAP1/PDPK1/GSK3A/MTOR/CHUK/RPS6KB2/CDKN1A/TSC2/NR4A1/FOXO1/AKT1/AKT3/AKT1S1
REACTOME_NOTCH3_INTRACELLULAR_DOMAIN_REGULATES_TRANSCRIPTION	REACTOME_NOTCH3_INTRACELLULAR_DOMAIN_REGULATES_TRANSCRIPTION	25	0.559941	1.79338	0.00601202	0.019754	0.0107216	5035	tags=60%, list=30%, signal=42%	CREBBP/EP300/IKZF1/STAT1/MAML2/KAT2B/HES5/NOTCH1/HES1/MAML3/MAML1/HEY2/NOTCH3/MAMLD1/HEY1
WP_IL7_SIGNALING_PATHWAY	WP_IL7_SIGNALING_PATHWAY	25	0.548062	1.75533	0.00601202	0.019754	0.0107216	4284	tags=56%, list=26%, signal=42%	MAP2K1/PTK2B/MAPK3/MAP2K2/STAT1/MAPK1/PIK3R2/FYN/JAK1/AKT1/STAT5A/IL2RA/STAT3/IL7R
WP_RELATIONSHIP_BETWEEN_INFLAMMATION_COX2_AND_EGFR	WP_RELATIONSHIP_BETWEEN_INFLAMMATION_COX2_AND_EGFR	25	0.550028	1.76163	0.00601202	0.019754	0.0107216	3434	tags=52%, list=21%, signal=41%	PIK3CD/SRC/MAPK3/PTGS2/MAPK1/PIK3CG/AKT1/MMP1/AKT3/PTGER4/CYP19A1/PTGES2/PTGER2
WP_SIGNAL_TRANSDUCTION_OF_S1P_RECEPTOR	WP_SIGNAL_TRANSDUCTION_OF_S1P_RECEPTOR	25	0.558433	1.78855	0.00601202	0.019754	0.0107216	4074	tags=56%, list=24%, signal=42%	GNAI2/MAPK7/MAPK3/S1PR3/PLCB3/ASAH1/PLCB2/MAPK1/S1PR5/AKT1/AKT3/GNAI3/S1PR1/SPHK1
PID_CDC42_REG_PATHWAY	PID_CDC42_REG_PATHWAY	29	0.525069	1.73536	0.00603622	0.019754	0.0107216	2170	tags=38%, list=13%, signal=33%	DOCK10/ARHGAP1/SPATA13/DOCK11/FARP2/DNMBP/VAV2/ITSN1/ARHGDIA/ARHGAP17/ITSN2
PID_S1P_S1P3_PATHWAY	PID_S1P_S1P3_PATHWAY	29	0.526457	1.73995	0.00603622	0.019754	0.0107216	5022	tags=69%, list=30%, signal=48%	GNAI2/JAK2/SRC/ITGB3/MAPK3/S1PR3/GNAZ/MAPK1/GNA14/RHOA/AKT1/AKT3/PDGFB/GNAI3/S1PR1/GNAO1/RAC1/GNA11/GNA13/PDGFRB
REACTOME_TNFR1_INDUCED_NFKAPPAB_SIGNALING_PATHWAY	REACTOME_TNFR1_INDUCED_NFKAPPAB_SIGNALING_PATHWAY	29	0.526147	1.73893	0.00603622	0.019754	0.0107216	3307	tags=48%, list=20%, signal=39%	IKBKG/USP4/RNF31/UBC/BIRC3/CHUK/TNFAIP3/RIPK1/TRADD/SHARPIN/TRAF1/TAB1/RBCK1/TNF
BIOCARTA_CDK5_PATHWAY	BIOCARTA_CDK5_PATHWAY	13	0.644019	1.77115	0.00606061	0.019754	0.0107216	4466	tags=69%, list=27%, signal=51%	MAP2K1/MAPK3/MAP2K2/RAF1/MAPK1/NGFR/NGF/CDK5/HRAS
BIOCARTA_PCAF_PATHWAY	BIOCARTA_PCAF_PATHWAY	13	0.655898	1.80382	0.00606061	0.019754	0.0107216	3197	tags=69%, list=19%, signal=56%	NFKB1/CREBBP/IRF2/IRF5/IRF7/KAT2B/IRF1/IRF4/RELA
PID_RAS_PATHWAY	PID_RAS_PATHWAY	30	0.512033	1.69569	0.00606061	0.019754	0.0107216	1502	tags=27%, list=9%, signal=24%	RRAS/LGALS3/RIN1/GRB2/RASGRP4/LGALS1/PRKCB/PRKCA
PID_RETINOIC_ACID_PATHWAY	PID_RETINOIC_ACID_PATHWAY	30	0.520197	1.72273	0.00606061	0.019754	0.0107216	2513	tags=50%, list=15%, signal=43%	VDR/NCOR2/RXRA/CREBBP/PRKACA/EP300/MAPK3/RARA/RARG/NCOA2/PRKCA/MAPK1/KAT2B/NCOA3/AKT1
REACTOME_ADVANCED_GLYCOSYLATION_ENDPRODUCT_RECEPTOR_SIGNALING	REACTOME_ADVANCED_GLYCOSYLATION_ENDPRODUCT_RECEPTOR_SIGNALING	13	0.631577	1.73693	0.00606061	0.019754	0.0107216	2092	tags=46%, list=13%, signal=40%	LGALS3/MAPK3/S100A12/CAPZA2/MAPK1/CAPZA1
REACTOME_HEME_DEGRADATION	REACTOME_HEME_DEGRADATION	13	0.660225	1.81572	0.00606061	0.019754	0.0107216	2391	tags=38%, list=14%, signal=33%	HMOX1/BLVRB/BLVRA/SLCO2B1/HMOX2
WP_OSTEOPONTIN_SIGNALING	WP_OSTEOPONTIN_SIGNALING	13	0.651442	1.79156	0.00606061	0.019754	0.0107216	1838	tags=54%, list=11%, signal=48%	NFKB1/MAP2K1/MAP3K14/ITGB3/MAPK3/CHUK/MAPK1
REACTOME_CARNITINE_METABOLISM	REACTOME_CARNITINE_METABOLISM	14	0.622551	1.73181	0.00609756	0.0198468	0.010772	2416	tags=29%, list=14%, signal=24%	RXRA/PPARD/SLC25A20/CPT2
BIOCARTA_CARM1_PATHWAY	BIOCARTA_CARM1_PATHWAY	12	0.691938	1.86477	0.00613497	0.0199408	0.010823	1624	tags=58%, list=10%, signal=53%	RXRA/CREBBP/EP300/PRKAR2A/RARA/CARM1/PRKAR2B
REACTOME_HIV_TRANSCRIPTION_INITIATION	REACTOME_HIV_TRANSCRIPTION_INITIATION	47	-0.466896	-1.75864	0.00636943	0.0206741	0.011221	2344	tags=34%, list=14%, signal=29%	GTF2A2/TBP/GTF2H4/TAF4B/POLR2D/POLR2F/GTF2H5/POLR2H/TAF9/GTF2F2/POLR2K/CDK7/CCNH/TAF9B/TAF11/MNAT1
WP_JOUBERT_SYNDROME	WP_JOUBERT_SYNDROME	70	-0.382726	-1.55975	0.00650759	0.0210933	0.0114485	2685	tags=37%, list=16%, signal=31%	MKS1/BBS9/NPHP1/BBS1/NPHP3/PDE6D/PCM1/TTC8/TMEM138/ARMC9/ARL13B/PDE6B/TMEM216/ATF4/CETN2/BBS5/TMEM17/RHEB/TCTN1/TMEM67/TCTN2/AHI1/PIBF1/CEP290/RPGRIP1L/CSPP1
REACTOME_DNA_DOUBLE_STRAND_BREAK_REPAIR	REACTOME_DNA_DOUBLE_STRAND_BREAK_REPAIR	119	-0.341488	-1.52698	0.00700935	0.0226833	0.0123115	5081	tags=45%, list=30%, signal=32%	XRCC1/PALB2/ATRIP/ERCC4/TDP1/ABL1/UBA52/POLH/PCNA/BRCA1/UBB/RAD51AP1/RFC1/CCNA1/PARP2/BLM/DCLRE1C/PPP4R2/CHEK2/RBBP8/POLD2/CHEK1/NBN/RFC5/XRCC2/MAPK8/DNA2/UBE2V2/ATR/RIF1/LIG3/BRIP1/RAD52/RFC3/GEN1/MDC1/TIPIN/POLE2/POLE3/TP53BP1/EME1/RFC4/UIMC1/RPA3/UBE2I/SUMO1/UBE2N/WRN/RAD17/RPS27A/RAD51C/CDK2/RAD1/SUMO2
REACTOME_REGULATION_OF_INSULIN_LIKE_GROWTH_FACTOR_IGF_TRANSPORT_AND_UPTAKE_BY_INSULIN_LIKE_GROWTH_FACTOR_BINDING_PROTEINS_IGFBPS_	REACTOME_REGULATION_OF_INSULIN_LIKE_GROWTH_FACTOR_IGF_TRANSPORT_AND_UPTAKE_BY_INSULIN_LIKE_GROWTH_FACTOR_BINDING_PROTEINS_IGFBPS_	114	0.361916	1.55675	0.00701754	0.0226833	0.0123115	3104	tags=28%, list=19%, signal=23%	VCAN/C3/APOA2/SHISA5/TMEM132A/SERPINA1/F5/FAM20C/FN1/ADAM10/SDC2/LGALS1/ANO8/APLP2/TGOLN2/KLK1/NUCB1/CKAP4/PENK/CST3/APOL1/GZMH/AMELX/WFS1/HRC/CSF1/MMP1/C4A/GPC3/MXRA8/GAS6/AHSG
KEGG_CHRONIC_MYELOID_LEUKEMIA	KEGG_CHRONIC_MYELOID_LEUKEMIA	73	0.405262	1.61447	0.00719424	0.0232223	0.012604	2768	tags=34%, list=17%, signal=29%	PIK3R5/TGFB1/NFKB1/MAP2K1/IKBKG/PIK3CD/SMAD3/MAPK3/GRB2/MAP2K2/RAF1/ARAF/CHUK/CBL/SHC1/TGFBR2/MAPK1/CDKN1A/PIK3R2/CRK/NFKBIA/PIK3CG/AKT1/AKT3/E2F2
REACTOME_CYTOSOLIC_SENSORS_OF_PATHOGEN_ASSOCIATED_DNA_	REACTOME_CYTOSOLIC_SENSORS_OF_PATHOGEN_ASSOCIATED_DNA_	60	0.421818	1.62838	0.00727273	0.0234433	0.012724	3197	tags=47%, list=19%, signal=38%	TICAM1/STAT6/NFKB1/CREBBP/MYD88/NFKB2/IKBKG/TREX1/EP300/DTX4/TRIM21/POLR2E/UBC/TBK1/CHUK/ZBP1/IRF7/RIPK1/RIPK3/IFI16/XRCC6/NFKBIA/DDX41/LRRFIP1/TRIM56/NKIRAS2/POLR2L/RELA
PID_HIF1_TFPATHWAY	PID_HIF1_TFPATHWAY	64	0.411842	1.5926	0.00740741	0.0238117	0.0129239	2903	tags=31%, list=17%, signal=26%	HMOX1/HK1/ITGB2/CREBBP/PFKL/HDAC7/EP300/SMAD3/PGK1/FURIN/NCOA2/ALDOA/ADM/PFKFB3/ID2/EGLN1/ENO1/AKT1/ARNT/PLIN2
REACTOME_ARACHIDONIC_ACID_METABOLISM	REACTOME_ARACHIDONIC_ACID_METABOLISM	58	0.418818	1.60413	0.00740741	0.0238117	0.0129239	3532	tags=36%, list=21%, signal=29%	PTGS1/GGT1/GPX1/CBR1/ALOX5AP/CYP1B1/ALOX5/PLA2G4A/LTA4H/PTGS2/DPEP2/CYP4F22/GPX4/EPHX2/GPX2/CYP4B1/MAPKAPK2/TBXAS1/PTGES/PTGES2/HPGD
WP_METABOLIC_REPROGRAMMING_IN_COLON_CANCER	WP_METABOLIC_REPROGRAMMING_IN_COLON_CANCER	40	0.473348	1.70006	0.00746269	0.0239565	0.0130025	3149	tags=45%, list=19%, signal=37%	G6PD/HK3/ACO2/SLC16A3/PFKL/PGK1/TKT/SDHB/PGAM1/ACLY/PGD/GLUD1/FH/ENO1/TALDO1/SUCLG2/PSAT1/SLC1A5
PID_TCPTP_PATHWAY	PID_TCPTP_PATHWAY	41	0.469599	1.68805	0.00749064	0.0239803	0.0130155	3620	tags=41%, list=22%, signal=33%	STAT6/CREBBP/PTPN1/PIK3CD/SRC/GRB2/CSF1R/STAT1/SHC1/PIK3R2/JAK1/ITGB1/CSF1/PIAS1/PDGFB/EGF/STAT5A
WP_NEURAL_CREST_CELL_MIGRATION_IN_CANCER	WP_NEURAL_CREST_CELL_MIGRATION_IN_CANCER	41	0.467131	1.67918	0.00749064	0.0239803	0.0130155	4768	tags=54%, list=29%, signal=38%	PIK3R5/PAK1/SORT1/EPHB2/PIK3CD/ARF1/KIDINS220/EPHB3/RHOA/MMP8/PIK3CG/AKT1/AKT3/NGFR/PIK3R6/TRIO/STAT3/MMP9/PIK3R4/FOS/PAK6/RAC1
REACTOME_NEGATIVE_REGULATION_OF_NOTCH4_SIGNALING	REACTOME_NEGATIVE_REGULATION_OF_NOTCH4_SIGNALING	53	0.422032	1.59745	0.00750469	0.0239924	0.013022	3598	tags=43%, list=22%, signal=34%	PSMD2/PSMF1/PSMD4/PSMB10/PSMB8/PSMC4/UBC/PSMD13/PSMD3/PSMD8/PSMB9/PSMA7/NOTCH4/PSMB3/PSMD9/AKT1/PSMC3/PSMD1/PSMD6/PSMC2/PSME3/PSMD7/PSMC5
PID_NFAT_TFPATHWAY	PID_NFAT_TFPATHWAY	44	0.46414	1.69134	0.00753296	0.0240499	0.0130532	4506	tags=52%, list=27%, signal=38%	PTPN1/DGKA/JUNB/PTGS2/EGR2/IKZF1/BATF3/FOXP3/IRF4/PPARG/TBX21/RNF128/NFATC1/CTLA4/GBP3/TNF/EGR4/PTPRK/FASLG/IL2RA/IFNG/SLC3A2/FOS
PID_PI3KCI_AKT_PATHWAY	PID_PI3KCI_AKT_PATHWAY	35	0.503839	1.74351	0.00764818	0.0243512	0.0132168	4543	tags=54%, list=27%, signal=40%	MAPKAP1/PDPK1/PRKACA/SRC/GSK3A/MTOR/RAF1/YWHAH/CHUK/CDKN1A/FOXO1/AKT1/AKT3/SFN/FOXO4/YWHAB/MAP3K5/CASP9/MLST8
REACTOME_TRANSPORT_OF_CONNEXONS_TO_THE_PLASMA_MEMBRANE	REACTOME_TRANSPORT_OF_CONNEXONS_TO_THE_PLASMA_MEMBRANE	18	0.571163	1.71875	0.00764818	0.0243512	0.0132168	5548	tags=67%, list=33%, signal=45%	TUBA4A/TUBB1/TUBB2B/TUBB2A/TUBAL3/TUBB8/TUBA1A/TUBA8/TUBA3C/TUBA3D/TUBA4B/TUBA1C
BIOCARTA_CERAMIDE_PATHWAY	BIOCARTA_CERAMIDE_PATHWAY	21	0.56051	1.75187	0.00770713	0.024453	0.013272	2069	tags=48%, list=12%, signal=42%	NFKB1/MAP2K1/SMPD1/MAPK3/RAF1/AIFM1/FADD/MAPK1/RIPK1/TRADD
REACTOME_RHO_GTPASES_ACTIVATE_PAKS	REACTOME_RHO_GTPASES_ACTIVATE_PAKS	21	0.565452	1.76731	0.00770713	0.024453	0.013272	2749	tags=33%, list=16%, signal=28%	MYH9/FLNA/PAK1/LIMK1/CALM1/CTTN/MYL6
REACTOME_INTERLEUKIN_37_SIGNALING	REACTOME_INTERLEUKIN_37_SIGNALING	19	0.588197	1.79522	0.00772201	0.024453	0.013272	1662	tags=37%, list=10%, signal=33%	PTPN18/CASP1/PTPN6/SMAD3/PTPN9/TBK1/PTPN23
REACTOME_NITRIC_OXIDE_STIMULATES_GUANYLATE_CYCLASE	REACTOME_NITRIC_OXIDE_STIMULATES_GUANYLATE_CYCLASE	20	0.558426	1.72085	0.00772201	0.024453	0.013272	2864	tags=45%, list=17%, signal=37%	KCNMB1/MRVI1/PDE1B/PDE2A/ITPR1/KCNMA1/NOS3/PRKG2/GUCY1A2
WP_METABOLIC_PATHWAY_OF_LDL_HDL_AND_TG_INCLUDING_DISEASES	WP_METABOLIC_PATHWAY_OF_LDL_HDL_AND_TG_INCLUDING_DISEASES	16	0.591055	1.71291	0.0078125	0.0247061	0.0134094	1803	tags=44%, list=11%, signal=39%	APOA2/ANXA2/LDLR/LDLRAP1/CETP/LCAT/LIPC
BIOCARTA_DC_PATHWAY	BIOCARTA_DC_PATHWAY	17	0.587824	1.72722	0.00787402	0.0247666	0.0134422	2198	tags=29%, list=13%, signal=26%	ITGAX/TLR7/IL10/CD40/CD7
BIOCARTA_HCMV_PATHWAY	BIOCARTA_HCMV_PATHWAY	17	0.590844	1.73609	0.00787402	0.0247666	0.0134422	4048	tags=76%, list=24%, signal=58%	NFKB1/MAP2K1/MAP2K3/MAPK3/MAP2K2/MAPK1/PIK3CG/AKT1/MAP2K6/RELA/RB1/MAPK14/SP1
REACTOME_SLBP_DEPENDENT_PROCESSING_OF_REPLICATION_DEPENDENT_HISTONE_PRE_MRNAS	REACTOME_SLBP_DEPENDENT_PROCESSING_OF_REPLICATION_DEPENDENT_HISTONE_PRE_MRNAS	11	-0.663246	-1.72082	0.00787402	0.0247666	0.0134422	1728	tags=55%, list=10%, signal=49%	SNRPD3/SNRPG/SNRPF/LSM11/NCBP2/SNRPE
WP_GLYCOSAMINOGLYCAN_DEGRADATION	WP_GLYCOSAMINOGLYCAN_DEGRADATION	17	0.59127	1.73734	0.00787402	0.0247666	0.0134422	5116	tags=76%, list=31%, signal=53%	SGSH/HPSE/GNS/HEXB/GLB1/GUSB/ARSB/HYAL1/HPSE2/NAGLU/HYAL2/GALNS/HEXA
WP_HISTONE_MODIFICATIONS	WP_HISTONE_MODIFICATIONS	30	-0.494782	-1.67803	0.00788955	0.0247821	0.0134506	2294	tags=37%, list=14%, signal=32%	SMYD2/SMYD5/EZH2/SETD4/SETDB2/SUV39H2/SETD5/SETMAR/SET/AEBP2/SETD6
WP_PURINERGIC_SIGNALING	WP_PURINERGIC_SIGNALING	32	0.510104	1.7186	0.00796813	0.0249953	0.0135664	3328	tags=41%, list=20%, signal=33%	GNAI2/P2RY13/P2RX7/ADORA3/GNAZ/PANX1/P2RY12/P2RY6/ADORA2A/P2RX4/ADORA1/GNAI3/P2RY10
WP_CANCER_IMMUNOTHERAPY_BY_PD1_BLOCKADE	WP_CANCER_IMMUNOTHERAPY_BY_PD1_BLOCKADE	23	0.540518	1.69393	0.00798403	0.0249975	0.0135675	4467	tags=61%, list=27%, signal=45%	NFKB1/HLA-DRB1/PDCD1LG2/BATF/CD274/HLA-A/NFATC1/CD8A/LCK/IFNG/ZAP70/STAT3/CD3E/CD8B
REACTOME_G_BETA_GAMMA_SIGNALLING_THROUGH_PI3KGAMMA	REACTOME_G_BETA_GAMMA_SIGNALLING_THROUGH_PI3KGAMMA	25	0.514199	1.64688	0.00801603	0.0249975	0.0135675	3659	tags=48%, list=22%, signal=38%	PIK3R5/GNGT2/PDPK1/GNB2/GNB1/RHOA/PIK3CG/AKT1/AKT3/GNG11/GNG10/PIK3R6
PID_AR_NONGENOMIC_PATHWAY	PID_AR_NONGENOMIC_PATHWAY	31	0.52426	1.75288	0.00803213	0.0249975	0.0135675	1850	tags=42%, list=11%, signal=37%	GNAI2/MAP2K1/SRC/MAPK3/MAP2K2/PLCB3/GNAZ/RAF1/PTK2/PLCB2/GNB1/MAPK1/PLCG2
REACTOME_REGULATION_OF_TNFR1_SIGNALING	REACTOME_REGULATION_OF_TNFR1_SIGNALING	31	0.526718	1.7611	0.00803213	0.0249975	0.0135675	3307	tags=48%, list=20%, signal=39%	IKBKG/USP4/RNF31/SPPL2A/UBC/BIRC3/CHUK/MADD/TNFAIP3/RIPK1/TRADD/SHARPIN/TRAF1/RBCK1/TNF
BIOCARTA_DEATH_PATHWAY	BIOCARTA_DEATH_PATHWAY	29	0.504337	1.66685	0.00804829	0.0249975	0.0135675	3230	tags=55%, list=19%, signal=45%	NFKB1/MAP3K14/TNFSF10/CASP10/BIRC3/LMNA/CFLAR/CHUK/BID/FADD/RIPK1/TRADD/NFKBIA/SPTAN1/RELA/APAF1
WP_TCELL_RECEPTOR_AND_COSTIMULATORY_SIGNALING	WP_TCELL_RECEPTOR_AND_COSTIMULATORY_SIGNALING	29	0.508805	1.68161	0.00804829	0.0249975	0.0135675	5200	tags=62%, list=31%, signal=43%	NFKB1/PTPN6/GSK3A/PRKCA/CALM1/FYN/NFKBIA/AKT1/ITK/CTLA4/CD8A/PLCG1/LCK/ZAP70/CD8B/CD28/CALM2/PDCD1
WP_OMEGA3OMEGA6_FA_SYNTHESIS	WP_OMEGA3OMEGA6_FA_SYNTHESIS	13	0.62825	1.72778	0.00808081	0.0249975	0.0135675	5182	tags=77%, list=31%, signal=53%	ACSL1/PLA2G4A/ACSL4/ACOX3/ELOVL5/FADS1/ACOX1/PLA2G5/FADS2/ACSL3
BIOCARTA_AKAP13_PATHWAY	BIOCARTA_AKAP13_PATHWAY	11	0.689183	1.79796	0.00809717	0.0249975	0.0135675	2710	tags=64%, list=16%, signal=53%	AKAP13/PRKAR2A/PRKAR2B/PRKAG1/LPAR2/RHOA/PRKACG
REACTOME_GP1B_IX_V_ACTIVATION_SIGNALLING	REACTOME_GP1B_IX_V_ACTIVATION_SIGNALLING	11	0.698394	1.82199	0.00809717	0.0249975	0.0135675	2451	tags=64%, list=15%, signal=54%	FLNA/SRC/RAF1/VWF/GP9/GP1BA/GP5
REACTOME_NEF_MEDIATED_DOWNREGULATION_OF_MHC_CLASS_I_COMPLEX_CELL_SURFACE_EXPRESSION	REACTOME_NEF_MEDIATED_DOWNREGULATION_OF_MHC_CLASS_I_COMPLEX_CELL_SURFACE_EXPRESSION	10	0.70061	1.78284	0.00809717	0.0249975	0.0135675	2050	tags=50%, list=12%, signal=44%	AP1M1/AP1B1/AP1S2/PACS1/HLA-A
REACTOME_REGULATED_PROTEOLYSIS_OF_P75NTR	REACTOME_REGULATED_PROTEOLYSIS_OF_P75NTR	11	0.699464	1.82478	0.00809717	0.0249975	0.0135675	3317	tags=73%, list=20%, signal=58%	NFKB1/PSEN1/NCSTN/PSEN2/TRAF6/RELA/APH1A/NGFR
REACTOME_UPTAKE_AND_FUNCTION_OF_ANTHRAX_TOXINS	REACTOME_UPTAKE_AND_FUNCTION_OF_ANTHRAX_TOXINS	11	0.689713	1.79934	0.00809717	0.0249975	0.0135675	3867	tags=73%, list=23%, signal=56%	MAP2K1/MAP2K3/MAP2K2/FURIN/CALM1/PDCD6IP/MAP2K6/MAP2K7
PID_TCR_RAS_PATHWAY	PID_TCR_RAS_PATHWAY	14	0.618661	1.72099	0.00813008	0.0250329	0.0135868	1838	tags=43%, list=11%, signal=38%	MAP2K1/MAPK3/RAF1/PRKCB/PRKCA/MAPK1
WP_CANCER_IMMUNOTHERAPY_BY_CTLA4_BLOCKADE	WP_CANCER_IMMUNOTHERAPY_BY_CTLA4_BLOCKADE	14	0.615797	1.71302	0.00813008	0.0250329	0.0135868	3185	tags=50%, list=19%, signal=41%	PTPN6/HLA-DRB1/CD86/PIK3CD/PIK3R2/CTLA4/CD80
BIOCARTA_LYM_PATHWAY	BIOCARTA_LYM_PATHWAY	12	0.676213	1.82239	0.00817996	0.0250874	0.0136163	2449	tags=50%, list=15%, signal=43%	ITGAL/ITGB2/PECAM1/ICAM2/ICAM1/ITGB1
REACTOME_PECAM1_INTERACTIONS	REACTOME_PECAM1_INTERACTIONS	12	0.675971	1.82174	0.00817996	0.0250874	0.0136163	2084	tags=58%, list=12%, signal=51%	LYN/PECAM1/PTPN6/SRC/ITGB3/INPP5D/FYN
REACTOME_REGULATION_OF_GLYCOLYSIS_BY_FRUCTOSE_2_6_BISPHOSPHATE_METABOLISM	REACTOME_REGULATION_OF_GLYCOLYSIS_BY_FRUCTOSE_2_6_BISPHOSPHATE_METABOLISM	12	0.667809	1.79974	0.00817996	0.0250874	0.0136163	2710	tags=58%, list=16%, signal=49%	PFKFB4/PRKACA/PPP2R1A/PFKFB3/PFKFB2/PPP2R5D/PRKACG
REACTOME_G0_AND_EARLY_G1	REACTOME_G0_AND_EARLY_G1	27	-0.502517	-1.63025	0.00819672	0.0251058	0.0136263	3697	tags=44%, list=22%, signal=35%	CCNA1/CDC25A/CCNE2/E2F1/LIN9/MYC/LIN52/TFDP2/E2F5/MAX/RBBP4/CDK2
REACTOME_HIV_INFECTION	REACTOME_HIV_INFECTION	216	0.315742	1.49075	0.00834725	0.0255334	0.0138584	2733	tags=26%, list=16%, signal=22%	AP2A1/HCK/CD4/PSMD2/CCR5/AP2A2/AP1M1/AP1B1/AP2M1/VPS37C/NUP210/PSMF1/CHMP2A/PSMD4/DOCK2/ARF1/AP1S2/PSMB10/NMT1/PSMB8/ELL/PSMC4/CHMP4B/TSG101/FURIN/POLR2E/UBC/NUP93/VPS4A/TAF10/SUPT5H/PSMD13/PSMD3/PSMD8/APOBEC3G/PACS1/PSMB9/PSMA7/HLA-A/FYN/POLR2A/CHMP7/PSMB3/CHMP4A/NUP62/XRCC6/PSMD9/VPS28/PSMC3/AP2S1/NUP98/CCNK/PDCD6IP/ERCC2/SLC25A6/PSMD1/RANGAP1
WP_MITOCHONDRIAL_COMPLEX_I_ASSEMBLY_MODEL_OXPHOS_SYSTEM	WP_MITOCHONDRIAL_COMPLEX_I_ASSEMBLY_MODEL_OXPHOS_SYSTEM	44	-0.453024	-1.67568	0.00849257	0.025944	0.0140812	4086	tags=45%, list=24%, signal=34%	TMEM126B/NDUFC1/NDUFAB1/NDUFB3/NDUFS3/NDUFAF1/NDUFB5/TMEM70/NDUFV2/NDUFB1/TMEM186/NDUFS5/NDUFAF2/NDUFC2/NDUFB6/NDUFB4/NUBPL/NDUFS4/NDUFAF4/NDUFA5
REACTOME_CLASS_C_3_METABOTROPIC_GLUTAMATE_PHEROMONE_RECEPTORS_	REACTOME_CLASS_C_3_METABOTROPIC_GLUTAMATE_PHEROMONE_RECEPTORS_	38	-0.467904	-1.67553	0.00858369	0.0261881	0.0142138	3640	tags=42%, list=22%, signal=33%	TAS2R43/TAS2R8/TAS2R39/TAS2R30/TAS2R3/TAS2R46/TAS2R19/TAS2R42/TAS2R50/TAS2R13/TAS2R5/TAS2R31/TAS2R4/TAS2R14/TAS2R10/TAS2R20
REACTOME_REGULATION_OF_LIPID_METABOLISM_BY_PPARALPHA	REACTOME_REGULATION_OF_LIPID_METABOLISM_BY_PPARALPHA	116	0.362323	1.56829	0.00868056	0.0264491	0.0143554	3212	tags=36%, list=19%, signal=29%	MED29/NCOR2/CD36/RXRA/CREBBP/APOA2/MTF1/EP300/MED15/MED8/ARNTL/RGL1/CARM1/SREBF1/ESRRA/NCOA2/ACSL1/PPARGC1B/SREBF2/AHR/MED16/NR1H2/ME1/MED22/NCOA6/NFYC/NCOA3/MED11/ABCB4/CPT2/FHL2/GPS2/PPARG/MED26/ARNT/SIN3B/PLIN2/MED25/G0S2/FADS1/TBL1X/GLIPR1
KEGG_PROSTATE_CANCER	KEGG_PROSTATE_CANCER	88	0.377947	1.55745	0.00902527	0.0274636	0.014906	2768	tags=31%, list=17%, signal=26%	PIK3R5/PDPK1/NFKB1/CREBBP/MAP2K1/IKBKG/PIK3CD/EP300/CREB5/MAPK3/MTOR/GRB2/MAP2K2/RAF1/ARAF/CHUK/CREB3L1/MAPK1/CDKN1A/PIK3R2/CREB3/FOXO1/NFKBIA/PIK3CG/AKT1/AKT3/E2F2
PID_MTOR_4PATHWAY	PID_MTOR_4PATHWAY	67	0.40038	1.5591	0.00919118	0.0278748	0.0151292	2513	tags=34%, list=15%, signal=29%	PLD2/MAPKAP1/PDPK1/MAP2K1/ULK2/RPS6KA1/MAPK3/SREBF1/MTOR/MAP2K2/RAF1/YWHAH/CLIP1/SGK1/PRKCA/RRAGC/MAPK1/TSC2/RRAGA/RHOA/POLDIP3/PXN/AKT1
REACTOME_NON_INTEGRIN_MEMBRANE_ECM_INTERACTIONS	REACTOME_NON_INTEGRIN_MEMBRANE_ECM_INTERACTIONS	59	0.40957	1.57322	0.00919118	0.0278748	0.0151292	3931	tags=32%, list=24%, signal=25%	TGFB1/THBS1/SDC3/ITGB3/FN1/SDC2/ITGB5/DAG1/PRKCA/LAMA2/SDC4/LAMB3/ITGB1/LAMC2/LAMA1/PDGFB/LAMA5/TRAPPC4/COL5A3
REACTOME_DEGRADATION_OF_DVL	REACTOME_DEGRADATION_OF_DVL	56	0.433528	1.65768	0.0092081	0.0278748	0.0151292	3598	tags=41%, list=22%, signal=32%	PSMD2/PSMF1/PSMD4/PSMB10/PSMB8/PSMC4/UBC/PSMD13/PSMD3/PSMD8/PSMB9/KLHL12/PSMA7/PSMB3/PSMD9/PSMC3/PSMD1/PSMD6/PSMC2/PSME3/PSMD7/DVL1/PSMC5
WP_PROXIMAL_TUBULE_TRANSPORT	WP_PROXIMAL_TUBULE_TRANSPORT	56	0.417124	1.59495	0.0092081	0.0278748	0.0151292	5145	tags=50%, list=31%, signal=35%	SLC7A7/ATP1A1/ATP6V1A/SLC12A4/ATP6V0C/ATP6V1E1/SLC26A6/SLC22A7/FXYD2/SLC13A3/ATP6V0E1/SLC4A2/SLC47A1/SLC47A2/SLC22A8/SLC22A6/ATP6V1C1/ABCC4/SLC7A8/SLC3A2/SLC34A1/SLC6A19/SLC22A2/SLC2A1/SLC2A2/ATP6V1D/SLC5A1/AQP1
KEGG_LONG_TERM_DEPRESSION	KEGG_LONG_TERM_DEPRESSION	65	0.40356	1.56621	0.00922509	0.0278901	0.0151375	1838	tags=26%, list=11%, signal=23%	LYN/GNAI2/MAP2K1/MAPK3/MAP2K2/PLCB3/GNAZ/RYR1/RAF1/ARAF/PRKCB/PLCB2/PLA2G4A/PPP2R1A/PRKCA/PLA2G2D/MAPK1
WP_COMMON_PATHWAYS_UNDERLYING_DRUG_ADDICTION	WP_COMMON_PATHWAYS_UNDERLYING_DRUG_ADDICTION	42	0.460983	1.65515	0.00932836	0.0281659	0.0152872	3183	tags=36%, list=19%, signal=29%	ACTB/PRKACA/MAP2K1/PPP1CA/MAPK3/MAP2K2/RAF1/ARAF/PRKCB/PRKCA/MAPK1/CALM1/PRKACG/DRD2/PPP1CC
PID_TNF_PATHWAY	PID_TNF_PATHWAY	45	0.457751	1.67398	0.0094162	0.0283747	0.0154006	3307	tags=47%, list=20%, signal=38%	TNFRSF1B/NFKB1/MAP3K3/IKBKG/SMPD1/MAP2K3/BIRC3/CHUK/MADD/STAT1/FADD/TNFAIP3/RIPK1/TRADD/SQSTM1/TRAF1/TAB1/MAP4K2/BAG4/RELA/TNF
REACTOME_AUF1_HNRNP_D0_BINDS_AND_DESTABILIZES_MRNA	REACTOME_AUF1_HNRNP_D0_BINDS_AND_DESTABILIZES_MRNA	54	0.420457	1.59507	0.00943396	0.0283747	0.0154006	3598	tags=43%, list=22%, signal=34%	PSMD2/EIF4G1/PSMF1/PSMD4/PSMB10/PSMB8/PSMC4/UBC/PSMD13/PSMD3/PSMD8/PSMB9/PSMA7/PSMB3/PSMD9/PSMC3/PSMD1/PSMD6/PSMC2/PSME3/HSPA1A/PSMD7/PSMC5
WP_FERROPTOSIS	WP_FERROPTOSIS	39	0.480871	1.70886	0.00943396	0.0283747	0.0154006	2789	tags=36%, list=17%, signal=30%	HMOX1/CYBB/LPCAT3/FTH1/FTL/SAT1/ACSL1/ACSL4/ATG7/ACSL5/PRNP/PCBP1/MAP1LC3A/GPX4
WP_TRANSLATION_INHIBITORS_IN_CHRONICALLY_ACTIVATED_PDGFRA_CELLS	WP_TRANSLATION_INHIBITORS_IN_CHRONICALLY_ACTIVATED_PDGFRA_CELLS	46	0.440292	1.6122	0.00948767	0.0284996	0.0154683	3144	tags=41%, list=19%, signal=34%	PRKACA/EIF4G1/MAP2K1/RPS6KA1/PRKCD/MAP2K3/MAPK3/MTOR/MAP2K2/PRKCA/RPS6KB2/MAPK1/PIK3R2/RPS6KA4/PIK3CG/AKT1/AKT3/EIF4G3/MAP2K6
PID_EPHA2_FWD_PATHWAY	PID_EPHA2_FWD_PATHWAY	18	0.56269	1.69326	0.00956023	0.0286807	0.0155666	2261	tags=50%, list=14%, signal=43%	PAK1/SRC/INPPL1/GRB2/PTK2/CBL/SHC1/VAV2/RHOA
REACTOME_GLUCONEOGENESIS	REACTOME_GLUCONEOGENESIS	34	0.5024	1.73717	0.00961538	0.0287362	0.0155967	3351	tags=38%, list=20%, signal=31%	SLC37A2/FBP1/PCK2/PGK1/PGAM1/PGAM2/ALDOA/ALDOC/ENO1/G6PC/SLC25A11/TPI1/SLC25A1
BIOCARTA_IL12_PATHWAY	BIOCARTA_IL12_PATHWAY	19	0.56423	1.72207	0.00965251	0.0287362	0.0155967	4222	tags=53%, list=25%, signal=39%	IL12RB1/CCR5/TYK2/JAK2/MAP2K6/CD247/CXCR3/MAPK14/IFNG/CD3E
BIOCARTA_TID_PATHWAY	BIOCARTA_TID_PATHWAY	19	0.564903	1.72412	0.00965251	0.0287362	0.0155967	4107	tags=63%, list=25%, signal=48%	TNFRSF1B/NFKB1/IFNGR1/JAK2/IFNGR2/NFKBIA/RELA/TNF/HSPA1A/TAX1BP3/RB1/IFNG
REACTOME_CHONDROITIN_SULFATE_BIOSYNTHESIS	REACTOME_CHONDROITIN_SULFATE_BIOSYNTHESIS	20	0.546442	1.68392	0.00965251	0.0287362	0.0155967	251	tags=15%, list=2%, signal=15%	CHST7/CHST15/VCAN
REACTOME_EPHRIN_SIGNALING	REACTOME_EPHRIN_SIGNALING	19	0.576866	1.76063	0.00965251	0.0287362	0.0155967	2084	tags=37%, list=12%, signal=32%	PAK1/EPHB2/SRC/EPHB3/SDCBP/MYL12A/FYN
REACTOME_RIPK1_MEDIATED_REGULATED_NECROSIS	REACTOME_RIPK1_MEDIATED_REGULATED_NECROSIS	20	0.543882	1.67603	0.00965251	0.0287362	0.0155967	2325	tags=50%, list=14%, signal=43%	TNFSF10/UBC/BIRC3/MLKL/CFLAR/FADD/RIPK1/TRADD/RIPK3/TNFRSF10B
REACTOME_CD28_DEPENDENT_PI3K_AKT_SIGNALING	REACTOME_CD28_DEPENDENT_PI3K_AKT_SIGNALING	22	0.538074	1.69917	0.00967118	0.0287551	0.015607	3185	tags=45%, list=19%, signal=37%	MAPKAP1/PDPK1/MAP3K14/CD86/MTOR/PIK3R2/FYN/AKT1/AKT3/CD80
REACTOME_MAP3K8_TPL2_DEPENDENT_MAPK1_3_ACTIVATION	REACTOME_MAP3K8_TPL2_DEPENDENT_MAPK1_3_ACTIVATION	16	0.587523	1.70268	0.00976562	0.0289991	0.0157394	1459	tags=38%, list=9%, signal=34%	NFKB1/MAP2K1/IKBKG/TNIP2/UBC/CHUK
WP_OXIDATIVE_STRESS	WP_OXIDATIVE_STRESS	33	0.515009	1.75894	0.00982318	0.0290429	0.0157632	4506	tags=55%, list=27%, signal=40%	HMOX1/NFKB1/CYBB/GPX1/GSR/SOD2/JUNB/TXNRD2/TXN2/NOX5/GSTT2/GCLC/NFE2L2/MAPK14/SP1/NQO1/MT1X/FOS
BIOCARTA_SPRY_PATHWAY	BIOCARTA_SPRY_PATHWAY	17	0.581505	1.70865	0.00984252	0.0290429	0.0157632	4466	tags=65%, list=27%, signal=47%	MAP2K1/MAPK3/GRB2/RAF1/CBL/SHC1/MAPK1/PTPRB/EGF/SPRY3/HRAS
REACTOME_HYALURONAN_METABOLISM	REACTOME_HYALURONAN_METABOLISM	15	0.596579	1.7021	0.00984252	0.0290429	0.0157632	5116	tags=53%, list=31%, signal=37%	SLC9A1/HEXB/LYVE1/GUSB/HYAL1/HYAL2/ABCC5/HEXA
REACTOME_PKA_ACTIVATION_IN_GLUCAGON_SIGNALLING	REACTOME_PKA_ACTIVATION_IN_GLUCAGON_SIGNALLING	17	0.575288	1.69038	0.00984252	0.0290429	0.0157632	2710	tags=41%, list=16%, signal=35%	ADCY7/PRKACA/PRKAR2A/PRKAR2B/ADCY4/ADCY3/PRKACG
REACTOME_TRAFFICKING_OF_GLUR2_CONTAINING_AMPA_RECEPTORS	REACTOME_TRAFFICKING_OF_GLUR2_CONTAINING_AMPA_RECEPTORS	17	0.573618	1.68548	0.00984252	0.0290429	0.0157632	3846	tags=59%, list=23%, signal=45%	AP2A1/AP2A2/AP2M1/PRKCB/PRKCA/NSF/AP2S1/GRIP2/AP2B1/GRIA2
BIOCARTA_STRESS_PATHWAY	BIOCARTA_STRESS_PATHWAY	24	0.528775	1.6794	0.00992063	0.0292365	0.0158683	3307	tags=50%, list=20%, signal=40%	NFKB1/IKBKG/MAP3K14/MAP2K3/CHUK/RIPK1/TRADD/NFKBIA/MAP4K2/MAP2K6/RELA/TNF
KEGG_GLYCOSYLPHOSPHATIDYLINOSITOL_GPI_ANCHOR_BIOSYNTHESIS	KEGG_GLYCOSYLPHOSPHATIDYLINOSITOL_GPI_ANCHOR_BIOSYNTHESIS	25	-0.532975	-1.72342	0.00994036	0.0292577	0.0158798	3996	tags=56%, list=24%, signal=43%	PIGL/GPLD1/PIGZ/PIGN/PIGU/PIGV/PIGX/PIGF/PIGK/PIGW/PIGY/PIGC/PIGM/PIGP
PID_NETRIN_PATHWAY	PID_NETRIN_PATHWAY	32	0.503052	1.69484	0.00996016	0.0292791	0.0158914	4237	tags=59%, list=25%, signal=44%	UNC5A/PAK1/MAP2K1/SRC/MAPK3/MAP2K2/PTK2/MAPK1/FYN/RHOA/PITPNA/UNC5B/BCAR1/MYO10/PLCG1/TRIO/AGAP2/UNC5C/DAPK1
PID_RXR_VDR_PATHWAY	PID_RXR_VDR_PATHWAY	25	0.50451	1.61584	0.01002	0.0294181	0.0159669	3723	tags=56%, list=22%, signal=44%	TGFB1/VDR/NCOR2/RXRA/PPARD/RARA/SREBF1/RARG/NR1H2/NR4A1/PPARG/TNF/NCOA1/FAM120B
REACTOME_DOWNSTREAM_SIGNAL_TRANSDUCTION	REACTOME_DOWNSTREAM_SIGNAL_TRANSDUCTION	29	0.497441	1.64405	0.0100604	0.0294995	0.016011	4466	tags=48%, list=27%, signal=35%	STAT6/RAPGEF1/SRC/GRB2/STAT1/PIK3R2/CRK/PDGFB/BCAR1/STAT5A/PLCG1/CRKL/STAT3/HRAS
BIOCARTA_MONOCYTE_PATHWAY	BIOCARTA_MONOCYTE_PATHWAY	11	0.687047	1.79239	0.0101215	0.0296414	0.0160881	3195	tags=64%, list=19%, signal=52%	ITGAL/ITGB2/ITGAM/PECAM1/ICAM1/ITGB1/SELP
PID_P53_DOWNSTREAM_PATHWAY	PID_P53_DOWNSTREAM_PATHWAY	132	0.342383	1.49865	0.0105079	0.0307346	0.0166814	4170	tags=39%, list=25%, signal=30%	NLRC4/VDR/ZNF385A/CTSD/VCAN/CREBBP/HTT/CASP1/TAP1/TADA2B/GPX1/EP300/BCL6/CARM1/GDF15/BCL2A1/RNF144B/CASP10/BAK1/BBC3/IRF5/BID/TP53I3/PYCARD/AIFM2/ARID3A/CDKN1A/NFYC/TSC2/DKK1/SMARCA4/TNFRSF10B/CCNK/PPM1J/E2F2/PRKAB1/PPP1R13B/SESN1/APAF1/TNFRSF10C/HIC1/SFN/PERP/CX3CL1/S100A2/TRRAP/TNFRSF10A/RB1/COL18A1/SP1/TP73/DUSP1
REACTOME_SUMOYLATION_OF_RNA_BINDING_PROTEINS	REACTOME_SUMOYLATION_OF_RNA_BINDING_PROTEINS	44	-0.446194	-1.65042	0.0106157	0.0310111	0.0168315	2331	tags=30%, list=14%, signal=25%	BMI1/HNRNPC/PHC3/UBE2I/CBX2/SUMO1/NUP43/NUP54/SCMH1/NOP58/SEH1L/NUP35/SUMO2
KEGG_RNA_DEGRADATION	KEGG_RNA_DEGRADATION	53	-0.421316	-1.62769	0.010661	0.0311045	0.0168822	4264	tags=58%, list=26%, signal=44%	TTC37/DCP1B/LSM1/LSM6/PAPOLG/DCP2/CNOT6L/PAPOLA/EXOSC7/ZCCHC7/CNOT8/EXOSC9/DIS3/LSM7/DDX6/EXOSC5/PNPT1/HSPD1/EXOSC3/C1D/CNOT4/CNOT6/EXOSC6/DCP1A/EXOSC2/CNOT7/LSM3/CNOT2/LSM5/EXOSC8/LSM2
REACTOME_MAPK6_MAPK4_SIGNALING	REACTOME_MAPK6_MAPK4_SIGNALING	85	0.381868	1.56719	0.0107914	0.0314457	0.0170673	3598	tags=35%, list=22%, signal=28%	PSMD2/PAK1/PRKACA/CCND3/CDC42EP3/PSMF1/PSMD4/PSMB10/PSMB8/PSMC4/UBC/PSMD13/PSMD3/PSMD8/CDC42EP2/PSMB9/PSMA7/PSMB3/NCOA3/PSMD9/FOXO1/PSMC3/PRKACG/PSMD1/KALRN/PSMD6/PSMC2/PSME3/PSMD7/PSMC5
KEGG_AMINO_SUGAR_AND_NUCLEOTIDE_SUGAR_METABOLISM	KEGG_AMINO_SUGAR_AND_NUCLEOTIDE_SUGAR_METABOLISM	42	0.452182	1.62355	0.011194	0.0325784	0.0176821	2859	tags=38%, list=17%, signal=32%	HK1/HK3/NPL/PMM1/RENBP/HEXB/GNPDA1/CYB5R1/CYB5R3/NAGK/AMDHD2/GMPPB/GMPPA/TSTA3/GALK1/GALE
KEGG_CYTOSOLIC_DNA_SENSING_PATHWAY	KEGG_CYTOSOLIC_DNA_SENSING_PATHWAY	51	0.421087	1.58463	0.011257	0.032721	0.0177595	2350	tags=31%, list=14%, signal=27%	NFKB1/CASP1/ADAR/CXCL10/IKBKG/CCL5/TREX1/AIM2/TBK1/CHUK/ZBP1/IRF7/PYCARD/RIPK1/RIPK3/NFKBIA
WP_SMALL_LIGAND_GPCRS	WP_SMALL_LIGAND_GPCRS	18	0.558747	1.68139	0.0114723	0.0333052	0.0180766	4309	tags=50%, list=26%, signal=37%	PTAFR/S1PR3/PTGIR/PTGER4/PTGFR/PTGER2/S1PR1/LPAR1/PTGDR
BIOCARTA_CREB_PATHWAY	BIOCARTA_CREB_PATHWAY	22	0.524652	1.65678	0.0116054	0.0336082	0.0182411	2710	tags=45%, list=16%, signal=38%	RPS6KA1/PRKAR2A/MAPK3/GRB2/PRKCB/PRKCA/PRKAR2B/MAPK1/AKT1/PRKACG
WP_FATTY_ACID_BIOSYNTHESIS	WP_FATTY_ACID_BIOSYNTHESIS	22	0.527549	1.66593	0.0116054	0.0336082	0.0182411	2063	tags=36%, list=12%, signal=32%	ECHDC3/PECR/ACLY/ACSL1/ACSL4/ECH1/ACSL5/ACSS2
PID_MAPK_TRK_PATHWAY	PID_MAPK_TRK_PATHWAY	33	0.504814	1.72412	0.0117878	0.0340521	0.018482	4506	tags=58%, list=27%, signal=42%	EHD4/MAP2K1/RPS6KA1/MAPK7/PRKCD/MAP2K3/MAPK3/RAF1/MEF2C/MAPK1/SRF/MAPKAPK2/MAP2K6/RIT1/MAPK14/RAP1A/CDK5/HRAS/FOS
REACTOME_SIGNALLING_TO_ERKS	REACTOME_SIGNALLING_TO_ERKS	33	0.504741	1.72387	0.0117878	0.0340521	0.018482	4466	tags=61%, list=27%, signal=45%	RAPGEF1/MAP2K1/SRC/MAPK3/GRB2/MAP2K2/MAPK13/KIDINS220/RALB/SHC1/MAPK1/CRK/MAPKAPK2/RIT1/NGF/MAPK14/RAP1A/CRKL/YWHAB/HRAS
REACTOME_RORA_ACTIVATES_GENE_EXPRESSION	REACTOME_RORA_ACTIVATES_GENE_EXPRESSION	17	0.560561	1.64711	0.011811	0.034077	0.0184955	1866	tags=41%, list=11%, signal=37%	RXRA/CREBBP/EP300/CARM1/SREBF1/NCOA2/NCOA6
BIOCARTA_AGR_PATHWAY	BIOCARTA_AGR_PATHWAY	32	0.498935	1.68097	0.0119522	0.0344418	0.0186935	4988	tags=50%, list=30%, signal=35%	PAK1/MAPK3/DAG1/MAPK1/LAMA2/ACTA1/ITGB1/NRG1/RAPSN/CTTN/DVL1/SP1/GIT2/RAC1/NRG2/DMD
KEGG_CITRATE_CYCLE_TCA_CYCLE	KEGG_CITRATE_CYCLE_TCA_CYCLE	29	0.49555	1.6378	0.0120724	0.0347454	0.0188583	2920	tags=34%, list=17%, signal=29%	OGDH/ACO2/SDHA/PCK2/SDHB/ACLY/IDH3G/FH/SUCLG2/SUCLG1
BIOCARTA_BARR_MAPK_PATHWAY	BIOCARTA_BARR_MAPK_PATHWAY	13	0.622883	1.71302	0.0121212	0.0348429	0.0189112	2766	tags=62%, list=17%, signal=51%	MAP2K1/MAPK3/MAP2K2/RAF1/KCNA3/ARRB1/MAPK1/KCNA2
REACTOME_RUNX3_REGULATES_NOTCH_SIGNALING	REACTOME_RUNX3_REGULATES_NOTCH_SIGNALING	14	0.60857	1.69292	0.0121951	0.0350123	0.0190031	4754	tags=71%, list=28%, signal=51%	CREBBP/EP300/MAML2/KAT2B/NOTCH1/HES1/MAML3/MAML1/RUNX3/MAMLD1
REACTOME_CD28_DEPENDENT_VAV1_PATHWAY	REACTOME_CD28_DEPENDENT_VAV1_PATHWAY	12	0.657551	1.7721	0.0122699	0.0351839	0.0190963	4891	tags=75%, list=29%, signal=53%	VAV1/PAK1/CD86/GRB2/FYN/CD80/LCK/RAC1/CD28
REACTOME_TP53_REGULATES_TRANSCRIPTION_OF_ADDITIONAL_CELL_CYCLE_GENES_WHOSE_EXACT_ROLE_IN_THE_P53_PATHWAY_REMAIN_UNCERTAIN	REACTOME_TP53_REGULATES_TRANSCRIPTION_OF_ADDITIONAL_CELL_CYCLE_GENES_WHOSE_EXACT_ROLE_IN_THE_P53_PATHWAY_REMAIN_UNCERTAIN	18	-0.571904	-1.67784	0.0125261	0.0358744	0.019471	1651	tags=61%, list=10%, signal=55%	CDC25C/CNOT6L/CNOT8/TNKS1BP1/CNOT4/CNOT6/CNOT7/NPM1/CNOT2/CENPJ/PLAGL1
REACTOME_HOMOLOGOUS_DNA_PAIRING_AND_STRAND_EXCHANGE	REACTOME_HOMOLOGOUS_DNA_PAIRING_AND_STRAND_EXCHANGE	37	-0.4581	-1.63203	0.0126582	0.0362084	0.0196523	3571	tags=49%, list=21%, signal=38%	BRCA1/RAD51AP1/BLM/RBBP8/CHEK1/NBN/RFC5/XRCC2/DNA2/ATR/BRIP1/RFC3/RFC4/RPA3/WRN/RAD17/RAD51C/RAD1
PID_REG_GR_PATHWAY	PID_REG_GR_PATHWAY	78	0.394022	1.58043	0.0126812	0.0362297	0.0196639	3620	tags=38%, list=22%, signal=30%	NFKB1/CREBBP/PRKACA/EP300/MAPK3/PCK2/VIPR1/TSG101/NCOA2/YWHAH/SPI1/SGK1/ICAM1/STAT1/MAPK1/CDKN1A/IRF1/SMARCA4/NR4A1/FKBP5/AKT1/MMP1/PRKACG/TBX21/NFATC1/RELA/HDAC1/SFN/NCOA1/STAT5A
KEGG_PANCREATIC_CANCER	KEGG_PANCREATIC_CANCER	69	0.39571	1.54123	0.012963	0.0369896	0.0200763	2768	tags=33%, list=17%, signal=28%	PIK3R5/TGFB1/NFKB1/MAP2K1/IKBKG/PIK3CD/SMAD3/MAPK3/RAF1/ARAF/RAC2/CHUK/STAT1/RALB/TGFBR2/MAPK1/PIK3R2/VEGFC/JAK1/PIK3CG/AKT1/AKT3/E2F2
PID_ECADHERIN_NASCENT_AJ_PATHWAY	PID_ECADHERIN_NASCENT_AJ_PATHWAY	38	0.463278	1.64187	0.0130597	0.0371748	0.0201769	2601	tags=37%, list=16%, signal=31%	ITGB7/RAPGEF1/AP1M1/IQGAP1/PIP5K1C/SRC/WASF2/VAV2/CRK/RHOA/CTNNA1/NCKAP1/AKT1/CTTN
WP_CYTOSOLIC_DNASENSING_PATHWAY	WP_CYTOSOLIC_DNASENSING_PATHWAY	68	0.394062	1.53165	0.0130597	0.0371748	0.0201769	2350	tags=34%, list=14%, signal=29%	NFKB1/CASP1/ADAR/CXCL10/IKBKG/CCL5/TREX1/TRIM25/AIM2/POLR2E/CASP10/TBK1/CHUK/ZBP1/IRF7/FADD/PYCARD/ISG15/RIPK1/NLRX1/TRADD/RIPK3/NFKBIA
REACTOME_SLC_MEDIATED_TRANSMEMBRANE_TRANSPORT	REACTOME_SLC_MEDIATED_TRANSMEMBRANE_TRANSPORT	241	0.289702	1.38142	0.0133556	0.0379708	0.0206089	5084	tags=39%, list=30%, signal=28%	SLC9A9/SLC43A2/SLC15A3/SLC8A1/SLC7A7/SLC26A11/SLC30A1/SLC11A1/SLC2A6/SLC16A3/SLC31A1/SLC12A4/SLC9A1/SLC6A12/SLC22A1/SLC44A1/SLC22A18/SLC6A6/SLC26A6/SLC17A5/SLC44A2/SLCO3A1/SLCO2B1/SLC35C1/SLC9A6/SLCO4C1/SLC39A1/SLC27A4/SLC1A3/SLC2A9/SLC24A4/SLC9A8/SLC2A14/SLC4A8/SLC22A7/CALM1/SLC1A7/CTNS/RSC1A1/ARL2/SLC36A1/SLC25A6/SLC41A1/SLCO1C1/SLC29A3/SLC2A3/SLC30A10/SLC1A5/SLC15A4/SLC13A3/SLC25A22/SLC35D2/SL…
REACTOME_ANCHORING_OF_THE_BASAL_BODY_TO_THE_PLASMA_MEMBRANE	REACTOME_ANCHORING_OF_THE_BASAL_BODY_TO_THE_PLASMA_MEMBRANE	87	-0.368748	-1.57001	0.0133929	0.0380305	0.0206413	4281	tags=46%, list=26%, signal=34%	RAB3IP/HAUS2/TCTN3/ALMS1/CLASP1/NEDD1/PLK4/CEP192/TUBB/CEP97/DYNLL1/OFD1/CEP78/CEP72/CEP135/MKS1/NPHP1/PCM1/HAUS5/CEP76/HAUS1/AKAP9/TMEM216/CETN2/CEP63/HAUS3/TCTN1/TMEM67/HAUS6/CEP57/CENPJ/CSNK1E/TCTN2/AHI1/CEP70/IQCB1/SDCCAG8/CEP290/RPGRIP1L/FGFR1OP
REACTOME_VEGFR2_MEDIATED_CELL_PROLIFERATION	REACTOME_VEGFR2_MEDIATED_CELL_PROLIFERATION	19	0.551398	1.6829	0.0135135	0.0383266	0.020802	4466	tags=63%, list=27%, signal=46%	PDPK1/PRKCD/SRC/PRKCB/PRKCA/CALM1/AHCYL1/ITPR1/ITPR3/PLCG1/SPHK1/HRAS
REACTOME_REGULATION_OF_TP53_ACTIVITY_THROUGH_PHOSPHORYLATION	REACTOME_REGULATION_OF_TP53_ACTIVITY_THROUGH_PHOSPHORYLATION	89	-0.362554	-1.55051	0.0135747	0.0384533	0.0208708	5005	tags=47%, list=30%, signal=33%	ATRIP/TAF15/HIPK1/TAF5/PRKAA1/UBA52/DYRK2/TAF12/BRCA1/UBB/TAF7/TP53INP1/TP53RK/CSNK2A1/CCNA1/TAF3/BLM/TAF2/CHEK2/RBBP8/CHEK1/NBN/RFC5/DNA2/ATR/BRIP1/RFC3/MAPK11/TBP/TAF4B/RFC4/RPA3/TAF9/WRN/MAPKAPK5/TAF9B/RAD17/RPS27A/TAF11/MDM4/CDK2/RAD1
REACTOME_TRAF6_MEDIATED_INDUCTION_OF_TAK1_COMPLEX_WITHIN_TLR4_COMPLEX	REACTOME_TRAF6_MEDIATED_INDUCTION_OF_TAK1_COMPLEX_WITHIN_TLR4_COMPLEX	16	0.576774	1.67152	0.0136719	0.0386818	0.0209948	2757	tags=50%, list=16%, signal=42%	TICAM1/CD14/TICAM2/LY96/UBC/TLR4/TRAF6/TAB1
REACTOME_PRC2_METHYLATES_HISTONES_AND_DNA	REACTOME_PRC2_METHYLATES_HISTONES_AND_DNA	13	-0.640973	-1.71543	0.0138067	0.039016	0.0211762	3780	tags=77%, list=23%, signal=60%	RBBP7/PHF1/DNMT3B/JARID2/EZH2/SUZ12/DNMT3A/RBBP4/MTF2/AEBP2
WP_FOLLICLE_STIMULATING_HORMONE_FSH_SIGNALING_PATHWAY	WP_FOLLICLE_STIMULATING_HORMONE_FSH_SIGNALING_PATHWAY	26	0.500523	1.6189	0.0139165	0.0392788	0.0213188	2513	tags=50%, list=15%, signal=43%	PRKACA/GRK6/SRC/MAPK3/MTOR/RAF1/SGK1/PRKCA/RPS6KB2/MAPK1/TSC2/FOXO1/AKT1
PID_AVB3_OPN_PATHWAY	PID_AVB3_OPN_PATHWAY	31	0.483665	1.61715	0.0140562	0.0395776	0.021481	2350	tags=39%, list=14%, signal=33%	ILK/NFKB1/SYK/MAP3K14/PTK2B/ITGB3/GSN/MAPK3/CHUK/MAPK1/RHOA/NFKBIA
PID_CD40_PATHWAY	PID_CD40_PATHWAY	31	0.489052	1.63516	0.0140562	0.0395776	0.021481	3948	tags=45%, list=24%, signal=35%	NFKB1/MAP3K14/TRAF3/BIRC3/CD40/TNFAIP3/NFKBIA/AKT1/TRAF6/TRAF1/FCAMR/RELA/STAT5A/MAPK14
WP_DNA_DAMAGE_RESPONSE_ONLY_ATM_DEPENDENT	WP_DNA_DAMAGE_RESPONSE_ONLY_ATM_DEPENDENT	110	0.350509	1.4924	0.0141343	0.0397495	0.0215743	2793	tags=27%, list=17%, signal=23%	PIK3R5/TGFB1/NFKB1/NFKB2/CCND3/PIK3CD/BCL6/SMAD3/BCL2L11/LDLR/PCK2/GRB2/RAC2/FRAT1/BAK1/BBC3/SOD2/MLKL/WNT5B/SHC1/MAPK1/CDKN1A/PIK3R2/AXIN1/RHOA/PIK3CG/AKT1/PPP2R5C/AKT3/G6PC
BIOCARTA_EPONFKB_PATHWAY	BIOCARTA_EPONFKB_PATHWAY	11	0.66952	1.74666	0.01417	0.0398021	0.0216029	3197	tags=73%, list=19%, signal=59%	NFKB1/JAK2/SOD2/EPOR/CDKN1A/NFKBIA/ARNT/RELA
BIOCARTA_CELL2CELL_PATHWAY	BIOCARTA_CELL2CELL_PATHWAY	12	0.642279	1.73094	0.0143149	0.0401127	0.0217714	3432	tags=42%, list=21%, signal=33%	CSK/PECAM1/VCL/CTNNA1/BCAR1
BIOCARTA_TCYTOTOXIC_PATHWAY	BIOCARTA_TCYTOTOXIC_PATHWAY	12	0.647427	1.74481	0.0143149	0.0401127	0.0217714	5874	tags=92%, list=35%, signal=60%	ITGAL/ITGB2/PTPRC/ICAM1/CD8A/CD247/CD3E/CD28/CD2/THY1/CD3G
WP_NONSMALL_CELL_LUNG_CANCER	WP_NONSMALL_CELL_LUNG_CANCER	72	0.385535	1.52671	0.0145191	0.040636	0.0220554	2768	tags=32%, list=17%, signal=27%	RXRA/MAP2K1/RASSF5/PIK3CD/MAPK3/GRB2/MAP2K2/RAF1/ARAF/PRKCB/BAK1/BID/PRKCA/STK4/EML4/MAPK1/PLCG2/CDKN1A/PIK3R2/GADD45G/AKT1/AKT3/E2F2
REACTOME_REGULATION_OF_RAS_BY_GAPS	REACTOME_REGULATION_OF_RAS_BY_GAPS	67	0.396429	1.54371	0.0147059	0.0410605	0.0222858	4091	tags=40%, list=24%, signal=31%	PSMD2/RASA3/PSMF1/PSMD4/PSMB10/PSMB8/PSMC4/UBC/PSMD13/PSMD3/PSMD8/PSMB9/PSMA7/PSMB3/PSMD9/PSMC3/PSMD1/RASAL3/PSMD6/PSMC2/SPRED1/PSME3/PSMD7/PSMC5/PSMD11/RASA2/PSME1
WP_AMPACTIVATED_PROTEIN_KINASE_AMPK_SIGNALING	WP_AMPACTIVATED_PROTEIN_KINASE_AMPK_SIGNALING	67	0.398213	1.55066	0.0147059	0.0410605	0.0222858	2948	tags=31%, list=18%, signal=26%	PIK3CD/SREBF1/MTOR/CAB39/PPARGC1B/RPS6KB2/PRKAG1/CDKN1A/TSC2/PIK3R2/PFKFB3/ADIPOR1/CAMKK2/CAMKK1/STK11/PIK3CG/PRKAG3/AKT1/PRKACG/PRKAB1/CRTC2
REACTOME_EXTENSION_OF_TELOMERES	REACTOME_EXTENSION_OF_TELOMERES	47	-0.435403	-1.64001	0.014862	0.0414469	0.0224955	4556	tags=51%, list=27%, signal=37%	PRIM1/PCNA/TERF2/RFC1/CCNA1/BLM/NHP2/POLD2/RFC5/DNA2/TERF2IP/SHQ1/RFC3/DKC1/POT1/RFC4/RPA3/DSCC1/WRN/TERF1/PRIM2/ANKRD28/CDK2/GAR1
PID_ERBB1_INTERNALIZATION_PATHWAY	PID_ERBB1_INTERNALIZATION_PATHWAY	40	0.452668	1.62579	0.0149254	0.0415245	0.0225377	2642	tags=38%, list=16%, signal=32%	EPN1/PIK3CD/SRC/GRB2/TSG101/RAF1/PTK2/SYNJ1/CBL/HGS/SHC1/ITSN1/PIK3R2/UBE2D1/ZFYVE28
WP_STRIATED_MUSCLE_CONTRACTION_PATHWAY	WP_STRIATED_MUSCLE_CONTRACTION_PATHWAY	38	0.460057	1.63045	0.0149254	0.0415245	0.0225377	4988	tags=53%, list=30%, signal=37%	TNNI2/ACTN4/TMOD1/TPM3/TPM1/ACTA1/ACTC1/TNNT1/DES/TNNI1/TNNC2/MYH8/MYBPC3/MYBPC1/VIM/MYL9/MYH6/TNNT3/MYL4/DMD
ST_PHOSPHOINOSITIDE_3_KINASE_PATHWAY	ST_PHOSPHOINOSITIDE_3_KINASE_PATHWAY	36	0.474664	1.65891	0.0150094	0.0417086	0.0226376	2878	tags=42%, list=17%, signal=35%	PDPK1/S100A9/DAPP1/RPS6KA1/GSK3A/GRB2/BTK/YWHAH/INPP5D/SHC1/CD55/FOXO1/AKT1/AKT3/PPP1R13B
WP_CHOLESTEROL_METABOLISM_INCLUDES_BOTH_BLOCH_AND_KANDUTSCHRUSSELL_PATHWAYS	WP_CHOLESTEROL_METABOLISM_INCLUDES_BOTH_BLOCH_AND_KANDUTSCHRUSSELL_PATHWAYS	44	0.433276	1.57888	0.0150659	0.041816	0.0226959	5182	tags=52%, list=31%, signal=36%	CYP27A1/SREBF1/SOAT1/ACSL1/SREBF2/ACSL4/MVD/NR1H2/CH25H/ELOVL3/ELOVL5/CYP51A1/PMVK/FADS1/LSS/MVK/FASN/HMGCR/ABCA1/FADS2/DHCR24/SCD/ACSL3
REACTOME_PEPTIDE_HORMONE_BIOSYNTHESIS	REACTOME_PEPTIDE_HORMONE_BIOSYNTHESIS	12	-0.619526	-1.638	0.0155945	0.0432318	0.0234643	3811	tags=42%, list=23%, signal=32%	INHBE/PCSK1/INHA/FSHB/INHBC
WP_SREBF_AND_MIR33_IN_CHOLESTEROL_AND_LIPID_HOMEOSTASIS	WP_SREBF_AND_MIR33_IN_CHOLESTEROL_AND_LIPID_HOMEOSTASIS	16	0.574118	1.66383	0.015625	0.043265	0.0234823	2059	tags=38%, list=12%, signal=33%	MED15/LDLR/SREBF1/MTOR/SREBF2/SIRT6
WP_RETINOBLASTOMA_GENE_IN_CANCER	WP_RETINOBLASTOMA_GENE_IN_CANCER	85	-0.361008	-1.52829	0.0156951	0.0434075	0.0235597	4963	tags=46%, list=30%, signal=32%	SMC3/TYMS/SAP30/RBP1/ABL1/FANCG/PRIM1/PCNA/SKP2/PLK4/RBBP7/DCK/CDC25A/CHEK1/RFC5/CCNE2/E2F1/DHFR/WEE1/MYC/HLTF/RFC3/E2F3/MCM7/ZNF655/RABIF/POLE2/SIN3A/RFC4/MSH6/RPA3/CDC7/CDK4/TFDP2/HMGB1/CDK6/RBBP4/CDK2/STMN1
REACTOME_RECYCLING_OF_BILE_ACIDS_AND_SALTS	REACTOME_RECYCLING_OF_BILE_ACIDS_AND_SALTS	15	0.568174	1.62105	0.015748	0.0435025	0.0236113	3574	tags=47%, list=21%, signal=37%	ABCC3/RXRA/NCOA2/STARD5/SLC10A2/ABCB11/NCOA1
PID_LIS1_PATHWAY	PID_LIS1_PATHWAY	28	0.490255	1.61229	0.0158416	0.0437093	0.0237235	2978	tags=39%, list=18%, signal=32%	IQGAP1/DYNC1H1/PLA2G7/CLIP1/RHOA/DCX/LRPAP1/PPP2R5D/KATNA1/NDEL1/DYNLT1
REACTOME_INTERLEUKIN_6_FAMILY_SIGNALING	REACTOME_INTERLEUKIN_6_FAMILY_SIGNALING	24	0.510029	1.61986	0.015873	0.0437444	0.0237425	2385	tags=33%, list=14%, signal=29%	TYK2/JAK2/IL6ST/IL31RA/STAT1/CBL/IL6R/JAK1
PID_IL12_STAT4_PATHWAY	PID_IL12_STAT4_PATHWAY	32	0.486456	1.63893	0.0159363	0.0438669	0.023809	4506	tags=50%, list=27%, signal=37%	CD4/TGFB1/CREBBP/HLA-DRA/CD86/PRF1/IRF1/IL18RAP/TBX21/CD80/CD247/IL2RA/IFNG/STAT3/CD3E/FOS
REACTOME_ENDOGENOUS_STEROLS	REACTOME_ENDOGENOUS_STEROLS	23	0.505112	1.58297	0.0159681	0.0439028	0.0238285	4463	tags=57%, list=27%, signal=41%	RXRA/CYP27A1/CYP1B1/NCOA2/AHR/ARNT/CYP19A1/CYP51A1/CYP21A2/NCOA1/CYP11A1/CYP7B1/FDXR
BIOCARTA_SODD_PATHWAY	BIOCARTA_SODD_PATHWAY	10	0.673696	1.71435	0.0161943	0.0444204	0.0241094	3307	tags=70%, list=20%, signal=56%	TNFRSF1B/BIRC3/FADD/RIPK1/TRADD/BAG4/TNF
REACTOME_IRF3_MEDIATED_INDUCTION_OF_TYPE_I_IFN	REACTOME_IRF3_MEDIATED_INDUCTION_OF_TYPE_I_IFN	11	0.664216	1.73282	0.0161943	0.0444204	0.0241094	2558	tags=55%, list=15%, signal=46%	TREX1/DTX4/TBK1/IFI16/XRCC6/DDX41
WP_PHYTOCHEMICAL_ACTIVITY_ON_NRF2_TRANSCRIPTIONAL_ACTIVATION	WP_PHYTOCHEMICAL_ACTIVITY_ON_NRF2_TRANSCRIPTIONAL_ACTIVATION	14	0.598995	1.66628	0.0162602	0.0445487	0.0241791	4610	tags=64%, list=28%, signal=47%	HMOX1/EPHB2/CEBPB/PRKCA/KEAP1/GCLC/NFE2L2/NQO1/GCLM
REACTOME_NOTCH2_INTRACELLULAR_DOMAIN_REGULATES_TRANSCRIPTION	REACTOME_NOTCH2_INTRACELLULAR_DOMAIN_REGULATES_TRANSCRIPTION	12	0.630514	1.69923	0.0163599	0.0446128	0.0242138	3676	tags=75%, list=22%, signal=59%	NOTCH2/EP300/FCER2/MAML2/GZMB/HES5/HES1/MAML3/MAML1
REACTOME_RESPONSE_TO_METAL_IONS	REACTOME_RESPONSE_TO_METAL_IONS	12	0.628598	1.69407	0.0163599	0.0446128	0.0242138	5617	tags=83%, list=34%, signal=55%	MTF1/MT1E/CSRP1/MT2A/MT1G/MT1H/MT1M/MT1X/MT1F/SNCB
WP_IRON_METABOLISM_IN_PLACENTA	WP_IRON_METABOLISM_IN_PLACENTA	12	0.627813	1.69195	0.0163599	0.0446128	0.0242138	602	tags=17%, list=4%, signal=16%	MCOLN1/FTH1
WP_NANOPARTICLE_TRIGGERED_REGULATED_NECROSIS	WP_NANOPARTICLE_TRIGGERED_REGULATED_NECROSIS	12	0.623771	1.68106	0.0163599	0.0446128	0.0242138	2165	tags=58%, list=13%, signal=51%	TICAM1/FTL/PLA2G4A/FADD/RIPK1/TRADD/RIPK3
REACTOME_GABA_RECEPTOR_ACTIVATION	REACTOME_GABA_RECEPTOR_ACTIVATION	57	0.393885	1.50731	0.0165441	0.04501	0.0244295	3355	tags=32%, list=20%, signal=25%	GNGT2/ADCY7/GNAI2/KCNJ2/GNB2/NPTN/GABBR1/GNB1/KCNJ15/ADCY4/ADCY3/KCNJ3/GABRA1/GABRR2/GABRA4/GNG11/GNAI3/GNG10
WP_NOVEL_INTRACELLULAR_COMPONENTS_OF_RIGILIKE_RECEPTOR_RLR_PATHWAY	WP_NOVEL_INTRACELLULAR_COMPONENTS_OF_RIGILIKE_RECEPTOR_RLR_PATHWAY	57	0.396861	1.5187	0.0165441	0.04501	0.0244295	4295	tags=47%, list=26%, signal=35%	NFKB1/CXCL10/IKBKG/TRAF3/MAPK13/TRIM25/CASP10/TBK1/CHUK/DHX58/IRF7/FADD/ISG15/RIPK1/IFIH1/NLRX1/TRADD/NFKBIA/TRAF6/DDX58/RELA/TNF/MAPK14/IFNG/NFKBIB/CYLD/IKBKE
REACTOME_HSP90_CHAPERONE_CYCLE_FOR_STEROID_HORMONE_RECEPTORS_SHR_	REACTOME_HSP90_CHAPERONE_CYCLE_FOR_STEROID_HORMONE_RECEPTORS_SHR_	53	0.406789	1.53975	0.0168856	0.0458855	0.0249046	3511	tags=36%, list=21%, signal=28%	TUBA4A/ACTR1A/CAPZB/DCTN1/DYNC1H1/DCTN2/TUBB1/CAPZA2/TUBB2B/TUBB2A/DNAJA4/CAPZA1/FKBP5/TUBAL3/TUBB8/HSPA2/TUBA1A/HSPA1A/STIP1
REACTOME_DEGRADATION_OF_AXIN	REACTOME_DEGRADATION_OF_AXIN	54	0.402966	1.52872	0.0169811	0.0460382	0.0249875	4134	tags=46%, list=25%, signal=35%	PSMD2/PSMF1/PSMD4/PSMB10/PSMB8/PSMC4/UBC/PSMD13/PSMD3/PSMD8/PSMB9/PSMA7/AXIN1/PSMB3/PSMD9/PSMC3/PSMD1/PSMD6/PSMC2/PSME3/PSMD7/PSMC5/PSMD11/PSME1/TNKS2
REACTOME_ION_HOMEOSTASIS	REACTOME_ION_HOMEOSTASIS	54	0.405817	1.53953	0.0169811	0.0460382	0.0249875	4752	tags=44%, list=28%, signal=32%	SLC8A1/ATP1A1/PRKACA/FXYD6/STIM1/CAMK2D/RYR1/DMPK/RYR2/CALM1/FKBP1B/AHCYL1/ITPR1/ATP2A2/ATP1B3/ATP1A2/FXYD2/ITPR3/ATP2B4/PLN/TRDN/SLC8A3/NOS1/FXYD4
ST_DIFFERENTIATION_PATHWAY_IN_PC12_CELLS	ST_DIFFERENTIATION_PATHWAY_IN_PC12_CELLS	46	0.416912	1.52659	0.0170778	0.0462466	0.0251006	4004	tags=41%, list=24%, signal=31%	RAPGEF1/CREBBP/PIK3CD/CREB5/SRC/MAPK3/ASAH1/DAG1/EGR2/SHC1/MAPK1/CREB3/AKT1/CAMP/TUBA1A/EGR4/OPN1LW/MAP2K7/CRKL
REACTOME_TBC_RABGAPS	REACTOME_TBC_RABGAPS	43	0.434081	1.56346	0.0171429	0.046369	0.0251671	2893	tags=35%, list=17%, signal=29%	TBC1D2/RAB35/RAB5C/TBC1D14/GGA2/TBC1D10A/TSC2/RAB7A/GGA3/GGA1/TBC1D10B/RAB8B/OPTN/RAB33A/GABARAP
WP_EUKARYOTIC_TRANSCRIPTION_INITIATION	WP_EUKARYOTIC_TRANSCRIPTION_INITIATION	42	-0.428635	-1.57631	0.0171674	0.0463817	0.025174	2621	tags=52%, list=16%, signal=44%	TAF5/POLR3E/POLR2J/TAF12/TAF7/POLR2I/POLR1B/POLR3K/GTF2A2/POLR3D/TBP/GTF2H4/POLR2F/POLR2H/TAF9/GTF2H2C/GTF2F2/POLR2K/CDK7/CCNH/POLR1D/MNAT1
WP_MIRNA_REGULATION_OF_DNA_DAMAGE_RESPONSE	WP_MIRNA_REGULATION_OF_DNA_DAMAGE_RESPONSE	69	-0.372366	-1.51138	0.017316	0.0467293	0.0253626	3255	tags=35%, list=19%, signal=28%	CHEK2/CDC25A/CHEK1/NBN/CCNE2/E2F1/ATR/CYCS/MYC/RAD52/CASP8/MCM7/TLK2/CASP3/TLK1/CREB1/CDK4/PMAIP1/RAD17/MIR17HG/CCND2/CDK6/CDK2/RAD1
BIOCARTA_GSK3_PATHWAY	BIOCARTA_GSK3_PATHWAY	20	0.531728	1.63857	0.0173745	0.046833	0.0254189	3475	tags=40%, list=21%, signal=32%	PDPK1/NFKB1/MYD88/FZD1/AXIN1/AKT1/RELA/DVL1
REACTOME_NEGATIVE_REGULATION_OF_THE_PI3K_AKT_NETWORK	REACTOME_NEGATIVE_REGULATION_OF_THE_PI3K_AKT_NETWORK	107	0.34593	1.4731	0.0174216	0.0469059	0.0254584	3644	tags=30%, list=22%, signal=24%	VAV1/PIK3AP1/MYD88/RHOG/CD86/PIK3CD/IRAK1/PIP5K1C/SRC/MAPK3/PPP2R5B/GRB2/RAC2/PIP4K2A/PPP2R1A/IER3/MAPK1/PIK3R2/PHLPP2/FYN/NRG1/AKT1/PPP2R5D/TRAF6/PPP2R5C/AKT3/STRN/CD80/PDGFB/FGF1/EGF/PPP2R5A
REACTOME_TCF_DEPENDENT_SIGNALING_IN_RESPONSE_TO_WNT	REACTOME_TCF_DEPENDENT_SIGNALING_IN_RESPONSE_TO_WNT	170	0.306865	1.38809	0.017452	0.0469336	0.0254735	3644	tags=28%, list=22%, signal=22%	PSMD2/CCDC88C/CREBBP/EP300/PSMF1/PSMD4/PPP2R5B/PSMB10/PSMB8/PSMC4/FRAT2/UBC/FRAT1/FZD8/PPP2R1A/PSMD13/PSMD3/CHD8/FZD1/DKK2/PSMD8/PSMB9/KLHL12/PSMA7/KREMEN1/AXIN1/PSMB3/DKK1/SMARCA4/PSMD9/TLE4/AKT1/PSMC3/PPP2R5D/PPP2R5C/PSMD1/FZD5/LGR6/HDAC1/PSMD6/PSMC2/PSME3/PSMD7/DVL1/BCL9L/KAT5/PSMC5/PPP2R5A
WP_SPINAL_CORD_INJURY	WP_SPINAL_CORD_INJURY	115	0.343275	1.48223	0.0174825	0.0469617	0.0254887	4195	tags=37%, list=25%, signal=28%	LILRB2/TGFB1/FCGR2C/LILRB3/VCAN/FCGR2A/CXCL10/CCR2/LGALS3/C1QB/MAPK3/ZFP36/TLR4/TNFSF13/PTGS2/PRKCA/PLXNA2/ICAM1/MAPK1/RHOC/LTB4R/NR4A1/RHOA/PDYN/TNFSF13B/SLIT1/FKBP1A/MBP/SELP/TNF/NGFR/CCL2/CXCL1/CSPG4/PTPRA/LTB/VIM/SLIT3/RB1/IFNG/RTN4/MMP9/ACAN
REACTOME_CGMP_EFFECTS	REACTOME_CGMP_EFFECTS	16	0.567059	1.64337	0.0175781	0.0471643	0.0255987	2688	tags=44%, list=16%, signal=37%	KCNMB1/MRVI1/PDE1B/PDE2A/ITPR1/KCNMA1/PRKG2
WP_H19_ACTION_RBE2F1_SIGNALING_AND_CDKBETACATENIN_ACTIVITY	WP_H19_ACTION_RBE2F1_SIGNALING_AND_CDKBETACATENIN_ACTIVITY	14	-0.604685	-1.66689	0.0176471	0.0472254	0.0256319	2918	tags=36%, list=17%, signal=30%	E2F1/TULP3/CDK4/PMAIP1/SOX4
SIG_CD40PATHWAYMAP	SIG_CD40PATHWAYMAP	33	0.470428	1.60668	0.0176817	0.0472254	0.0256319	4170	tags=52%, list=25%, signal=39%	NFKB1/NFKB2/IKBKG/PIK3CD/TRAF3/MAPK3/MAPK13/CD40/MAPK1/NFKBIE/NFKBIA/TRAF6/SYT1/MAP2K7/MAPK14/NFKBIB/DUSP1
WP_FATTY_ACID_BETA_OXIDATION	WP_FATTY_ACID_BETA_OXIDATION	33	0.481389	1.64412	0.0176817	0.0472254	0.0256319	5182	tags=67%, list=31%, signal=46%	CHKB/ACSL1/ACSL4/CRAT/LIPC/ACSL5/ACSS2/HADHA/SLC25A20/CPT2/ACAT1/TPI1/DECR1/ACADS/LPL/ECHS1/LIPF/GPD2/PNPLA2/CPT1A/ACADVL/ACSL3
WP_FLUOROPYRIMIDINE_ACTIVITY	WP_FLUOROPYRIMIDINE_ACTIVITY	33	0.476569	1.62765	0.0176817	0.0472254	0.0256319	1913	tags=30%, list=11%, signal=27%	ABCC3/MTHFR/TYMP/UPP1/CDA/CES1/DPYD/UPB1/UCK1/SLC22A7
REACTOME_ATF6_ATF6_ALPHA_ACTIVATES_CHAPERONE_GENES	REACTOME_ATF6_ATF6_ALPHA_ACTIVATES_CHAPERONE_GENES	10	-0.658229	-1.66799	0.0177165	0.0472643	0.025653	1462	tags=50%, list=9%, signal=46%	CALR/ATF4/NFYA/XBP1/NFYB
KEGG_RNA_POLYMERASE	KEGG_RNA_POLYMERASE	29	-0.477582	-1.59522	0.0178218	0.0474909	0.025776	4558	tags=55%, list=27%, signal=40%	POLR2J/POLR3GL/POLR2I/POLR2J3/POLR1B/POLR1C/POLR3K/POLR3D/POLR2D/POLR2F/POLR2H/POLR2K/POLR1D/ZNRD1/POLR3F/POLR3G
BIOCARTA_HDAC_PATHWAY	BIOCARTA_HDAC_PATHWAY	25	0.49776	1.59422	0.0180361	0.0480072	0.0260562	3948	tags=48%, list=24%, signal=37%	CAMK1/MAPK7/HDAC5/YWHAH/CALM3/CALM1/PIK3CG/AKT1/NFATC1/MAP2K6/CABIN1/MAPK14
WP_HEAD_AND_NECK_SQUAMOUS_CELL_CARCINOMA	WP_HEAD_AND_NECK_SQUAMOUS_CELL_CARCINOMA	72	0.38287	1.51615	0.0181488	0.0482523	0.0261892	3374	tags=38%, list=20%, signal=30%	PIK3R5/NUMB/MAPKAP1/PDPK1/NFKB1/NFKB2/NOTCH2/TRAF3/MTOR/FADD/RPS6KB2/TGFBR2/CDKN1A/TSC2/PIK3R2/SESN2/STK11/REL/KEAP1/PIK3CG/AKT1/AKT3/IRF6/FKBP1A/SESN1/RELA/NOTCH1
WP_DEVELOPMENT_OF_PULMONARY_DENDRITIC_CELLS_AND_MACROPHAGE_SUBSETS	WP_DEVELOPMENT_OF_PULMONARY_DENDRITIC_CELLS_AND_MACROPHAGE_SUBSETS	13	0.612572	1.68466	0.0181818	0.0482732	0.0262006	4167	tags=69%, list=25%, signal=52%	IRF8/SPI1/IKZF1/BATF3/ID2/CSF1/IRF4/FLT3LG/STAT3
BIOCARTA_IL4_PATHWAY	BIOCARTA_IL4_PATHWAY	11	0.653824	1.70571	0.0182186	0.0482732	0.0262006	2513	tags=55%, list=15%, signal=46%	STAT6/GRB2/IL4R/SHC1/JAK1/AKT1
REACTOME_INTERLEUKIN_21_SIGNALING	REACTOME_INTERLEUKIN_21_SIGNALING	10	0.656129	1.66965	0.0182186	0.0482732	0.0262006	4528	tags=60%, list=27%, signal=44%	IL21R/STAT1/JAK1/STAT5A/STAT3/IL21
REACTOME_ERYTHROPOIETIN_ACTIVATES_PHOSPHOINOSITIDE_3_KINASE_PI3K_	REACTOME_ERYTHROPOIETIN_ACTIVATES_PHOSPHOINOSITIDE_3_KINASE_PI3K_	12	0.621056	1.67374	0.0184049	0.0487115	0.0264385	2405	tags=50%, list=14%, signal=43%	PIK3R5/LYN/PIK3CD/JAK2/EPOR/PIK3CG
REACTOME_BBSOME_MEDIATED_CARGO_TARGETING_TO_CILIUM	REACTOME_BBSOME_MEDIATED_CARGO_TARGETING_TO_CILIUM	22	-0.533749	-1.64109	0.0185567	0.0490577	0.0266264	3373	tags=45%, list=20%, signal=36%	BBS10/CCT4/BBS9/BBS1/TTC8/ARL6/CCT2/BBS5/SMO/LZTFL1
WP_IL2_SIGNALING_PATHWAY	WP_IL2_SIGNALING_PATHWAY	42	0.444122	1.59461	0.0186567	0.0492664	0.0267396	2513	tags=38%, list=15%, signal=32%	MAP2K1/SYK/PTK2B/MAPK3/GRB2/MAP2K2/RAF1/STAT1/CBL/RPS6KB2/SHC1/MAPK1/FYN/IL2RB/JAK1/AKT1
WP_ARYL_HYDROCARBON_RECEPTOR_NETPATH	WP_ARYL_HYDROCARBON_RECEPTOR_NETPATH	45	0.417553	1.52697	0.0188324	0.0495999	0.0269207	4466	tags=56%, list=27%, signal=41%	NCOR2/NFKB1/CD36/MAP2K1/EP300/SRC/CYP1B1/RAF1/PTGS2/AHR/AIP/MAPK1/CDKN1A/CDC37/ARNT/RELA/TNF/PSRC1/LPL/GCLC/RB1/NFE2L2/ESR1/NQO1/HRAS
BIOCARTA_NFAT_PATHWAY	BIOCARTA_NFAT_PATHWAY	50	0.412267	1.54287	0.0188679	0.0495999	0.0269207	3032	tags=32%, list=18%, signal=26%	CAMK1/CREBBP/MAP2K1/PRKAR2A/MAPK3/RAF1/CALM3/MEF2C/PRKAR2B/MAPK1/CALM1/ACTA1/PIK3CG/AKT1/PRKACG/NFATC1
PID_AJDISS_2PATHWAY	PID_AJDISS_2PATHWAY	48	0.414165	1.53263	0.0188679	0.0495999	0.0269207	2327	tags=27%, list=14%, signal=23%	DNM2/CREBBP/PTPN1/PTPN6/IQGAP1/SRC/ADAM10/RIN2/HGS/FYN/MMP3/RAB7A/CTNNA1
REACTOME_TRANSCRIPTIONAL_REGULATION_BY_MECP2	REACTOME_TRANSCRIPTIONAL_REGULATION_BY_MECP2	54	0.401782	1.52422	0.0188679	0.0495999	0.0269207	3846	tags=41%, list=23%, signal=31%	NCOR2/HTT/PTPN1/PRKACA/IRAK1/GPRIN1/CAMK2D/MEF2C/HIPK2/SGK1/CALM1/TRPC3/FKBP5/GPS2/PPARG/SLC2A3/PVALB/TBL1X/HDAC1/NOTCH1/HDAC3/GRIA2
REACTOME_UB_SPECIFIC_PROCESSING_PROTEASES	REACTOME_UB_SPECIFIC_PROCESSING_PROTEASES	158	0.305652	1.37384	0.0189329	0.0496761	0.026962	3598	tags=35%, list=22%, signal=28%	PSMD2/IKBKG/USP3/TADA2B/TADA3/PSMF1/SMAD3/PSMD4/USP4/PSMB10/ARRB2/PSMB8/PSMC4/USP25/FKBP8/MUL1/USP5/UBC/USP19/BIRC3/TAF10/PSMD13/RNF123/PSMD3/PSMD8/BECN1/PSMB9/HGS/ARRB1/PSMA7/RIPK1/IFIH1/SMAD7/AXIN1/PSMB3/PSMD9/NFKBIA/KEAP1/USP9X/PSMC3/TRAF6/OTUB1/PSMD1/TAB1/DDX58/RNF128/USP15/PSMD6/ADRM1/PSMC2/USP7/PSME3/PSMD7/IDE/PSMC5
WP_NEOVASCULARISATION_PROCESSES	WP_NEOVASCULARISATION_PROCESSES	37	0.453508	1.5914	0.0189394	0.0496761	0.026962	3374	tags=41%, list=20%, signal=32%	TGFB1/NFKB1/NFKB2/EPHB2/RELB/SMAD3/MAPK3/ACVRL1/MAPK1/NOTCH4/REL/AKT1/RELA/PDGFB/NOTCH1
PID_LKB1_PATHWAY	PID_LKB1_PATHWAY	46	0.411721	1.50758	0.0189753	0.0497145	0.0269829	3640	tags=41%, list=22%, signal=32%	CTSD/PRKACA/MTOR/MARK2/CAB39/YWHAH/EZR/PRKAG1/TSC2/CDC37/STK11/PSEN2/MAP2/PRKAB1/STK11IP/CRTC2/AKT1S1/SFN/SIK2
BIOCARTA_MEF2D_PATHWAY	BIOCARTA_MEF2D_PATHWAY	18	0.531794	1.60028	0.0191205	0.0499268	0.0270981	3612	tags=61%, list=22%, signal=48%	CAPN2/EP300/CAPNS1/PRKCB/CALM3/PRKCA/CALM1/MEF2D/NFATC1/HDAC1/CABIN1
REACTOME_PRE_NOTCH_PROCESSING_IN_GOLGI	REACTOME_PRE_NOTCH_PROCESSING_IN_GOLGI	18	0.53226	1.60169	0.0191205	0.0499268	0.0270981	3744	tags=56%, list=22%, signal=43%	NOTCH2/LFNG/B4GALT1/FURIN/NOTCH4/MFNG/ATP2A2/NOTCH1/SEL1L/RAB6A
WP_MFAP5_EFFECT_ON_PERMEABILITY_AND_MOTILITY_OF_ENDOTHELIAL_CELLS_VIA_CYTOSKELETON_REARRANGEMENT	WP_MFAP5_EFFECT_ON_PERMEABILITY_AND_MOTILITY_OF_ENDOTHELIAL_CELLS_VIA_CYTOSKELETON_REARRANGEMENT	18	0.528179	1.5894	0.0191205	0.0499268	0.0270981	3725	tags=50%, list=22%, signal=39%	VCL/ITGB3/MAPK3/PTK2/MAPK1/ITPR1/PXN/MFAP5/PLCG1
WP_CILIARY_LANDSCAPE	WP_CILIARY_LANDSCAPE	201	-0.278393	-1.35138	0.0194647	0.0507536	0.0275468	4093	tags=36%, list=24%, signal=28%	ANKS6/MCM8/DYNLT3/EXOSC7/EXOSC9/CDR2/TFAP2A/RBM14/TTC30B/ERF/TNKS1BP1/EXOC5/DYNLRB2/DYNLRB1/MKLN1/IFT27/CEP97/HTRA2/FUZ/DYNLL1/IFT140/VAPB/COPS7B/MCM9/MKS1/BBS9/IFT88/WEE1/PSMC6/EIF5B/ZMYND19/BBS1/MCM7/EXOC6/MYL6B/ANKS3/IFT52/XPNPEP3/TTC8/TTC30A/DYNLL2/MSH2/SMC4/IFT122/SNRPB2/IFT46/UBE2D2/TRAF3IP1/IFT74/IFT80/COX6C/RANBP9/TTC26/COPS8/BBS5/CEP170/EXOSC2/TIPRL/TCTEX1D2/EHBP1/HDAC2/CLUAP1/PGRMC2/IQC…
WP_G1_TO_S_CELL_CYCLE_CONTROL	WP_G1_TO_S_CELL_CYCLE_CONTROL	58	-0.388488	-1.52496	0.0194805	0.0507536	0.0275468	3154	tags=36%, list=19%, signal=29%	CDC25A/CCNE2/E2F1/CCNG2/WEE1/MYC/E2F3/MCM7/POLE2/RPA3/CDK7/CREB1/CDK4/TFDP2/CCNH/CCND2/PRIM2/CDK6/CREB3L4/CDK2/MNAT1
REACTOME_NUCLEOTIDE_LIKE_PURINERGIC_RECEPTORS	REACTOME_NUCLEOTIDE_LIKE_PURINERGIC_RECEPTORS	16	0.556058	1.61149	0.0195312	0.0508291	0.0275878	4821	tags=62%, list=29%, signal=45%	P2RY13/ADORA3/P2RY12/P2RY6/ADORA2A/ADORA1/P2RY10/ADORA2B/P2RY1/GPR17
WP_ENDOTHELIN_PATHWAYS	WP_ENDOTHELIN_PATHWAYS	32	0.476029	1.6038	0.0199203	0.0517264	0.0280748	3440	tags=38%, list=21%, signal=30%	MAP2K1/ECE1/RAF1/PRKCA/MAPK1/CALM1/PTGIR/NOS3/ATP2A2/NPY1R/ADRA1A/EDNRB
WP_TYPE_2_PAPILLARY_RENAL_CELL_CARCINOMA	WP_TYPE_2_PAPILLARY_RENAL_CELL_CARCINOMA	32	0.482877	1.62687	0.0199203	0.0517264	0.0280748	3235	tags=41%, list=19%, signal=33%	TGFB1/TFEB/CREBBP/TFE3/EP300/DIAPH1/EGLN2/CDKN1A/EGLN1/FH/ARNT/CUL2/PDGFB
REACTOME_SULFUR_AMINO_ACID_METABOLISM	REACTOME_SULFUR_AMINO_ACID_METABOLISM	26	-0.485926	-1.58647	0.0200401	0.0519797	0.0282123	6554	tags=77%, list=39%, signal=47%	MAT1A/AHCY/CBS/MTAP/BHMT2/GOT2/BHMT/CSAD/MTR/SUOX/SLC25A10/MTRR/TSTD1/ETHE1/ADO/MPST/MRI1/ENOPH1/APIP/CTH
PID_EPHRINB_REV_PATHWAY	PID_EPHRINB_REV_PATHWAY	29	0.477809	1.57917	0.0201207	0.052131	0.0282944	2084	tags=28%, list=12%, signal=24%	HCK/LYN/FGR/EPHB2/SRC/ITGB3/ITGA2B/FYN
REACTOME_TRAFFICKING_OF_AMPA_RECEPTORS	REACTOME_TRAFFICKING_OF_AMPA_RECEPTORS	30	0.473574	1.56833	0.020202	0.0522738	0.0283719	4807	tags=57%, list=29%, signal=40%	AP2A1/AP2A2/AP2M1/CAMK2D/PRKCB/PRKCA/NSF/AP2S1/MYO6/GRIP2/CACNG8/AP2B1/GRIA2/CACNG4/CACNG3/PICK1/GRIA1
WP_LUNG_FIBROSIS	WP_LUNG_FIBROSIS	59	0.390717	1.5008	0.0202206	0.0522738	0.0283719	4464	tags=37%, list=27%, signal=27%	HMOX1/TGFB1/CCR2/CCL5/DPP9/SERPINA1/CEBPB/CCR3/RTEL1/SMAD7/ATP11A/MT2A/PDGFB/TNF/FGF1/CCL2/EGF/TIMP1/NFE2L2/MMP9/CCL3/DSP
BIOCARTA_ERK5_PATHWAY	BIOCARTA_ERK5_PATHWAY	14	0.592808	1.64907	0.0203252	0.0524283	0.0284558	2513	tags=57%, list=15%, signal=49%	RPS6KA1/MAPK7/MAPK3/GRB2/SHC1/MAPK1/PIK3CG/AKT1
WP_15Q133_COPY_NUMBER_VARIATION_SYNDROME	WP_15Q133_COPY_NUMBER_VARIATION_SYNDROME	14	0.583282	1.62257	0.0203252	0.0524283	0.0284558	2084	tags=36%, list=12%, signal=31%	CREBBP/KLF13/CCL5/KAT2B/FYN
WP_ALZHEIMERS_DISEASE	WP_ALZHEIMERS_DISEASE	79	0.370299	1.48229	0.0204461	0.0526819	0.0285935	4731	tags=46%, list=28%, signal=33%	LRP1/CAPN1/CAPN2/MAPK3/PLCB3/ERN1/ADAM10/CALM3/PLCB2/BID/PSEN1/FADD/MAPK1/NCSTN/CALM1/GRIN2C/ITPR1/PSEN2/ATF6/ATP2A2/HSD17B10/APH1A/APAF1/GRIN2D/TNF/ITPR3/IDE/LPL/APOE/CDK5/CASP9/CACNA1D/CACNA1F/APBB1/NOS1/GAPDH
KEGG_GLYCEROLIPID_METABOLISM	KEGG_GLYCEROLIPID_METABOLISM	40	0.431903	1.55121	0.0205224	0.0528203	0.0286685	3585	tags=45%, list=21%, signal=35%	AGPAT3/DGKD/DGKA/DGAT2/AKR1B1/MGLL/ALDH9A1/LIPC/ALDH3A2/DGKZ/DGKQ/DGKI/DGKB/DGAT1/AGPAT1/DGKH/PNPLA3/LPL
REACTOME_DISEASES_OF_MITOTIC_CELL_CYCLE	REACTOME_DISEASES_OF_MITOTIC_CELL_CYCLE	35	-0.442024	-1.55448	0.0208768	0.0536144	0.0290996	3009	tags=37%, list=18%, signal=31%	CCNE2/E2F1/E2F3/CDC16/ANAPC4/CDK4/TFDP2/CCND2/CDK6/CDK2/ANAPC10/ANAPC7/UBE2E1
REACTOME_HIV_TRANSCRIPTION_ELONGATION	REACTOME_HIV_TRANSCRIPTION_ELONGATION	35	-0.442798	-1.5572	0.0208768	0.0536144	0.0290996	1991	tags=34%, list=12%, signal=30%	SUPT4H1/GTF2H4/POLR2D/POLR2F/GTF2H5/POLR2H/GTF2F2/POLR2K/CDK7/CCNH/NCBP2/MNAT1
WP_ARYL_HYDROCARBON_RECEPTOR_PATHWAY	WP_ARYL_HYDROCARBON_RECEPTOR_PATHWAY	43	0.420962	1.51621	0.0209524	0.0537494	0.0291728	4338	tags=42%, list=26%, signal=31%	TGFB1/MYOF/EP300/SRC/CYP1B1/JUNB/AHR/SERPINB2/AIP/CDC37/ARNT/TNF/HES1/NCOA1/IL17B/NFE2L2/IFNG/NQO1
ST_WNT_BETA_CATENIN_PATHWAY	ST_WNT_BETA_CATENIN_PATHWAY	34	0.465467	1.60947	0.0211538	0.0542067	0.029421	3766	tags=38%, list=23%, signal=30%	MVP/LRP1/GSK3A/FRAT1/DKK2/PSEN1/AXIN1/DKK1/AKT1/AKT3/CER1/DVL1/PTPRA
BIOCARTA_TGFB_PATHWAY	BIOCARTA_TGFB_PATHWAY	19	0.534572	1.63155	0.0212355	0.054297	0.02947	1916	tags=42%, list=11%, signal=37%	TGFB1/CREBBP/MAP2K1/EP300/SMAD3/MAPK3/TGFBR2/SMAD7
REACTOME_SYNTHESIS_OF_VERY_LONG_CHAIN_FATTY_ACYL_COAS	REACTOME_SYNTHESIS_OF_VERY_LONG_CHAIN_FATTY_ACYL_COAS	19	0.536494	1.63741	0.0212355	0.054297	0.02947	3275	tags=47%, list=20%, signal=38%	ELOVL1/SLC27A3/ACSL1/ACSL4/ACSL5/ELOVL6/ELOVL3/ELOVL5/ACSBG1
KEGG_SMALL_CELL_LUNG_CANCER	KEGG_SMALL_CELL_LUNG_CANCER	84	0.355592	1.45525	0.0218182	0.0557258	0.0302455	3230	tags=36%, list=19%, signal=29%	PIK3R5/NFKB1/RXRA/IKBKG/PIK3CD/TRAF3/CDKN2B/FN1/BIRC3/PTK2/PTGS2/CHUK/ITGA2B/LAMA2/PIK3R2/LAMB3/NFKBIA/PIK3CG/ITGB1/AKT1/TRAF6/PIAS4/TRAF1/AKT3/E2F2/LAMC2/PIAS1/LAMA1/RELA/APAF1
REACTOME_SIGNALING_BY_NOTCH1_PEST_DOMAIN_MUTANTS_IN_CANCER	REACTOME_SIGNALING_BY_NOTCH1_PEST_DOMAIN_MUTANTS_IN_CANCER	57	0.386386	1.47861	0.0220588	0.0561985	0.0305021	3962	tags=47%, list=24%, signal=36%	NCOR2/CREBBP/HDAC7/EP300/ADAM10/HDAC5/UBC/HDAC9/PSEN1/MAML2/HDAC4/NCSTN/KAT2B/HES5/HDAC11/PSEN2/TBL1X/HDAC1/APH1A/NOTCH1/HDAC10/HES1/MAML3/MAML1/HDAC3/JAG2/HEY2
REACTOME_TRNA_AMINOACYLATION	REACTOME_TRNA_AMINOACYLATION	24	-0.496865	-1.58943	0.0220884	0.0561985	0.0305021	3866	tags=50%, list=23%, signal=38%	EARS2/PARS2/FARS2/WARS2/MARS2/FARSA/PPA2/FARSB/YARS2/EEF1E1/AIMP1/NARS2
REACTOME_SIGNALING_BY_PDGF	REACTOME_SIGNALING_BY_PDGF	56	0.39241	1.50045	0.0220994	0.0561985	0.0305021	4167	tags=34%, list=25%, signal=26%	THBS1/STAT6/RAPGEF1/SRC/GRB2/FURIN/STAT1/PIK3R2/CRK/PDGFB/COL6A2/BCAR1/STAT5A/PLCG1/COL5A3/CRKL/PTPN12/THBS4/STAT3
WP_SIGNALING_PATHWAYS_IN_GLIOBLASTOMA	WP_SIGNALING_PATHWAYS_IN_GLIOBLASTOMA	82	0.350336	1.42363	0.0220994	0.0561985	0.0305021	2690	tags=30%, list=16%, signal=26%	PDPK1/MAP2K1/PIK3CD/EP300/PRKCD/MAP2K3/SRC/CDKN2B/MAPK3/GRB2/MAP2K2/RAF1/ARAF/PRKCB/PRKCA/CBL/MAPK1/PLCG2/CDKN1A/TSC2/PIK3R2/FOXO1/PIK3CG/AKT1/AKT3
KEGG_GLYCEROPHOSPHOLIPID_METABOLISM	KEGG_GLYCEROPHOSPHOLIPID_METABOLISM	69	0.379598	1.47848	0.0222222	0.0564493	0.0306382	3309	tags=35%, list=20%, signal=28%	PLD2/PCYT1A/PLA2G15/LPCAT1/PHOSPHO1/CHKB/AGPAT3/LPCAT3/PISD/DGKD/DGKA/PLA2G4A/PLA2G2D/LYPLA2/LCAT/DGKZ/DGKQ/DGKI/DGKB/AGPAT1/DGKH/LPGAT1/CDS2/PTDSS1
REACTOME_HEPARAN_SULFATE_HEPARIN_HS_GAG_METABOLISM	REACTOME_HEPARAN_SULFATE_HEPARIN_HS_GAG_METABOLISM	55	0.391315	1.48887	0.0223881	0.0567472	0.0307999	4162	tags=35%, list=25%, signal=26%	SGSH/HPSE/VCAN/SDC3/EXT1/SDC2/B3GAT1/NDST1/GLB1/SDC4/GUSB/GPC3/GPC1/SLC35D2/HPSE2/HS6ST3/CSPG4/NAGLU/NDST4
WP_NEPHROTIC_SYNDROME	WP_NEPHROTIC_SYNDROME	42	0.430024	1.54399	0.0223881	0.0567472	0.0307999	3088	tags=31%, list=18%, signal=25%	MYH9/PTPRO/ARHGAP24/MYO1E/ACTN4/LMNA/ARHGDIA/APOL1/CD151/INF2/TRPC6/SCARB2/CTLA4
REACTOME_INTERLEUKIN_35_SIGNALLING	REACTOME_INTERLEUKIN_35_SIGNALLING	12	0.617739	1.6648	0.0224949	0.0569562	0.0309133	2385	tags=58%, list=14%, signal=50%	TYK2/JAK2/IL6ST/EBI3/IL27RA/STAT1/JAK1
WP_THE_OVERLAP_BETWEEN_SIGNAL_TRANSDUCTION_PATHWAYS_THAT_CONTRIBUTE_TO_A_RANGE_OF_LMNA_LAMINOPATHIES	WP_THE_OVERLAP_BETWEEN_SIGNAL_TRANSDUCTION_PATHWAYS_THAT_CONTRIBUTE_TO_A_RANGE_OF_LMNA_LAMINOPATHIES	54	0.386432	1.46599	0.0226415	0.0571583	0.031023	4250	tags=41%, list=25%, signal=30%	TGFB1/ACTB/CREBBP/SMAD3/SREBF1/CEBPB/LMNA/JUNB/CDKN1A/AXIN1/KAT2B/CEBPD/HES5/PPARG/BMP2/HDAC1/NOTCH1/HES1/MAOB/RB1/CTSK/LEF1
WP_VITAMIN_DSENSITIVE_CALCIUM_SIGNALING_IN_DEPRESSION	WP_VITAMIN_DSENSITIVE_CALCIUM_SIGNALING_IN_DEPRESSION	39	0.435467	1.54751	0.0226415	0.0571583	0.031023	3937	tags=49%, list=24%, signal=37%	G6PD/SLC8A1/VDR/GGT1/RXRA/GGTLC2/CYP27A1/KDM1B/GSR/GGTLC1/GRIN2C/ITPR1/GPX4/PVALB/GRIN2D/KDM6B/ITPR3/GCLC/NFE2L2
REACTOME_TRANSCRIPTIONAL_REGULATION_BY_RUNX2	REACTOME_TRANSCRIPTIONAL_REGULATION_BY_RUNX2	119	0.334626	1.44739	0.0226481	0.0571583	0.031023	4091	tags=37%, list=24%, signal=28%	PSMD2/LGALS3/PSMF1/SRC/PSMD4/MAPK3/PSMB10/ESRRA/PSMB8/PSMC4/UBC/PPARGC1B/HIVEP3/PSMD13/PSMD3/PSMD8/STAT1/PSMB9/SATB2/PSMA7/MAPK1/HDAC4/CDKN1A/PSMB3/PSMD9/AKT1/PSMC3/AKT3/BMP2/PSMD1/TWIST2/PSMD6/PSMC2/PSME3/PSMD7/HES1/PSMC5/HDAC3/RB1/HAND2/PSMD11/HEY2/STUB1/PSME1
REACTOME_PROCESSING_OF_INTRONLESS_PRE_MRNAS	REACTOME_PROCESSING_OF_INTRONLESS_PRE_MRNAS	19	-0.537844	-1.61204	0.0227273	0.0572963	0.0310979	1410	tags=42%, list=8%, signal=39%	CSTF1/CSTF2T/PCF11/FIP1L1/WDR33/CSTF3/NCBP2/PABPN1
REACTOME_GLYCOSAMINOGLYCAN_METABOLISM	REACTOME_GLYCOSAMINOGLYCAN_METABOLISM	121	0.331543	1.4354	0.0227671	0.0573348	0.0311188	3524	tags=26%, list=21%, signal=20%	SGSH/HPSE/CHST7/GNS/CHST15/VCAN/SDC3/EXT1/SLC9A1/HEXB/B4GALT1/SDC2/PAPSS2/LYVE1/B3GAT1/NDST1/GLB1/SDC4/CHST2/ST3GAL2/GUSB/UST/GPC3/B3GNT7/GPC1/ARSB/CSGALNACT2/HYAL1/SLC35D2/HPSE2/HS6ST3
REACTOME_PI3K_AKT_SIGNALING_IN_CANCER	REACTOME_PI3K_AKT_SIGNALING_IN_CANCER	99	0.343414	1.44753	0.0228471	0.0574744	0.0311946	5022	tags=43%, list=30%, signal=31%	VAV1/MAPKAP1/PDPK1/PIK3AP1/RHOG/CD86/PIK3CD/SRC/GSK3A/MTOR/GRB2/RAC2/CHUK/RPS6KB2/CDKN1A/TSC2/PIK3R2/FYN/NR4A1/FOXO1/NRG1/AKT1/AKT3/STRN/AKT1S1/CD80/PDGFB/FGF1/EGF/LCK/FOXO4/ESR1/AREG/CASP9/MLST8/ICOS/IRS2/HBEGF/RAC1/NRG2/CD28/FGF8/PDGFRB
KEGG_SPHINGOLIPID_METABOLISM	KEGG_SPHINGOLIPID_METABOLISM	35	0.45761	1.58354	0.0229446	0.0576574	0.0312939	4074	tags=51%, list=24%, signal=39%	GBA/SGMS1/SMPD1/ACER3/ASAH1/NEU1/GALC/GLB1/SGMS2/ARSA/SPTLC2/DEGS1/ASAH2/SGPL1/SPTLC1/ENPP7/SMPD4/SPHK1
REACTOME_ATF6_ATF6_ALPHA_ACTIVATES_CHAPERONES	REACTOME_ATF6_ATF6_ALPHA_ACTIVATES_CHAPERONES	12	-0.601092	-1.58926	0.0233918	0.0586856	0.031852	1462	tags=42%, list=9%, signal=38%	CALR/ATF4/NFYA/XBP1/NFYB
REACTOME_REGULATION_OF_GENE_EXPRESSION_IN_LATE_STAGE_BRANCHING_MORPHOGENESIS_PANCREATIC_BUD_PRECURSOR_CELLS	REACTOME_REGULATION_OF_GENE_EXPRESSION_IN_LATE_STAGE_BRANCHING_MORPHOGENESIS_PANCREATIC_BUD_PRECURSOR_CELLS	16	0.540509	1.56643	0.0234375	0.0586856	0.031852	3676	tags=50%, list=22%, signal=39%	CREBBP/EP300/MAML2/KAT2B/NOTCH1/HES1/MAML3/MAML1
REACTOME_SPRY_REGULATION_OF_FGF_SIGNALING	REACTOME_SPRY_REGULATION_OF_FGF_SIGNALING	16	0.544774	1.57879	0.0234375	0.0586856	0.031852	1838	tags=44%, list=11%, signal=39%	SRC/MAPK3/GRB2/UBC/PPP2R1A/CBL/MAPK1
REACTOME_TP53_REGULATES_TRANSCRIPTION_OF_DNA_REPAIR_GENES	REACTOME_TP53_REGULATES_TRANSCRIPTION_OF_DNA_REPAIR_GENES	53	-0.401523	-1.55122	0.0234542	0.0586856	0.031852	4684	tags=47%, list=28%, signal=34%	JUN/POLR2J/CDK12/BRCA1/FANCI/POLR2I/TCEA1/CHEK1/CCNT2/ATR/SUPT4H1/CDK13/MDC1/GTF2H4/MSH2/POLR2D/POLR2F/GTF2H5/POLR2H/GTF2F2/POLR2K/CDK7/CCNH/PMS2/MNAT1
REACTOME_GAP_JUNCTION_ASSEMBLY	REACTOME_GAP_JUNCTION_ASSEMBLY	33	0.455402	1.55536	0.0235756	0.0588452	0.0319386	5548	tags=52%, list=33%, signal=34%	TUBA4A/TUBB1/TUBB2B/TUBB2A/GJA4/GJD3/TUBAL3/TUBB8/GJB5/TUBA1A/GJB4/GJA5/TUBA8/TUBA3C/TUBA3D/TUBA4B/TUBA1C
WP_PRION_DISEASE_PATHWAY	WP_PRION_DISEASE_PATHWAY	33	0.452461	1.54532	0.0235756	0.0588452	0.0319386	2517	tags=39%, list=15%, signal=34%	NFKB1/RXRA/POU2F2/EP300/MAPK3/BATF/SPI1/PTK2/MEF2C/MAPK1/FYN/PRNP/IRF4
REACTOME_REGULATION_OF_RUNX2_EXPRESSION_AND_ACTIVITY	REACTOME_REGULATION_OF_RUNX2_EXPRESSION_AND_ACTIVITY	72	0.366198	1.45013	0.0235935	0.0588452	0.0319386	4091	tags=40%, list=24%, signal=31%	PSMD2/PSMF1/PSMD4/PSMB10/ESRRA/PSMB8/PSMC4/UBC/PPARGC1B/HIVEP3/PSMD13/PSMD3/PSMD8/STAT1/PSMB9/PSMA7/PSMB3/PSMD9/PSMC3/BMP2/PSMD1/PSMD6/PSMC2/PSME3/PSMD7/PSMC5/PSMD11/STUB1/PSME1
REACTOME_CHROMATIN_MODIFYING_ENZYMES	REACTOME_CHROMATIN_MODIFYING_ENZYMES	177	-0.276833	-1.32897	0.0236967	0.0590396	0.0320441	2860	tags=28%, list=17%, signal=24%	KDM4D/MSL1/WDR77/SMARCD1/ACTL6A/ZZZ3/KAT2A/SMYD2/OGT/KDM1A/SMARCC1/SAP30L/KDM3A/ING3/GATAD2B/MORF4L1/SMARCE1/ARID2/HDAC8/EZH2/ARID1B/BRWD1/MBIP/PRMT6/TBL1XR1/ARID4A/TAF9/SETDB2/MSL2/SUZ12/ING4/DPY30/CDK4/SUV39H2/DNMT3A/VPS72/SUPT7L/YEATS4/HDAC2/ING5/RBBP4/SUDS3/SAP18/MORF4L2/KDM5B/SUPT3H/MEAF6/TADA1/AEBP2/SETD6
BIOCARTA_VDR_PATHWAY	BIOCARTA_VDR_PATHWAY	24	0.491467	1.56091	0.0238095	0.0591945	0.0321282	2459	tags=38%, list=15%, signal=32%	VDR/RXRA/CREBBP/EP300/CARM1/TSC2/KAT2B/SMARCA4/ARID1A
PID_LYMPH_ANGIOGENESIS_PATHWAY	PID_LYMPH_ANGIOGENESIS_PATHWAY	24	0.503159	1.59804	0.0238095	0.0591945	0.0321282	2513	tags=42%, list=15%, signal=35%	RPS6KA1/MAPK3/GRB2/FN1/SHC1/MAPK1/CRK/VEGFC/ITGB1/AKT1
PID_MYC_REPRESS_PATHWAY	PID_MYC_REPRESS_PATHWAY	62	0.387677	1.49355	0.0239411	0.0594226	0.032252	2141	tags=34%, list=13%, signal=30%	SLC11A1/CCL5/EP300/FTH1/ZFP36L1/SMAD3/CDKN2B/TJP2/IRF8/LGALS1/SPI1/CFLAR/ALDH9A1/CDKN1A/NFYC/TSC2/NDRG2/SFXN3/CEBPD/ID2/DKK1
BIOCARTA_TFF_PATHWAY	BIOCARTA_TFF_PATHWAY	23	0.495548	1.553	0.0239521	0.0594226	0.032252	3230	tags=39%, list=19%, signal=32%	MAPK3/GRB2/SHC1/MAPK1/RHOA/PIK3CG/ITGB1/AKT1/APAF1
PID_BARD1_PATHWAY	PID_BARD1_PATHWAY	28	-0.480563	-1.58652	0.0241449	0.0597569	0.0324334	4634	tags=43%, list=28%, signal=31%	FANCG/PCNA/BRCA1/RBBP8/NBN/ATR/CSTF1/EWSR1/FANCF/NPM1/CDK2/FANCL
WP_CANNABINOID_RECEPTOR_SIGNALING	WP_CANNABINOID_RECEPTOR_SIGNALING	29	0.473554	1.56511	0.0241449	0.0597569	0.0324334	2710	tags=34%, list=16%, signal=29%	ADCY7/PRKACA/MAPK3/MAPK13/AHR/PRKAR2B/ADORA2A/MAPK1/DAGLA/PRKACG
REACTOME_SIGNALING_BY_MET	REACTOME_SIGNALING_BY_MET	79	0.353623	1.41553	0.0241636	0.0597569	0.0324334	4466	tags=42%, list=27%, signal=31%	RAPGEF1/PTPRJ/PTPN1/SRC/SPINT1/GRB2/SH3GL1/FN1/TNS3/UBC/PTK2/CBL/HGS/SHC1/LAMA2/CRK/LAMB3/GGA3/ITGB1/LAMC2/RAB4B/LAMA1/LAMA5/SH3KBP1/RANBP10/COL5A3/RAP1A/CRKL/STAT3/TNS4/ARF6/USP8/HRAS
REACTOME_INTRA_GOLGI_TRAFFIC	REACTOME_INTRA_GOLGI_TRAFFIC	42	0.423466	1.52045	0.0242537	0.0597571	0.0324335	3297	tags=43%, list=20%, signal=34%	COG4/MAN1C1/CYTH4/ARF1/CYTH1/NAPA/SNAP29/NSF/GOLGA5/STX5/YKT6/RGP1/COG2/RAB36/VPS45/RAB30/MAN2A1/MAN2A2
WP_NEURODEGENERATION_WITH_BRAIN_IRON_ACCUMULATION_NBIA_SUBTYPES_PATHWAY	WP_NEURODEGENERATION_WITH_BRAIN_IRON_ACCUMULATION_NBIA_SUBTYPES_PATHWAY	40	0.425348	1.52767	0.0242537	0.0597571	0.0324335	3555	tags=48%, list=21%, signal=37%	PANK2/MTOR/ATP13A2/FTL/ATG2A/ATG3/WIPI1/GTPBP2/ATG7/BECN1/TSC2/ATG4A/STK11/COASY/MAP1LC3A/WDR45/AKT1S1/SPTLC1/FA2H
BIOCARTA_EGFR_SMRTE_PATHWAY	BIOCARTA_EGFR_SMRTE_PATHWAY	11	0.634882	1.6563	0.0242915	0.0597571	0.0324335	752	tags=36%, list=4%, signal=35%	NCOR2/RXRA/MAP2K1/RARA
REACTOME_HYALURONAN_UPTAKE_AND_DEGRADATION	REACTOME_HYALURONAN_UPTAKE_AND_DEGRADATION	11	0.637027	1.66189	0.0242915	0.0597571	0.0324335	5116	tags=64%, list=31%, signal=44%	SLC9A1/HEXB/LYVE1/GUSB/HYAL1/HYAL2/HEXA
REACTOME_PYRIMIDINE_CATABOLISM	REACTOME_PYRIMIDINE_CATABOLISM	11	0.636127	1.65954	0.0242915	0.0597571	0.0324335	1521	tags=36%, list=9%, signal=33%	TYMP/UPP1/DPYD/UPB1
BIOCARTA_RANKL_PATHWAY	BIOCARTA_RANKL_PATHWAY	14	0.579678	1.61255	0.0243902	0.0598111	0.0324629	4840	tags=64%, list=29%, signal=46%	NFKB1/TNFRSF11A/IRF9/IFNAR1/TRAF6/RELA/FOSL2/FOS/IFNAR2
REACTOME_REGULATION_OF_INNATE_IMMUNE_RESPONSES_TO_CYTOSOLIC_DNA	REACTOME_REGULATION_OF_INNATE_IMMUNE_RESPONSES_TO_CYTOSOLIC_DNA	14	0.574158	1.59719	0.0243902	0.0598111	0.0324629	2838	tags=57%, list=17%, signal=47%	TREX1/DTX4/TRIM21/UBC/TBK1/ZBP1/DDX41/TRIM56
REACTOME_RETROGRADE_NEUROTROPHIN_SIGNALLING	REACTOME_RETROGRADE_NEUROTROPHIN_SIGNALLING	14	0.573809	1.59622	0.0243902	0.0598111	0.0324629	776	tags=36%, list=5%, signal=34%	AP2A1/DNM2/AP2A2/AP2M1/CLTC
WP_MECHANOREGULATION_AND_PATHOLOGY_OF_YAPTAZ_VIA_HIPPO_AND_NONHIPPO_MECHANISMS	WP_MECHANOREGULATION_AND_PATHOLOGY_OF_YAPTAZ_VIA_HIPPO_AND_NONHIPPO_MECHANISMS	45	0.403642	1.4761	0.0244821	0.059864	0.0324915	2449	tags=27%, list=15%, signal=23%	ITGB2/ITGB7/ACTB/SGMS1/PAK1/SRC/ITGB3/ITGB5/ACTA1/ACTC1/CTNNA1/ITGB1
REACTOME_CELL_CELL_COMMUNICATION	REACTOME_CELL_CELL_COMMUNICATION	121	0.326912	1.41535	0.0245184	0.059864	0.0324915	2666	tags=25%, list=16%, signal=21%	FLNA/PLEC/ILK/ACTB/VASP/PTPN6/IQGAP1/SIRPB1/PTK2B/SRC/GRB2/ACTN4/PARVB/TYROBP/PTK2/RSU1/SIRPA/CLDN3/PIK3R2/CADM1/FYN/CLDN23/LIMS1/CTNNA1/PXN/LAMB3/ITGB1/CD151/ANG/SPTAN1
REACTOME_NETRIN_1_SIGNALING	REACTOME_NETRIN_1_SIGNALING	48	0.409988	1.51718	0.0245283	0.059864	0.0324915	4226	tags=48%, list=25%, signal=36%	UNC5A/PAK1/ABLIM3/SRC/MAPK13/PTK2/EZR/TRPC3/FYN/ABLIM2/PITPNA/TRPC6/SLIT1/UNC5B/DSCAM/MYO10/PLCG1/SLIT3/TRIO/AGAP2/MAPK14/UNC5C/NEO1
REACTOME_GAP_JUNCTION_DEGRADATION	REACTOME_GAP_JUNCTION_DEGRADATION	12	0.611545	1.64811	0.0245399	0.059864	0.0324915	1164	tags=42%, list=7%, signal=39%	DNM2/ACTB/AP2M1/CLTC/CLTB
REACTOME_SCAVENGING_OF_HEME_FROM_PLASMA	REACTOME_SCAVENGING_OF_HEME_FROM_PLASMA	12	0.607711	1.63778	0.0245399	0.059864	0.0324915	2232	tags=33%, list=13%, signal=29%	LRP1/CD163/APOL1/HP
KEGG_PROTEIN_EXPORT	KEGG_PROTEIN_EXPORT	22	-0.521229	-1.6026	0.0247423	0.0602798	0.0327172	4187	tags=64%, list=25%, signal=48%	SPCS1/SEC62/SEC61B/SPCS3/SRP72/SEC63/SRPRB/SEC61G/SRP9/SRP19/SPCS2/SEC61A2/IMMP2L/IMMP1L
PID_INSULIN_PATHWAY	PID_INSULIN_PATHWAY	43	0.41265	1.48627	0.0247619	0.0602798	0.0327172	2745	tags=33%, list=16%, signal=27%	EXOC3/RAPGEF1/PDPK1/PTPN1/GRB2/SGK1/CBL/SHC1/CRK/TRIP10/AKT1/SH2B2/DOK1/EXOC7
REACTOME_GENE_AND_PROTEIN_EXPRESSION_BY_JAK_STAT_SIGNALING_AFTER_INTERLEUKIN_12_STIMULATION	REACTOME_GENE_AND_PROTEIN_EXPRESSION_BY_JAK_STAT_SIGNALING_AFTER_INTERLEUKIN_12_STIMULATION	35	0.452401	1.56551	0.0248566	0.0604473	0.0328081	2718	tags=37%, list=16%, signal=31%	MSN/LCP1/ANXA2/ARF1/IL10/SOD2/CFL1/SERPINB2/AIP/CAPZA1/GSTO1/PITPNA/TALDO1
REACTOME_NUCLEOBASE_CATABOLISM	REACTOME_NUCLEOBASE_CATABOLISM	33	0.445753	1.52241	0.0255403	0.0620453	0.0336755	1521	tags=21%, list=9%, signal=19%	SAMHD1/TYMP/UPP1/GPX1/NUDT16/DPYD/UPB1
REACTOME_KINESINS	REACTOME_KINESINS	57	0.382283	1.46291	0.0257353	0.0623424	0.0338367	3800	tags=32%, list=23%, signal=24%	TUBA4A/KIF1C/KIF21B/KIF13B/KIF26B/TUBB1/KIF1B/KIF3B/TUBB2B/TUBB2A/KIFC2/KIF19/TUBAL3/TUBB8/KIF5A/TUBA1A/KIF5B/KIF16B
WP_INITIATION_OF_TRANSCRIPTION_AND_TRANSLATION_ELONGATION_AT_THE_HIV1_LTR	WP_INITIATION_OF_TRANSCRIPTION_AND_TRANSLATION_ELONGATION_AT_THE_HIV1_LTR	28	0.474449	1.56031	0.0257426	0.0623424	0.0338367	3210	tags=43%, list=19%, signal=35%	NFKB1/CREBBP/HDAC7/EP300/HDAC5/HDAC9/SUPT5H/HDAC4/NFKBIA/NFATC1/RELA/HDAC1
WP_MATRIX_METALLOPROTEINASES	WP_MATRIX_METALLOPROTEINASES	28	0.473697	1.55783	0.0257426	0.0623424	0.0338367	4906	tags=54%, list=29%, signal=38%	MMP25/TIMP4/MMP23B/MMP3/MMP8/TIMP3/MMP1/TNF/MMP7/MMP17/TIMP1/MMP9/TIMP2/TCF20/MMP14
REACTOME_ASYMMETRIC_LOCALIZATION_OF_PCP_PROTEINS	REACTOME_ASYMMETRIC_LOCALIZATION_OF_PCP_PROTEINS	63	0.382175	1.47381	0.0258303	0.06249	0.0339168	3598	tags=38%, list=22%, signal=30%	PSMD2/PSMF1/PSMD4/PSMB10/PSMB8/PSMC4/UBC/FZD8/PSMD13/PSMD3/FZD1/PSMD8/PSMB9/PSMA7/PSMB3/PSMD9/PSMC3/PSMD1/FZD5/PSMD6/PSMC2/PSME3/PSMD7/PSMC5
REACTOME_REGULATION_OF_PTEN_STABILITY_AND_ACTIVITY	REACTOME_REGULATION_OF_PTEN_STABILITY_AND_ACTIVITY	68	0.366004	1.42259	0.0261194	0.0630589	0.0342256	4134	tags=43%, list=25%, signal=32%	WWP2/PSMD2/PSMF1/PSMD4/PSMB10/PSMB8/PSMC4/UBC/PSMD13/PSMD3/PSMD8/PSMB9/PSMA7/PSMB3/PSMD9/AKT1/PSMC3/AKT3/PSMD1/MKRN1/PSMD6/PSMC2/PSME3/PSMD7/PSMC5/PSMD11/STUB1/PSME1/TNKS2
REACTOME_STABILIZATION_OF_P53	REACTOME_STABILIZATION_OF_P53	55	0.380219	1.44665	0.0261194	0.0630589	0.0342256	4091	tags=44%, list=24%, signal=33%	PSMD2/PSMF1/PSMD4/PSMB10/PSMB8/PSMC4/UBC/PSMD13/PSMD3/PSMD8/PSMB9/PSMA7/PSMB3/PSMD9/PSMC3/PSMD1/PSMD6/PSMC2/PSME3/PSMD7/PSMC5/ATM/PSMD11/PSME1
REACTOME_ABC_FAMILY_PROTEINS_MEDIATED_TRANSPORT	REACTOME_ABC_FAMILY_PROTEINS_MEDIATED_TRANSPORT	102	0.340692	1.44072	0.0262697	0.0633563	0.034387	4837	tags=45%, list=29%, signal=32%	ABCD1/VCP/ABCC3/PSMD2/ABCA7/PSMF1/ABCC10/PSMD4/PSMB10/PSMB8/PSMC4/UBC/PSMD13/PSMD3/PSMD8/PSMB9/PSMA7/PSMB3/ABCG4/ABCB6/PSMD9/ABCF1/ABCB4/PEX19/PSMC3/ABCD2/PSMD1/OS9/PSMD6/PSMC2/PSME3/PSMD7/PSMC5/SEL1L/ABCA4/ABCC11/PSMD11/PSME1/ABCC4/ABCA9/RNF185/PSME2/ABCC5/ABCB8/ABCA6/PSMB6
REACTOME_DEADENYLATION_OF_MRNA	REACTOME_DEADENYLATION_OF_MRNA	21	-0.520893	-1.58831	0.0269151	0.064846	0.0351956	1651	tags=38%, list=10%, signal=34%	CNOT4/CNOT6/EIF4A2/CNOT7/CNOT2/EIF4E/PAIP1/PAN3
REACTOME_HDR_THROUGH_SINGLE_STRAND_ANNEALING_SSA_	REACTOME_HDR_THROUGH_SINGLE_STRAND_ANNEALING_SSA_	34	-0.437027	-1.51916	0.026971	0.0649136	0.0352323	3571	tags=59%, list=21%, signal=46%	RAD50/RMI1/ATRIP/ERCC4/ABL1/BRCA1/BLM/RBBP8/NBN/RFC5/DNA2/ATR/BRIP1/RAD52/RFC3/RFC4/RPA3/WRN/RAD17/RAD1
REACTOME_TICAM1_RIP1_MEDIATED_IKK_COMPLEX_RECRUITMENT	REACTOME_TICAM1_RIP1_MEDIATED_IKK_COMPLEX_RECRUITMENT	19	0.505537	1.54293	0.027027	0.0649816	0.0352692	2583	tags=47%, list=15%, signal=40%	TICAM1/IKBKG/UBC/BIRC3/CHUK/RIPK1/RIPK3/UBE2D1/TRAF6
REACTOME_HS_GAG_DEGRADATION	REACTOME_HS_GAG_DEGRADATION	22	0.495335	1.5642	0.0270793	0.0650404	0.0353011	3480	tags=45%, list=21%, signal=36%	SGSH/HPSE/SDC3/SDC2/GLB1/SDC4/GUSB/GPC3/GPC1/HPSE2
WP_INTRACELLULAR_TRAFFICKING_PROTEINS_INVOLVED_IN_CMT_NEUROPATHY	WP_INTRACELLULAR_TRAFFICKING_PROTEINS_INVOLVED_IN_CMT_NEUROPATHY	27	0.469009	1.53339	0.0272374	0.0653529	0.0354707	4325	tags=52%, list=26%, signal=38%	DNM2/FGD4/MFN2/FIG4/KIF1B/EGR2/SBF2/RAB7A/LRSAM1/RAB4B/RAB3A/GDAP1/RABAC1/RAB11B
PID_HDAC_CLASSII_PATHWAY	PID_HDAC_CLASSII_PATHWAY	33	0.442325	1.5107	0.0275049	0.0659272	0.0357824	4321	tags=58%, list=26%, signal=43%	NCOR2/HDAC7/BCL6/HDAC5/HDAC9/MEF2C/GNB1/HDAC4/TUBB2A/SRF/HDAC11/RANGAP1/GATA1/HDAC10/HDAC3/RFXANK/BCOR/ESR1/YWHAB
PID_FANCONI_PATHWAY	PID_FANCONI_PATHWAY	41	-0.419863	-1.53287	0.0277778	0.066513	0.0361003	5071	tags=54%, list=30%, signal=37%	PALB2/ATRIP/UBE2T/USP1/FANCG/BRCA1/FANCI/BLM/FANCM/CHEK1/NBN/RFC5/FANCB/ATR/BRIP1/RFC3/RFC4/WDR48/FANCF/RAD17/RAD1/FANCL
WP_NEURAL_CREST_CELL_MIGRATION_DURING_DEVELOPMENT	WP_NEURAL_CREST_CELL_MIGRATION_DURING_DEVELOPMENT	38	0.442139	1.56695	0.0279851	0.0669408	0.0363325	4768	tags=53%, list=29%, signal=38%	PIK3R5/PAK1/EPHB2/PIK3CD/ARF1/EPHB3/RHOA/MMP8/PIK3CG/AKT1/AKT3/NGFR/PIK3R6/TRIO/STAT3/MMP9/PIK3R4/FOS/PAK6/RAC1
REACTOME_G1_S_SPECIFIC_TRANSCRIPTION	REACTOME_G1_S_SPECIFIC_TRANSCRIPTION	28	-0.466728	-1.54084	0.028169	0.0672956	0.0365251	5874	tags=64%, list=35%, signal=42%	CDC45/LIN54/POLA1/CDT1/TYMS/CDC6/PCNA/CCNA1/CDC25A/FBXO5/E2F1/DHFR/LIN9/LIN52/TFDP2/E2F5/E2F6/RBBP4
KEGG_TIGHT_JUNCTION	KEGG_TIGHT_JUNCTION	125	0.319453	1.38778	0.0282187	0.0672956	0.0365251	3853	tags=29%, list=23%, signal=22%	MYH9/EPB41L3/HCLS1/EXOC3/GNAI2/ACTB/RRAS/PRKCD/SRC/TJP2/ACTN4/PRKCB/PPP2R1A/PRKCA/CLDN3/EPB41L2/LLGL1/MYL12A/CLDN23/SYMPK/RHOA/MYH7/CTNNA1/AKT1/CTTN/SPTAN1/AKT3/MYH8/PRKCH/MYH15/GNAI3/CLDN2/MYL5/PRKCE/CLDN16/MRAS
KEGG_NEUROACTIVE_LIGAND_RECEPTOR_INTERACTION	KEGG_NEUROACTIVE_LIGAND_RECEPTOR_INTERACTION	256	0.269769	1.29325	0.0282392	0.0672956	0.0365251	4882	tags=32%, list=29%, signal=23%	PTAFR/C5AR1/FPR1/P2RY13/P2RX7/PRLR/HTR7/FPR2/S1PR3/F2RL3/VIPR1/OPRL1/ADORA3/HRH1/GRPR/FPR3/NMUR1/GPR35/P2RY6/TSPO/TACR2/GABBR1/ADORA2A/S1PR5/P2RX4/HTR1F/LPAR2/RXFP2/LTB4R/GRIN2C/GRM2/PTGIR/LTB4R2/HTR2A/GABRA1/HTR1E/CYSLTR1/GABRR2/CHRM2/GRIK4/PTGER4/PTGFR/PRLHR/DRD2/GRIN3A/ADORA1/GABRA4/GRIN2D/NPY1R/ADRA1A/P2RY10/NPBWR1/PTGER2/EDNRB/AVPR2/GRIN3B/C3AR1/GRM7/HRH2/CHRNA2/GRIA2/SCTR/S1PR1/ADORA2B/GRM4…
KEGG_ABC_TRANSPORTERS	KEGG_ABC_TRANSPORTERS	44	0.402979	1.46847	0.0282486	0.0672956	0.0365251	5056	tags=45%, list=30%, signal=32%	ABCD1/ABCC3/TAP1/TAP2/ABCA7/ABCC10/ABCG4/ABCB6/ABCB4/ABCD2/ABCB11/ABCA4/ABCC11/ABCC4/ABCA9/ABCA1/ABCC5/ABCB8/ABCA6/ABCA3
REACTOME_DISASSEMBLY_OF_THE_DESTRUCTION_COMPLEX_AND_RECRUITMENT_OF_AXIN_TO_THE_MEMBRANE	REACTOME_DISASSEMBLY_OF_THE_DESTRUCTION_COMPLEX_AND_RECRUITMENT_OF_AXIN_TO_THE_MEMBRANE	30	0.45934	1.52119	0.0282828	0.0673085	0.0365321	3644	tags=37%, list=22%, signal=29%	PPP2R5B/FRAT2/FRAT1/PPP2R1A/FZD1/AXIN1/PPP2R5D/PPP2R5C/FZD5/DVL1/PPP2R5A
REACTOME_REGULATION_BY_C_FLIP	REACTOME_REGULATION_BY_C_FLIP	11	0.62777	1.63774	0.0283401	0.0673762	0.0365688	3869	tags=73%, list=23%, signal=56%	TNFSF10/CFLAR/FADD/RIPK1/TRADD/TNFRSF10B/FASLG/TNFRSF10A
REACTOME_BUTYROPHILIN_BTN_FAMILY_INTERACTIONS	REACTOME_BUTYROPHILIN_BTN_FAMILY_INTERACTIONS	12	0.604406	1.62887	0.0286299	0.0679959	0.0369052	4665	tags=67%, list=28%, signal=48%	CD209/BTN2A2/BTN1A1/BTN3A2/BTN2A1/BTN3A3/BTN3A1/BTNL9
REACTOME_GLOBAL_GENOME_NUCLEOTIDE_EXCISION_REPAIR_GG_NER_	REACTOME_GLOBAL_GENOME_NUCLEOTIDE_EXCISION_REPAIR_GG_NER_	84	-0.334807	-1.41368	0.0287611	0.0682067	0.0370196	3163	tags=33%, list=19%, signal=27%	POLD2/RFC5/CUL4B/COPS7B/ACTR5/UBE2V2/LIG3/ACTL6A/RFC3/GTF2H4/POLE2/POLE3/INO80C/RFC4/CHD1L/INO80D/RPA3/GTF2H5/UBE2I/CETN2/COPS8/SUMO1/UBE2N/CDK7/CCNH/RPS27A/MNAT1/SUMO2
WP_CHROMOSOMAL_AND_MICROSATELLITE_INSTABILITY_IN_COLORECTAL_CANCER	WP_CHROMOSOMAL_AND_MICROSATELLITE_INSTABILITY_IN_COLORECTAL_CANCER	73	0.354429	1.41196	0.028777	0.0682067	0.0370196	2690	tags=30%, list=16%, signal=25%	TGFB1/MAP2K1/SMAD3/MAPK3/BCL2L11/RAF1/ARAF/RAC2/BAK1/BBC3/PTGS2/TBK1/RALB/TGFBR2/MAPK1/CDKN1A/AXIN1/RHOA/REL/GADD45G/AKT1/AKT3
BIOCARTA_NOS1_PATHWAY	BIOCARTA_NOS1_PATHWAY	21	0.504095	1.57554	0.0289017	0.0684202	0.0371355	3241	tags=43%, list=19%, signal=35%	PRKAR2A/PRKCB/CALM3/PRKCA/PRKAR2B/CALM1/GRIN2C/PRKACG/GRIN2D
REACTOME_TRANSCRIPTION_OF_E2F_TARGETS_UNDER_NEGATIVE_CONTROL_BY_DREAM_COMPLEX	REACTOME_TRANSCRIPTION_OF_E2F_TARGETS_UNDER_NEGATIVE_CONTROL_BY_DREAM_COMPLEX	19	-0.526632	-1.57843	0.0289256	0.0684202	0.0371355	3154	tags=47%, list=19%, signal=38%	CDC25A/E2F1/LIN9/MYC/LIN52/TFDP2/E2F5/MAX/RBBP4
KEGG_BASAL_TRANSCRIPTION_FACTORS	KEGG_BASAL_TRANSCRIPTION_FACTORS	35	-0.434827	-1.52916	0.0292276	0.0690645	0.0374852	4844	tags=43%, list=29%, signal=31%	TAF5/TAF12/GTF2I/TAF7/STON1/TAF2/GTF2IRD1/GTF2A2/TBP/GTF2H4/TAF4B/TAF9/GTF2F2/TAF9B/TAF11
REACTOME_FORMATION_OF_INCISION_COMPLEX_IN_GG_NER	REACTOME_FORMATION_OF_INCISION_COMPLEX_IN_GG_NER	43	-0.411136	-1.52624	0.0293501	0.069284	0.0376043	1991	tags=35%, list=12%, signal=31%	CUL4B/UBE2V2/GTF2H4/CHD1L/RPA3/GTF2H5/UBE2I/CETN2/SUMO1/UBE2N/CDK7/CCNH/RPS27A/MNAT1/SUMO2
REACTOME_METABOLISM_OF_VITAMINS_AND_COFACTORS	REACTOME_METABOLISM_OF_VITAMINS_AND_COFACTORS	171	0.297451	1.34869	0.0294118	0.0693595	0.0376453	2896	tags=25%, list=17%, signal=21%	LRP1/MTHFR/LRP10/FOLR2/NADK/GCHFR/SDC3/VNN2/APOA2/PANK4/PANK2/PARP9/LDLR/VNN1/BST1/SDC2/RETSAT/PARP10/TCN2/PLB1/CYB5R3/PARP14/PTGS2/NAMPT/SDC4/CALM1/MOCOS/SLC46A1/TPK1/PDXK/NMNAT2/GSTO1/ACP5/AKT1/NOS3/COASY/PARP4/SLC19A3/PRKG2/BTD/GPC3/PNPO/SLC2A3
REACTOME_METABOLISM_OF_ANGIOTENSINOGEN_TO_ANGIOTENSINS	REACTOME_METABOLISM_OF_ANGIOTENSINOGEN_TO_ANGIOTENSINS	17	0.523706	1.53882	0.0295276	0.0695624	0.0377554	2032	tags=35%, list=12%, signal=31%	CTSD/CTSZ/ACE/CES1/GZMH/ATP6AP2
REACTOME_GABA_B_RECEPTOR_ACTIVATION	REACTOME_GABA_B_RECEPTOR_ACTIVATION	42	0.412197	1.47999	0.0298507	0.070253	0.0381302	3355	tags=33%, list=20%, signal=27%	GNGT2/ADCY7/GNAI2/KCNJ2/GNB2/GABBR1/GNB1/KCNJ15/ADCY4/ADCY3/KCNJ3/GNG11/GNAI3/GNG10
WP_PHOTODYNAMIC_THERAPYINDUCED_NFE2L2_NRF2_SURVIVAL_SIGNALING	WP_PHOTODYNAMIC_THERAPYINDUCED_NFE2L2_NRF2_SURVIVAL_SIGNALING	23	0.492779	1.54432	0.0299401	0.0703924	0.0382059	4610	tags=61%, list=28%, signal=44%	HMOX1/ABCC3/SRXN1/MAPK13/CES1/NQO2/KEAP1/GCLC/NFE2L2/MAPK14/ABCC4/NQO1/FOS/GCLM
WP_WHITE_FAT_CELL_DIFFERENTIATION	WP_WHITE_FAT_CELL_DIFFERENTIATION	31	0.451222	1.50868	0.0301205	0.0707453	0.0383974	2691	tags=32%, list=16%, signal=27%	RARA/SREBF1/CEBPB/KLF4/EGR2/CEBPD/FOXO1/CTNNA1/IRF4/PPARG
WP_STATIN_PATHWAY	WP_STATIN_PATHWAY	29	0.458883	1.51662	0.0301811	0.0707632	0.0384072	4823	tags=48%, list=29%, signal=34%	LRP1/APOA2/LDLR/SOAT1/CETP/LCAT/LIPC/DGAT1/LPL/APOE/HMGCR/APOC1/ABCA1/PDIA2
REACTOME_CHONDROITIN_SULFATE_DERMATAN_SULFATE_METABOLISM	REACTOME_CHONDROITIN_SULFATE_DERMATAN_SULFATE_METABOLISM	50	0.391315	1.46446	0.0301887	0.0707632	0.0384072	3338	tags=28%, list=20%, signal=22%	CHST7/CHST15/VCAN/SDC3/HEXB/SDC2/B3GAT1/SDC4/UST/GPC3/GPC1/ARSB/CSGALNACT2/HYAL1
BIOCARTA_AKAP95_PATHWAY	BIOCARTA_AKAP95_PATHWAY	11	0.622951	1.62517	0.0303644	0.0711037	0.038592	2743	tags=45%, list=16%, signal=38%	PRKAR2A/PRKAR2B/PRKAG1/PRKACG/NCAPD2
WP_DNA_DAMAGE_RESPONSE	WP_DNA_DAMAGE_RESPONSE	65	-0.363901	-1.45812	0.0304348	0.0711973	0.0386428	3255	tags=34%, list=19%, signal=27%	CHEK2/CDC25A/CHEK1/NBN/CCNE2/E2F1/ATR/CYCS/MYC/RAD52/CASP8/TLK2/CASP3/TLK1/CREB1/CDK4/PMAIP1/RAD17/CCND2/CDK6/CDK2/RAD1
BIOCARTA_RAS_PATHWAY	BIOCARTA_RAS_PATHWAY	22	0.487255	1.53869	0.0309478	0.072325	0.0392548	4768	tags=59%, list=29%, signal=42%	NFKB1/MAP2K1/MAPK3/RAF1/CHUK/RHOA/PIK3CG/AKT1/RELA/FOXO4/HRAS/CASP9/RAC1
WP_EICOSANOID_METABOLISM_VIA_CYCLO_OXYGENASES_COX	WP_EICOSANOID_METABOLISM_VIA_CYCLO_OXYGENASES_COX	27	0.46291	1.51345	0.0311284	0.0726019	0.0394051	4714	tags=63%, list=28%, signal=45%	PTGS1/PPARD/ACOX2/PLA2G4A/PTGS2/AKR1B1/ACAA1/PTGIR/ACOX3/PTGFR/TBXAS1/PTGES/HPGD/ACOX1/PTGDR/CYP4F12/PLA2G5
WP_FGFR3_SIGNALLING_IN_CHONDROCYTE_PROLIFERATION_AND_TERMINAL_DIFFERENTIATION	WP_FGFR3_SIGNALLING_IN_CHONDROCYTE_PROLIFERATION_AND_TERMINAL_DIFFERENTIATION	27	0.46421	1.5177	0.0311284	0.0726019	0.0394051	1947	tags=30%, list=12%, signal=26%	MAP2K1/MAPK3/MAP2K2/MAPK13/RAF1/STAT1/MAPK1/CDKN1A
WP_THERMOGENESIS	WP_THERMOGENESIS	106	0.33318	1.41351	0.0315789	0.0735793	0.0399356	2998	tags=31%, list=18%, signal=26%	ADCY7/ACTB/PRKACA/RPS6KA1/MAP2K3/CREB5/MTOR/GRB2/MAPK13/ACSL1/ACSL4/MGLL/CREB3L1/RPS6KB2/PRKAG1/ACSL5/TSC2/SIRT6/SMARCA4/CREB3/SLC25A20/DPF3/CPT2/ADCY4/ADCY3/ARID1A/PRKAG3/PRKG2/PPARG/PRKACG/BMP8B/PRKAB1/AKT1S1
REACTOME_SIALIC_ACID_METABOLISM	REACTOME_SIALIC_ACID_METABOLISM	32	0.444514	1.49762	0.0318725	0.0741577	0.0402495	4845	tags=59%, list=29%, signal=42%	NPL/NEU1/SLC17A5/GLB1/CTSA/ST6GALNAC4/ST3GAL5/ST3GAL2/ST6GALNAC3/ST6GALNAC6/ST6GALNAC1/ST6GAL1/CMAS/ST3GAL1/ST8SIA6/ST6GAL2/ST8SIA4/ST6GALNAC5/ST8SIA1
REACTOME_NUCLEOTIDE_EXCISION_REPAIR	REACTOME_NUCLEOTIDE_EXCISION_REPAIR	109	-0.306312	-1.35772	0.0318907	0.0741577	0.0402495	3242	tags=33%, list=19%, signal=27%	TCEA1/POLD2/RFC5/ERCC8/CUL4B/COPS7B/ACTR5/UBE2V2/LIG3/ACTL6A/RFC3/GTF2H4/POLE2/POLE3/POLR2D/ZNF830/INO80C/RFC4/CHD1L/INO80D/POLR2F/RPA3/GTF2H5/POLR2H/UBE2I/CETN2/POLR2K/COPS8/SUMO1/UBE2N/CDK7/CCNH/RPS27A/MNAT1/HMGN1/SUMO2
PID_HES_HEY_PATHWAY	PID_HES_HEY_PATHWAY	48	0.394807	1.461	0.0320755	0.0745133	0.0404425	4167	tags=44%, list=25%, signal=33%	CD4/NCOR2/CREBBP/GAA/EP300/JAK2/CAMK2D/MAML2/RCAN1/ARNT/HDAC1/GATA1/NOTCH1/HES1/NCOA1/SPEN/MAML1/RB1/HEY2/HIF1A/STAT3
BIOCARTA_IL2RB_PATHWAY	BIOCARTA_IL2RB_PATHWAY	37	0.433954	1.52278	0.032197	0.0747213	0.0405554	4506	tags=54%, list=27%, signal=40%	SYK/PTPN6/MAPK3/GRB2/RAF1/CFLAR/CBL/SHC1/MAPK1/IL2RB/JAK1/PIK3CG/AKT1/IKZF3/STAT5A/FASLG/CRKL/IL2RA/HRAS/FOS
BIOCARTA_AGPCR_PATHWAY	BIOCARTA_AGPCR_PATHWAY	11	0.617685	1.61143	0.0323887	0.0750916	0.0407564	2710	tags=55%, list=16%, signal=46%	PRKAR2A/PRKCB/PRKCA/PRKAR2B/ARRB1/PRKACG
REACTOME_HDR_THROUGH_HOMOLOGOUS_RECOMBINATION_HRR_	REACTOME_HDR_THROUGH_HOMOLOGOUS_RECOMBINATION_HRR_	58	-0.371866	-1.45971	0.0324675	0.0751998	0.0408152	5071	tags=53%, list=30%, signal=37%	PALB2/ATRIP/UBA52/POLH/PCNA/BRCA1/UBB/RAD51AP1/RFC1/BLM/RBBP8/POLD2/CHEK1/NBN/RFC5/XRCC2/DNA2/ATR/BRIP1/RFC3/GEN1/POLE2/POLE3/EME1/RFC4/RPA3/WRN/RAD17/RPS27A/RAD51C/RAD1
BIOCARTA_P53HYPOXIA_PATHWAY	BIOCARTA_P53HYPOXIA_PATHWAY	21	0.499936	1.56254	0.0327553	0.0757912	0.0411361	4338	tags=52%, list=26%, signal=39%	EP300/CDKN1A/RPA1/FHL2/AKT1/HIC1/HSPA1A/ATM/NFKBIB/HIF1A/NQO1
REACTOME_SCAVENGING_BY_CLASS_A_RECEPTORS	REACTOME_SCAVENGING_BY_CLASS_A_RECEPTORS	19	0.497654	1.51887	0.0328185	0.0758624	0.0411748	3965	tags=47%, list=24%, signal=36%	MSR1/MARCO/FTH1/FTL/MASP1/SCARA5/COLEC12/SCGB3A2/APOE
REACTOME_DISORDERS_OF_TRANSMEMBRANE_TRANSPORTERS	REACTOME_DISORDERS_OF_TRANSMEMBRANE_TRANSPORTERS	170	0.293826	1.32911	0.0331588	0.0765733	0.0415606	4670	tags=37%, list=28%, signal=27%	HK1/ABCD1/SLC9A9/VCP/PSMD2/SLC7A7/NUP210/PSMF1/PSMD4/PSMB10/PSMB8/PSMC4/SLC22A18/SLC17A5/UBC/NUP93/SLC35C1/SLC9A6/SLC27A4/SLC1A3/SLC2A9/PSMD13/PSMD3/PSMD8/SLC24A4/PSMB9/PSMA7/PSMB3/NUP62/ABCB6/PSMD9/ABCB4/GCKR/PSMC3/NUP98/PSMD1/SLC29A3/OS9/PSMD6/PSMC2/ABCB11/PSME3/AVPR2/PSMD7/PSMC5/SLC12A6/SEL1L/SLC2A10/SLC12A3/PSMD11/HEPH/PSME1/SLC3A2/SLC11A2/GCK/SLC34A1/SLC6A19/RNF185/PSME2/ABCA1/RHAG/SLC2A1/SL…
KEGG_RIG_I_LIKE_RECEPTOR_SIGNALING_PATHWAY	KEGG_RIG_I_LIKE_RECEPTOR_SIGNALING_PATHWAY	65	0.370811	1.43911	0.0332103	0.0766165	0.0415841	2785	tags=31%, list=17%, signal=26%	NFKB1/CXCL10/IKBKG/TRAF3/MAPK13/TRIM25/CASP10/TBK1/CHUK/DHX58/IRF7/FADD/ISG15/RIPK1/IFIH1/NLRX1/TRADD/NFKBIA/TRAF6/DDX58
WP_GPR40_PATHWAY	WP_GPR40_PATHWAY	15	0.547209	1.56124	0.0334646	0.0771269	0.0418611	3725	tags=53%, list=22%, signal=41%	PLCB3/PLCB2/PLCG2/PLCD3/PLCD1/PLCL1/ITPR3/PLCG1
KEGG_TYPE_II_DIABETES_MELLITUS	KEGG_TYPE_II_DIABETES_MELLITUS	45	0.396502	1.44999	0.0338983	0.0780496	0.0423619	2405	tags=22%, list=14%, signal=19%	HK1/PIK3R5/HK3/PIK3CD/PRKCD/MAPK3/MTOR/MAPK1/PIK3R2/PIK3CG
WP_PHOTODYNAMIC_THERAPYINDUCED_AP1_SURVIVAL_SIGNALING	WP_PHOTODYNAMIC_THERAPYINDUCED_AP1_SURVIVAL_SIGNALING	50	0.381082	1.42616	0.0339623	0.0781199	0.0424001	4880	tags=48%, list=29%, signal=34%	MAP2K3/TNFSF10/BCL2L11/MAPK13/BCL3/BAK1/JUNB/CFLAR/BID/CDKN1A/TRAF6/MAP2K6/TNF/FASLG/MAP2K7/RB1/NFE2L2/MAPK14/IFNG/MAP3K5/FOS/HBEGF/CDKN2A/FAS
REACTOME_SUMOYLATION_OF_SUMOYLATION_PROTEINS	REACTOME_SUMOYLATION_OF_SUMOYLATION_PROTEINS	32	-0.444557	-1.52747	0.034	0.0781298	0.0424054	1723	tags=25%, list=10%, signal=22%	TOPORS/UBE2I/SUMO1/NUP43/NUP54/SEH1L/NUP35/SUMO2
REACTOME_BUDDING_AND_MATURATION_OF_HIV_VIRION	REACTOME_BUDDING_AND_MATURATION_OF_HIV_VIRION	25	0.476647	1.5266	0.0340681	0.0781327	0.042407	2632	tags=40%, list=16%, signal=34%	VPS37C/CHMP2A/CHMP4B/TSG101/UBC/VPS4A/CHMP7/CHMP4A/VPS28/PDCD6IP
REACTOME_METABOLISM_OF_PORPHYRINS	REACTOME_METABOLISM_OF_PORPHYRINS	25	0.474494	1.51971	0.0340681	0.0781327	0.042407	4511	tags=40%, list=27%, signal=29%	HMOX1/BLVRB/ALAD/BLVRA/SLCO2B1/HMOX2/HMBS/UROD/FECH/COX15
REACTOME_MEIOTIC_RECOMBINATION	REACTOME_MEIOTIC_RECOMBINATION	24	-0.483015	-1.54512	0.0341365	0.0782129	0.0424505	3571	tags=46%, list=21%, signal=36%	BLM/RBBP8/NBN/PSMC3IP/DMC1/MND1/RPA3/CDK4/MSH5/RAD51C/CDK2
REACTOME_EPHA_MEDIATED_GROWTH_CONE_COLLAPSE	REACTOME_EPHA_MEDIATED_GROWTH_CONE_COLLAPSE	29	0.45269	1.49615	0.0342052	0.0782935	0.0424943	4516	tags=45%, list=27%, signal=33%	MYH9/LYN/SRC/FYN/EFNA5/RHOA/MYL6/ROCK1/EPHA3/MYL9/EPHA8/MYH10/EPHA4
WP_ESTROGEN_RECEPTOR_PATHWAY	WP_ESTROGEN_RECEPTOR_PATHWAY	13	0.570424	1.56875	0.0343434	0.0785329	0.0426242	4285	tags=54%, list=26%, signal=40%	PDK4/CYP1B1/ACOX1/SP1/STAT3/ESR1/PCK1
REACTOME_PYRIMIDINE_SALVAGE	REACTOME_PYRIMIDINE_SALVAGE	10	0.623168	1.58577	0.034413	0.0786149	0.0426687	1591	tags=50%, list=10%, signal=45%	TYMP/UPP1/CDA/TK2/UCK1
REACTOME_DEFECTIVE_CFTR_CAUSES_CYSTIC_FIBROSIS	REACTOME_DEFECTIVE_CFTR_CAUSES_CYSTIC_FIBROSIS	60	0.376472	1.45333	0.0345455	0.0788406	0.0427912	3635	tags=40%, list=22%, signal=31%	VCP/PSMD2/PSMF1/PSMD4/PSMB10/PSMB8/PSMC4/UBC/PSMD13/PSMD3/PSMD8/PSMB9/PSMA7/PSMB3/PSMD9/PSMC3/PSMD1/OS9/PSMD6/PSMC2/PSME3/PSMD7/PSMC5/SEL1L
BIOCARTA_INSULIN_PATHWAY	BIOCARTA_INSULIN_PATHWAY	21	0.497244	1.55413	0.0346821	0.0790751	0.0429185	2405	tags=33%, list=14%, signal=29%	MAP2K1/MAPK3/GRB2/RAF1/SHC1/SRF/PIK3CG
WP_NRF2ARE_REGULATION	WP_NRF2ARE_REGULATION	22	0.484117	1.52878	0.0348162	0.0793037	0.0430426	2372	tags=32%, list=14%, signal=27%	HMOX1/EPHB2/SRC/CEBPB/PRKCA/FYN/KEAP1
WP_MELANOMA	WP_MELANOMA	66	0.362773	1.4125	0.0348624	0.0793314	0.0430576	2768	tags=29%, list=17%, signal=24%	PAK1/MAP2K1/VCL/PIK3CD/MAPK3/GRB2/MAP2K2/RAF1/ARAF/BAK1/CALM3/MAPK1/CDKN1A/PIK3R2/CALM1/GADD45G/AKT1/AKT3/E2F2
REACTOME_FOXO_MEDIATED_TRANSCRIPTION_OF_CELL_DEATH_GENES	REACTOME_FOXO_MEDIATED_TRANSCRIPTION_OF_CELL_DEATH_GENES	16	0.524833	1.521	0.0351562	0.0799223	0.0433783	2346	tags=56%, list=14%, signal=48%	CREBBP/EP300/BCL6/BCL2L11/BBC3/PINK1/NFYC/FOXO1/STK11
REACTOME_HCMV_INFECTION	REACTOME_HCMV_INFECTION	91	0.333909	1.39297	0.0352734	0.0801107	0.0434805	3571	tags=34%, list=21%, signal=27%	NCOR2/TUBA4A/NFKB1/VPS37C/DYNC1H1/NUP210/CHMP2A/CHMP1A/CHMP4B/TSG101/NUP93/VPS4A/TUBB1/TUBB2B/TUBB2A/CHMP7/CEBPD/CHMP4A/NUP62/VPS28/ITGB1/GPS2/VPS25/NUP98/TUBAL3/TUBB8/TBL1X/TUBA1A/SNF8/DAXX/UBAP1
REACTOME_HEDGEHOG_OFF_STATE	REACTOME_HEDGEHOG_OFF_STATE	110	0.328281	1.39776	0.0353357	0.0801743	0.0435151	2727	tags=26%, list=16%, signal=22%	PSMD2/ADCY7/NUMB/TUBA4A/PRKACA/SUFU/PSMF1/PRKAR2A/PSMD4/PSMB10/PSMB8/PSMC4/UBC/TUBB1/PSMD13/PSMD3/PRKAR2B/PSMD8/PSMB9/PSMA7/TUBB2B/TUBB2A/PSMB3/PSMD9/ADCY4/ADCY3/PSMC3/PRKACG/PSMD1
BIOCARTA_CARDIACEGF_PATHWAY	BIOCARTA_CARDIACEGF_PATHWAY	17	0.520012	1.52796	0.0354331	0.0803173	0.0435927	4576	tags=65%, list=27%, signal=47%	NFKB1/PRKCB/PRKCA/RHOA/RELA/EDNRB/EGF/PLCG1/HRAS/FOS/AGT
REACTOME_RNA_POLYMERASE_III_CHAIN_ELONGATION	REACTOME_RNA_POLYMERASE_III_CHAIN_ELONGATION	18	-0.529545	-1.55357	0.0354906	0.0803697	0.0436212	3145	tags=50%, list=19%, signal=41%	POLR1C/POLR3K/POLR3D/POLR2F/POLR2H/POLR2K/POLR1D/POLR3F/POLR3G
PID_IGF1_PATHWAY	PID_IGF1_PATHWAY	28	0.460335	1.51389	0.0356436	0.0805684	0.043729	2513	tags=36%, list=15%, signal=30%	PDPK1/PTPN1/PRKCD/GRB2/RAF1/PTK2/SHC1/CRK/PXN/AKT1
REACTOME_REGULATION_OF_CHOLESTEROL_BIOSYNTHESIS_BY_SREBP_SREBF_	REACTOME_REGULATION_OF_CHOLESTEROL_BIOSYNTHESIS_BY_SREBP_SREBF_	53	0.374527	1.41763	0.0356473	0.0805684	0.043729	4075	tags=42%, list=24%, signal=31%	SEC24C/RXRA/CREBBP/MTF1/CARM1/SREBF1/NCOA2/SREBF2/MVD/NCOA6/NFYC/ELOVL6/SEC24D/CYP51A1/PMVK/TBL1X/LSS/MVK/NCOA1/SEC23A/SP1/FASN
PID_PRL_SIGNALING_EVENTS_PATHWAY	PID_PRL_SIGNALING_EVENTS_PATHWAY	23	0.483497	1.51523	0.0359281	0.0810464	0.0439884	4768	tags=70%, list=29%, signal=50%	RABGGTA/SRC/MAPK3/MAPK1/CDKN1A/RHOC/RHOA/ITGB1/ATF5/PTP4A2/BCAR1/ROCK1/ITGA1/AGT/PTP4A3/RAC1
REACTOME_RNA_POLYMERASE_III_TRANSCRIPTION_TERMINATION	REACTOME_RNA_POLYMERASE_III_TRANSCRIPTION_TERMINATION	23	-0.483405	-1.52132	0.0359281	0.0810464	0.0439884	3145	tags=52%, list=19%, signal=42%	POLR3GL/NFIX/POLR1C/SSB/POLR3K/POLR3D/POLR2F/POLR2H/POLR2K/POLR1D/POLR3F/POLR3G
REACTOME_BASE_EXCISION_REPAIR	REACTOME_BASE_EXCISION_REPAIR	45	-0.402433	-1.49465	0.0360934	0.0813407	0.0441482	4526	tags=49%, list=27%, signal=36%	PCNA/TDG/TERF2/RFC1/PARP2/POLD2/RFC5/TERF2IP/LIG3/MBD4/RFC3/NEIL3/POLE2/POLE3/POLB/POT1/RFC4/RPA3/NEIL2/UNG/TERF1/APEX1
REACTOME_RNA_POLYMERASE_III_TRANSCRIPTION_INITIATION_FROM_TYPE_3_PROMOTER	REACTOME_RNA_POLYMERASE_III_TRANSCRIPTION_INITIATION_FROM_TYPE_3_PROMOTER	28	-0.461511	-1.52362	0.0362173	0.0815413	0.044257	2621	tags=43%, list=16%, signal=36%	POLR1C/POLR3K/POLR3D/TBP/BDP1/POLR2F/POLR2H/POLR2K/POLR1D/SNAPC1/POLR3F/POLR3G
ST_STAT3_PATHWAY	ST_STAT3_PATHWAY	11	0.61551	1.60576	0.0364372	0.0819575	0.0444829	5247	tags=64%, list=31%, signal=44%	JAK2/SRC/IL6R/JAK1/STAT3/IL6/PTPRU
BIOCARTA_TRKA_PATHWAY	BIOCARTA_TRKA_PATHWAY	14	0.557006	1.54948	0.0365854	0.0820258	0.04452	4466	tags=57%, list=27%, signal=42%	GRB2/PRKCB/PRKCA/SHC1/AKT1/PLCG1/NGF/HRAS
REACTOME_TRAF6_MEDIATED_IRF7_ACTIVATION_IN_TLR7_8_OR_9_SIGNALING	REACTOME_TRAF6_MEDIATED_IRF7_ACTIVATION_IN_TLR7_8_OR_9_SIGNALING	14	0.556829	1.54899	0.0365854	0.0820258	0.04452	2583	tags=50%, list=15%, signal=42%	TLR8/TLR7/MYD88/IRAK1/UBC/IRF7/TRAF6
BIOCARTA_ARENRF2_PATHWAY	BIOCARTA_ARENRF2_PATHWAY	19	0.492493	1.50312	0.0366795	0.0820258	0.04452	3948	tags=58%, list=24%, signal=44%	HMOX1/POR/PRKCB/PRKCA/MAPK1/AKR7A2/KEAP1/HMOX2/FXYD2/NFE2L2/MAPK14
BIOCARTA_NGF_PATHWAY	BIOCARTA_NGF_PATHWAY	20	0.49354	1.52089	0.0366795	0.0820258	0.04452	4506	tags=55%, list=27%, signal=40%	MAP2K1/MAPK3/GRB2/RAF1/SHC1/PIK3CG/NGFR/PLCG1/NGF/HRAS/FOS
KEGG_BIOSYNTHESIS_OF_UNSATURATED_FATTY_ACIDS	KEGG_BIOSYNTHESIS_OF_UNSATURATED_FATTY_ACIDS	20	0.492424	1.51745	0.0366795	0.0820258	0.04452	5115	tags=50%, list=31%, signal=35%	PECR/ACAA1/HADHA/ELOVL6/ACOX3/ELOVL5/FADS1/ACOX1/FADS2/SCD
REACTOME_GLYCEROPHOSPHOLIPID_BIOSYNTHESIS	REACTOME_GLYCEROPHOSPHOLIPID_BIOSYNTHESIS	115	0.313974	1.35571	0.0367133	0.0820258	0.04452	3418	tags=30%, list=20%, signal=24%	PLD2/PCYT1A/PLA2G15/LPCAT1/PHOSPHO1/PLD3/PITPNM1/PLBD1/CHKB/AGPAT3/LPCAT3/PISD/SLC44A1/PCTP/SLC44A2/MFSD2A/PLB1/PLA2G4C/DGAT2/PLA2G4A/GPCPD1/MGLL/PLA2G2D/PLD4/LPIN2/HADHA/CPNE3/PNPLA8/DGAT1/AGPAT1/LPGAT1/STARD7/CDS2/PTDSS1/PNPLA3
WP_HIPPOMERLIN_SIGNALING_DYSREGULATION	WP_HIPPOMERLIN_SIGNALING_DYSREGULATION	115	0.316328	1.36587	0.0367133	0.0820258	0.04452	2449	tags=18%, list=15%, signal=16%	ITGAL/ITGB2/ITGAM/ITGB7/ITGAX/PAK1/PRKACA/PPP1CA/CXCL10/ITGB3/PRKAR2A/ITGA7/CSF1R/ITGB5/PTK2/ITGA2B/PRKAR2B/DDB1/CTNNA1/ITGAD/ITGB1
REACTOME_RNA_POLYMERASE_II_TRANSCRIBES_SNRNA_GENES	REACTOME_RNA_POLYMERASE_II_TRANSCRIBES_SNRNA_GENES	69	-0.353033	-1.43291	0.0367965	0.0821332	0.0445783	2964	tags=30%, list=18%, signal=25%	RPRD1B/CCNT2/RPRD1A/ELL3/SUPT4H1/GTF2A2/TBP/POLR2D/POLR2F/POLR2H/TAF9/PCF11/INTS6/GTF2F2/POLR2K/CDK7/RPAP2/ZC3H8/TAF11/SNAPC1/NCBP2
REACTOME_ASSEMBLY_OF_THE_PRE_REPLICATIVE_COMPLEX	REACTOME_ASSEMBLY_OF_THE_PRE_REPLICATIVE_COMPLEX	61	0.374728	1.44536	0.0369686	0.0824385	0.044744	3598	tags=38%, list=22%, signal=30%	PSMD2/PSMF1/PSMD4/PSMB10/PSMB8/PSMC4/UBC/PSMD13/PSMD3/PSMD8/PSMB9/PSMA7/PSMB3/PSMD9/PSMC3/PSMD1/E2F2/PSMD6/PSMC2/MCM5/PSME3/PSMD7/PSMC5
REACTOME_NEUROTRANSMITTER_RELEASE_CYCLE	REACTOME_NEUROTRANSMITTER_RELEASE_CYCLE	49	0.381511	1.42991	0.037037	0.0825124	0.0447841	3143	tags=31%, list=19%, signal=25%	DNAJC5/NAAA/SLC6A12/ABAT/SLC22A1/PPFIA4/SLC1A3/SYN2/SLC1A7/STX1A/ARL6IP5/SNAP25/PPFIA1/PPFIA2/RAB3A
REACTOME_RET_SIGNALING	REACTOME_RET_SIGNALING	40	0.415519	1.49237	0.0373134	0.083049	0.0450754	2710	tags=32%, list=16%, signal=27%	DOK2/PRKACA/PIK3CD/MAPK7/SRC/GRB2/GFRA2/PDLIM7/PRKCA/SHC1/PIK3R2/DOK1/PRKACG
BIOCARTA_PLATELETAPP_PATHWAY	BIOCARTA_PLATELETAPP_PATHWAY	13	-0.569183	-1.5233	0.0374753	0.0832785	0.0451999	2224	tags=31%, list=13%, signal=27%	COL4A5/COL4A6/SERPINE1/PLAU
REACTOME_STRIATED_MUSCLE_CONTRACTION	REACTOME_STRIATED_MUSCLE_CONTRACTION	36	0.433385	1.51465	0.0375235	0.0832785	0.0451999	4988	tags=53%, list=30%, signal=37%	TNNI2/TMOD1/TPM3/TPM1/ACTA1/ACTC1/TNNT1/DES/TNNI1/TNNC2/TMOD2/MYH8/MYBPC3/MYBPC1/VIM/MYH6/TNNT3/MYL4/DMD
WP_HOSTPATHOGEN_INTERACTION_OF_HUMAN_CORONA_VIRUSES_MAPK_SIGNALING	WP_HOSTPATHOGEN_INTERACTION_OF_HUMAN_CORONA_VIRUSES_MAPK_SIGNALING	36	0.431248	1.50718	0.0375235	0.0832785	0.0451999	4666	tags=58%, list=28%, signal=42%	MAP2K1/RPS6KA1/MAP3K11/MAP2K3/MAPK3/MAP2K2/MAPK13/RAF1/BST2/JUNB/MAPK1/IFI27/MAP3K9/MAP2K6/MAP3K10/MAP2K7/MAPK14/IFITM2/RPS6KA3/FOS/IFITM3
REACTOME_RESPIRATORY_ELECTRON_TRANSPORT	REACTOME_RESPIRATORY_ELECTRON_TRANSPORT	84	-0.327326	-1.38209	0.0376106	0.0833928	0.045262	3856	tags=36%, list=23%, signal=28%	NDUFC1/NDUFAB1/UQCRFS1/SDHC/NDUFB3/NDUFS3/NDUFAF1/NDUFB5/NDUFV2/NDUFB1/NDUFA4/CYCS/UQCRB/COX7C/UQCRH/NDUFS5/COX18/COX6C/NDUFAF2/NDUFC2/NDUFB6/NDUFB4/NUBPL/NDUFS4/COX16/NDUFAF4/NDUFA5/COQ10A/COX11/COX7A2L
REACTOME_AMINO_ACIDS_REGULATE_MTORC1	REACTOME_AMINO_ACIDS_REGULATE_MTORC1	45	0.39555	1.44651	0.0376648	0.0834337	0.0452842	2307	tags=31%, list=14%, signal=27%	ATP6V0D1/ATP6V1A/TCIRG1/FNIP2/MTOR/ATP6V0C/FLCN/ATP6V1E1/DEPDC5/RRAGC/ATP6V0E2/ATP6V1B2/RRAGA/SESN2
REACTOME_POSTMITOTIC_NUCLEAR_PORE_COMPLEX_NPC_REFORMATION	REACTOME_POSTMITOTIC_NUCLEAR_PORE_COMPLEX_NPC_REFORMATION	25	-0.458973	-1.48413	0.0377734	0.0835907	0.0453694	1327	tags=24%, list=8%, signal=22%	UBE2I/SUMO1/NUP43/NUP54/SEH1L/NUP35
REACTOME_AQUAPORIN_MEDIATED_TRANSPORT	REACTOME_AQUAPORIN_MEDIATED_TRANSPORT	52	0.375807	1.41411	0.0378072	0.0835907	0.0453694	3458	tags=31%, list=21%, signal=24%	GNGT2/ADCY7/PRKACA/AQP9/PRKAR2A/GNB2/PRKAR2B/GNB1/AQP10/ADCY4/ADCY3/PRKACG/AQP2/GNG11/GNG10/AVPR2
REACTOME_SYNTHESIS_OF_SUBSTRATES_IN_N_GLYCAN_BIOSYTHESIS	REACTOME_SYNTHESIS_OF_SUBSTRATES_IN_N_GLYCAN_BIOSYTHESIS	60	0.368142	1.42117	0.0381818	0.084285	0.0457462	4878	tags=53%, list=29%, signal=38%	NPL/PMM1/RENBP/NEU1/SLC17A5/SLC35C1/NAGK/MVD/AMDHD2/GLB1/CTSA/ST6GALNAC4/ST3GAL5/GMPPB/ST3GAL2/ST6GALNAC3/DOLK/GMPPA/TSTA3/NUDT14/ST6GALNAC6/DHDDS/ST6GALNAC1/ST6GAL1/CMAS/ST3GAL1/ST8SIA6/ST6GAL2/ST8SIA4/ST6GALNAC5/ST8SIA1/PGM3
REACTOME_RNA_POLYMERASE_III_TRANSCRIPTION_INITIATION_FROM_TYPE_1_PROMOTER	REACTOME_RNA_POLYMERASE_III_TRANSCRIPTION_INITIATION_FROM_TYPE_1_PROMOTER	28	-0.459411	-1.51669	0.0382294	0.084285	0.0457462	3145	tags=57%, list=19%, signal=46%	POLR3E/GTF3C3/POLR3GL/GTF3A/POLR1C/POLR3K/POLR3D/TBP/BDP1/GTF3C6/POLR2F/POLR2H/POLR2K/POLR1D/POLR3F/POLR3G
WP_GABA_RECEPTOR_SIGNALING	WP_GABA_RECEPTOR_SIGNALING	29	0.449806	1.48662	0.0382294	0.084285	0.0457462	3544	tags=34%, list=21%, signal=27%	AP2A1/AP2A2/AP2M1/ABAT/GABBR1/ALDH9A1/GABRA1/AP2S1/GABRA4/AP2B1
REACTOME_ACTIVATED_NOTCH1_TRANSMITS_SIGNAL_TO_THE_NUCLEUS	REACTOME_ACTIVATED_NOTCH1_TRANSMITS_SIGNAL_TO_THE_NUCLEUS	30	0.439549	1.45565	0.0383838	0.0845457	0.0458877	3374	tags=43%, list=20%, signal=35%	NUMB/DTX4/ARRB2/ADAM10/UBC/PSEN1/ARRB1/NCSTN/PSEN2/DTX2/DNER/APH1A/NOTCH1
REACTOME_NEGATIVE_REGULATION_OF_MET_ACTIVITY	REACTOME_NEGATIVE_REGULATION_OF_MET_ACTIVITY	21	0.481855	1.50603	0.0385356	0.0848002	0.0460258	1709	tags=33%, list=10%, signal=30%	PTPRJ/PTPN1/GRB2/SH3GL1/UBC/CBL/HGS
REACTOME_PKA_MEDIATED_PHOSPHORYLATION_OF_CREB	REACTOME_PKA_MEDIATED_PHOSPHORYLATION_OF_CREB	20	0.491401	1.5143	0.03861	0.084884	0.0460713	2710	tags=40%, list=16%, signal=34%	ADCY7/PRKACA/PRKAR2A/PRKAR2B/CALM1/ADCY4/ADCY3/PRKACG
PID_NOTCH_PATHWAY	PID_NOTCH_PATHWAY	58	0.370096	1.41752	0.0388889	0.0854167	0.0463604	3676	tags=38%, list=22%, signal=30%	NCOR2/NUMB/NOTCH2/EP300/MARK2/ADAM10/FURIN/CBL/PSEN1/MAML2/CDKN1A/NCSTN/NOTCH4/ENO1/DNER/HDAC1/APH1A/NOTCH1/SSPO/MFAP5/SPEN/MAML1
REACTOME_ASSEMBLY_AND_CELL_SURFACE_PRESENTATION_OF_NMDA_RECEPTORS	REACTOME_ASSEMBLY_AND_CELL_SURFACE_PRESENTATION_OF_NMDA_RECEPTORS	41	0.404548	1.45421	0.0393258	0.0862143	0.0467934	3548	tags=34%, list=21%, signal=27%	TUBA4A/CAMK2D/LRRC7/TUBB1/TUBB2B/TUBB2A/GRIN2C/TUBAL3/TUBB8/KIF17/GRIN3A/GRIN2D/TUBA1A/GRIN3B
REACTOME_MET_PROMOTES_CELL_MOTILITY	REACTOME_MET_PROMOTES_CELL_MOTILITY	41	0.400286	1.43889	0.0393258	0.0862143	0.0467934	4210	tags=41%, list=25%, signal=31%	RAPGEF1/SRC/GRB2/FN1/TNS3/PTK2/LAMA2/CRK/LAMB3/ITGB1/LAMC2/LAMA1/LAMA5/COL5A3/RAP1A/CRKL/TNS4
REACTOME_NA_CL_DEPENDENT_NEUROTRANSMITTER_TRANSPORTERS	REACTOME_NA_CL_DEPENDENT_NEUROTRANSMITTER_TRANSPORTERS	17	0.516345	1.51719	0.0393701	0.0862304	0.0468021	5202	tags=47%, list=31%, signal=32%	SLC6A12/SLC22A1/SLC6A6/SLC6A19/SLC22A2/SLC6A7/SLC6A3/SLC6A9
REACTOME_ANTIVIRAL_MECHANISM_BY_IFN_STIMULATED_GENES	REACTOME_ANTIVIRAL_MECHANISM_BY_IFN_STIMULATED_GENES	78	0.348293	1.39701	0.0398551	0.087211	0.0473343	2785	tags=29%, list=17%, signal=25%	FLNA/OASL/OAS1/OAS2/EIF4G1/EIF4E2/MX2/NUP210/MAPK3/MX1/IFIT1/TRIM25/UBC/NUP93/OAS3/STAT1/FLNB/ISG15/NUP62/JAK1/UBE2L6/NUP98/DDX58
PID_MYC_ACTIV_PATHWAY	PID_MYC_ACTIV_PATHWAY	78	-0.340313	-1.41867	0.04	0.0873645	0.0474176	3221	tags=35%, list=19%, signal=28%	MTA1/CDC25A/NBN/CDCA7/ACTL6A/HSPD1/MYC/E2F3/KAT2A/BMI1/POLR3D/NME1/TAF4B/TAF9/RPL11/NME2/CDK4/PMAIP1/NDUFAF2/SUPT7L/MAX/NPM1/CCND2/EIF4E/SMAD4/SUPT3H/PTMA
REACTOME_NEGATIVE_REGULATION_OF_MAPK_PATHWAY	REACTOME_NEGATIVE_REGULATION_OF_MAPK_PATHWAY	43	0.393129	1.41596	0.04	0.0873645	0.0474176	2609	tags=33%, list=16%, signal=28%	MAP2K1/MAPK3/PPP2R5B/DUSP7/MAP2K2/RAF1/ARAF/UBC/PPP2R1A/DUSP6/MAPK1/KSR1/PPP2R5D/PPP2R5C
REACTOME_SUMOYLATION_OF_CHROMATIN_ORGANIZATION_PROTEINS	REACTOME_SUMOYLATION_OF_CHROMATIN_ORGANIZATION_PROTEINS	54	-0.378712	-1.46943	0.0402542	0.0877934	0.0476504	1780	tags=26%, list=11%, signal=23%	PHC3/CBX5/UBE2I/SUZ12/CBX2/SUMO1/SATB1/NUP43/NUP54/HDAC2/SCMH1/SEH1L/NUP35/SUMO2
REACTOME_POTASSIUM_CHANNELS	REACTOME_POTASSIUM_CHANNELS	102	0.318306	1.34606	0.0402802	0.0877934	0.0476504	4673	tags=39%, list=28%, signal=28%	GNGT2/KCNMB1/KCNH3/KCNQ1/KCNJ2/KCNC3/GNB2/KCNK6/KCNK13/KCNA3/HCN2/GABBR1/GNB1/KCNJ15/KCNMA1/KCNJ3/KCNG1/KCNA2/KCNAB2/HCN4/KCNK10/KCNH7/KCNK7/GNG11/KCND3/GNG10/KCNS1/KCNA10/KCNN3/HCN1/KCNS3/KCNC2/KCNQ4/GNG3/KCNN1/KCNK3/KCNMB4/KCNK18/KCND1/KCNN2
WP_NUCLEOTIDE_EXCISION_REPAIR	WP_NUCLEOTIDE_EXCISION_REPAIR	44	-0.396221	-1.46557	0.0403397	0.0877934	0.0476504	3163	tags=36%, list=19%, signal=30%	POLD2/RFC5/ERCC8/CUL4B/RFC3/GTF2H4/POLE2/POLE3/RFC4/RPA3/GTF2H5/CETN2/GTF2H2C/CDK7/CCNH/MNAT1
BIOCARTA_AHSP_PATHWAY	BIOCARTA_AHSP_PATHWAY	13	0.562118	1.54591	0.040404	0.0877934	0.0476504	4061	tags=38%, list=24%, signal=29%	ALAD/HMBS/GATA1/UROD/FECH
REACTOME_NF_KB_IS_ACTIVATED_AND_SIGNALS_SURVIVAL	REACTOME_NF_KB_IS_ACTIVATED_AND_SIGNALS_SURVIVAL	13	0.560268	1.54082	0.040404	0.0877934	0.0476504	3798	tags=69%, list=23%, signal=54%	NFKB1/IRAK1/UBC/NFKBIA/SQSTM1/TRAF6/RELA/NGFR/NGF
REACTOME_TRANSPORT_OF_INORGANIC_CATIONS_ANIONS_AND_AMINO_ACIDS_OLIGOPEPTIDES	REACTOME_TRANSPORT_OF_INORGANIC_CATIONS_ANIONS_AND_AMINO_ACIDS_OLIGOPEPTIDES	104	0.317386	1.34355	0.0404218	0.0877934	0.0476504	4670	tags=36%, list=28%, signal=26%	SLC9A9/SLC43A2/SLC15A3/SLC8A1/SLC7A7/SLC26A11/SLC12A4/SLC9A1/SLC6A12/SLC6A6/SLC26A6/SLC17A5/SLC9A6/SLC1A3/SLC24A4/SLC9A8/SLC4A8/CALM1/SLC1A7/CTNS/SLC36A1/SLC1A5/SLC15A4/SLC25A22/SLC4A3/SLC12A7/SLC25A18/SLC12A6/SLC12A3/SLC4A2/SLC7A8/SLC3A2/SLC34A1/SLC6A19/SLC9A7/SLC8A3/SLC34A2
WP_OSTEOCLAST_SIGNALING	WP_OSTEOCLAST_SIGNALING	16	0.514739	1.49174	0.0410156	0.0888986	0.0482503	3235	tags=44%, list=19%, signal=35%	TNFRSF11A/SLC9A1/ITGB3/IFNAR1/ACP5/TRPV5/PDGFB
KEGG_BLADDER_CANCER	KEGG_BLADDER_CANCER	40	0.409191	1.46964	0.0410448	0.0888986	0.0482503	4570	tags=50%, list=27%, signal=36%	THBS1/TYMP/MAP2K1/MAPK3/MAP2K2/RAF1/ARAF/MAPK1/DAPK2/CDKN1A/VEGFC/MMP1/E2F2/EGF/PGF/RB1/MMP9/DAPK1/HRAS/DAPK3
REACTOME_TP53_REGULATES_TRANSCRIPTION_OF_CELL_DEATH_GENES	REACTOME_TP53_REGULATES_TRANSCRIPTION_OF_CELL_DEATH_GENES	42	0.401809	1.44269	0.0410448	0.0888986	0.0482503	4311	tags=48%, list=26%, signal=35%	NLRC4/CREBBP/CASP1/RABGGTA/BCL6/PRELID1/CASP10/BBC3/BID/TP53I3/AIFM2/TNFRSF10B/PPP1R13B/APAF1/TNFRSF10C/PERP/ATM/TNFRSF10A/TP73/BCL2L14
REACTOME_GASTRIN_CREB_SIGNALLING_PATHWAY_VIA_PKC_AND_MAPK	REACTOME_GASTRIN_CREB_SIGNALLING_PATHWAY_VIA_PKC_AND_MAPK	17	0.515419	1.51447	0.0413386	0.0894521	0.0485507	2227	tags=41%, list=13%, signal=36%	RPS6KA1/MAPK7/MAPK3/GRB2/PRKCA/MAPK1/MMP3
REACTOME_GENE_SILENCING_BY_RNA	REACTOME_GENE_SILENCING_BY_RNA	67	-0.350029	-1.40469	0.0414847	0.0896558	0.0486612	2124	tags=21%, list=13%, signal=18%	TNRC6C/PLD6/POLR2D/PIWIL2/FKBP6/POLR2F/POLR2H/POLR2K/NUP43/TSN/NUP54/SEH1L/NUP35/PRKRA
WP_BLADDER_CANCER	WP_BLADDER_CANCER	39	0.41811	1.48583	0.0415094	0.0896558	0.0486612	2634	tags=33%, list=16%, signal=28%	THBS1/TYMP/MAP2K1/SRC/MAP2K2/RAF1/ARAF/MAPK1/DAPK2/CDKN1A/PIK3R2/UPK3A/MMP1
WP_REGULATION_OF_MICROTUBULE_CYTOSKELETON	WP_REGULATION_OF_MICROTUBULE_CYTOSKELETON	46	0.391961	1.43523	0.0417457	0.0900829	0.048893	4167	tags=41%, list=25%, signal=31%	PAK1/PRKACA/LIMK1/EPHB2/SRC/DPYSL2/DIAPH1/MARK2/CLIP1/PRKCA/AKT1/MAPKAPK2/SPRED1/DVL1/TESK2/PTPRA/TRIO/ROCK1/STAT3
REACTOME_TAK1_ACTIVATES_NFKB_BY_PHOSPHORYLATION_AND_ACTIVATION_OF_IKKS_COMPLEX	REACTOME_TAK1_ACTIVATES_NFKB_BY_PHOSPHORYLATION_AND_ACTIVATION_OF_IKKS_COMPLEX	32	0.43436	1.46341	0.0418327	0.0901872	0.0489497	3197	tags=44%, list=19%, signal=35%	NFKB1/NFKB2/IKBKG/NOD2/IRAK1/S100A12/UBC/CHUK/NFKBIA/TRAF6/TAB1/NKIRAS2/RIPK2/RELA
REACTOME_TRANSPORT_OF_THE_SLBP_DEPENDANT_MATURE_MRNA	REACTOME_TRANSPORT_OF_THE_SLBP_DEPENDANT_MATURE_MRNA	32	-0.435535	-1.49647	0.042	0.0904378	0.0490857	914	tags=19%, list=5%, signal=18%	NUP43/NUP54/EIF4E/NCBP2/SEH1L/NUP35
KEGG_PRIMARY_IMMUNODEFICIENCY	KEGG_PRIMARY_IMMUNODEFICIENCY	35	0.431772	1.49413	0.042065	0.0904378	0.0490857	4559	tags=54%, list=27%, signal=40%	CD4/IKBKG/TAP1/TAP2/PTPRC/AICDA/CIITA/BTK/CD40/TNFRSF13B/BLNK/CD8A/LCK/RFXANK/ZAP70/CD3E/IL7R/CD8B/ICOS
REACTOME_TP53_REGULATES_TRANSCRIPTION_OF_GENES_INVOLVED_IN_G2_CELL_CYCLE_ARREST	REACTOME_TP53_REGULATES_TRANSCRIPTION_OF_GENES_INVOLVED_IN_G2_CELL_CYCLE_ARREST	18	0.498057	1.49876	0.042065	0.0904378	0.0490857	1136	tags=22%, list=7%, signal=21%	ZNF385A/EP300/CARM1/E2F4
REACTOME_TRNA_PROCESSING_IN_THE_NUCLEUS	REACTOME_TRNA_PROCESSING_IN_THE_NUCLEUS	54	-0.371648	-1.44202	0.0423729	0.091016	0.0493995	3103	tags=30%, list=19%, signal=24%	NUP153/TSEN54/XPOT/RPP38/FAM98B/RPP30/TSEN15/RPP14/NUP43/RPP40/NUP54/TSEN2/RPPH1/SEH1L/TRNT1/NUP35
REACTOME_FORMATION_OF_THE_BETA_CATENIN_TCF_TRANSACTIVATING_COMPLEX	REACTOME_FORMATION_OF_THE_BETA_CATENIN_TCF_TRANSACTIVATING_COMPLEX	30	0.438372	1.45175	0.0424242	0.0910427	0.049414	6296	tags=53%, list=38%, signal=33%	CREBBP/EP300/SMARCA4/TLE4/HDAC1/BCL9L/KAT5/TRRAP/LEF1/RUNX3/TLE3/CTNNB1/ASH2L/TCF7L2/RBBP5/AXIN2
WP_ESTROGEN_SIGNALING_PATHWAY	WP_ESTROGEN_SIGNALING_PATHWAY	22	0.469518	1.48268	0.0425532	0.0912356	0.0495187	2513	tags=36%, list=15%, signal=31%	NFKB1/PRKACA/MAP2K1/IKBKG/CHUK/GNB1/MAPK1/AKT1
BIOCARTA_AKAPCENTROSOME_PATHWAY	BIOCARTA_AKAPCENTROSOME_PATHWAY	14	0.553311	1.5392	0.0426829	0.0913462	0.0495787	2710	tags=50%, list=16%, signal=42%	PKN1/PRKAR2A/PRKAR2B/PRKAG1/RHOA/MAP2/PRKACG
REACTOME_CS_DS_DEGRADATION	REACTOME_CS_DS_DEGRADATION	14	0.546133	1.51923	0.0426829	0.0913462	0.0495787	3760	tags=36%, list=22%, signal=28%	VCAN/HEXB/ARSB/HYAL1/CSPG4
REACTOME_CRMPS_IN_SEMA3A_SIGNALING	REACTOME_CRMPS_IN_SEMA3A_SIGNALING	16	0.510784	1.48028	0.0429688	0.0918737	0.049865	2084	tags=31%, list=12%, signal=27%	FES/DPYSL2/PLXNA2/PLXNA1/FYN
REACTOME_RESPIRATORY_ELECTRON_TRANSPORT_ATP_SYNTHESIS_BY_CHEMIOSMOTIC_COUPLING_AND_HEAT_PRODUCTION_BY_UNCOUPLING_PROTEINS_	REACTOME_RESPIRATORY_ELECTRON_TRANSPORT_ATP_SYNTHESIS_BY_CHEMIOSMOTIC_COUPLING_AND_HEAT_PRODUCTION_BY_UNCOUPLING_PROTEINS_	90	-0.313231	-1.339	0.0430839	0.0920357	0.0499529	3856	tags=34%, list=23%, signal=27%	NDUFC1/NDUFAB1/UQCRFS1/SDHC/NDUFB3/NDUFS3/NDUFAF1/NDUFB5/NDUFV2/NDUFB1/NDUFA4/CYCS/UQCRB/COX7C/UQCRH/NDUFS5/COX18/COX6C/NDUFAF2/NDUFC2/NDUFB6/NDUFB4/NUBPL/NDUFS4/COX16/NDUFAF4/NDUFA5/COQ10A/COX11/COX7A2L/SLC25A14
REACTOME_TELOMERE_EXTENSION_BY_TELOMERASE	REACTOME_TELOMERE_EXTENSION_BY_TELOMERASE	22	-0.498294	-1.53208	0.043299	0.0924107	0.0501565	4103	tags=50%, list=25%, signal=38%	TERF2/CCNA1/NHP2/TERF2IP/SHQ1/DKC1/POT1/TERF1/ANKRD28/CDK2/GAR1
WP_GPCRS_OTHER	WP_GPCRS_OTHER	74	0.341425	1.36408	0.0433996	0.092541	0.0502272	4879	tags=39%, list=29%, signal=28%	CCR5/P2RY13/GPR132/HTR7/ADORA3/CXCR2/CELSR2/GRPR/CXCR1/ADORA2A/HTR1F/GPR84/LTB4R2/HTR2A/CHRM2/PTGFR/LGR6/OR1E1/GPR18/OR3A3/GPR55/CXCR3/S1PR1/CCKBR/GRM8/GPR88/PROKR2/GPR17/RXFP1
REACTOME_GLUCURONIDATION	REACTOME_GLUCURONIDATION	21	-0.497878	-1.51814	0.0434783	0.0926242	0.0502723	5060	tags=67%, list=30%, signal=47%	UGT1A10/UGT3A1/UGT2B11/UGT1A6/UGT1A9/UGT1A8/UGDH/UGT1A5/UGT2B28/UGT1A7/SLC35D1/UGP2/ABHD10/UGT3A2
REACTOME_VASOPRESSIN_REGULATES_RENAL_WATER_HOMEOSTASIS_VIA_AQUAPORINS	REACTOME_VASOPRESSIN_REGULATES_RENAL_WATER_HOMEOSTASIS_VIA_AQUAPORINS	43	0.389156	1.40165	0.0438095	0.0930972	0.0505291	3458	tags=33%, list=21%, signal=26%	GNGT2/ADCY7/PRKACA/PRKAR2A/GNB2/PRKAR2B/GNB1/ADCY4/ADCY3/PRKACG/AQP2/GNG11/GNG10/AVPR2
REACTOME_METABOLIC_DISORDERS_OF_BIOLOGICAL_OXIDATION_ENZYMES	REACTOME_METABOLIC_DISORDERS_OF_BIOLOGICAL_OXIDATION_ENZYMES	32	0.429354	1.44655	0.0438247	0.0930972	0.0505291	4610	tags=50%, list=28%, signal=36%	GGT1/OPLAH/CYP27A1/CYP1B1/TPMT/CYP17A1/CYP4F22/CYP19A1/TBXAS1/CYP21A2/GCLC/CYP11A1/CYP7B1/CYP26B1/FDXR/GCLM
REACTOME_THROMBIN_SIGNALLING_THROUGH_PROTEINASE_ACTIVATED_RECEPTORS_PARS_	REACTOME_THROMBIN_SIGNALLING_THROUGH_PROTEINASE_ACTIVATED_RECEPTORS_PARS_	32	0.425603	1.43391	0.0438247	0.0930972	0.0505291	2190	tags=31%, list=13%, signal=27%	GNGT2/SRC/MAPK3/GNB2/F2RL3/ARRB2/GNB1/ARRB1/MAPK1/GNA14
WP_PYRIMIDINE_METABOLISM	WP_PYRIMIDINE_METABOLISM	83	-0.327233	-1.38292	0.0438596	0.0930972	0.0505291	2764	tags=31%, list=17%, signal=26%	PNPT1/POLR3K/DCTPP1/POLR3D/NT5M/DCTD/UPRT/POLE2/POLE3/NME1/CTPS2/POLR2D/CMPK1/POLR2H/NME2/POLR2K/DHODH/PRIM2/POLR1D/UCK2/ZNRD1/NME7/TWISTNB/DUT/POLR3F/POLR3G
KEGG_PYRIMIDINE_METABOLISM	KEGG_PYRIMIDINE_METABOLISM	96	-0.309841	-1.34034	0.044186	0.0937049	0.0508589	2293	tags=26%, list=14%, signal=23%	POLR3D/NT5M/DCTD/UPRT/POLE2/POLE3/NME1/CTPS2/POLR2D/CMPK1/POLR2F/POLR2H/NT5C2/NME2/POLR2K/DHODH/PRIM2/POLR1D/AK3/UCK2/ZNRD1/NME7/DUT/POLR3F/POLR3G
BIOCARTA_RNA_PATHWAY	BIOCARTA_RNA_PATHWAY	10	0.614848	1.5646	0.0445344	0.094358	0.0512134	3197	tags=50%, list=19%, signal=40%	NFKB1/MAP3K14/CHUK/NFKBIA/RELA
PID_ECADHERIN_STABILIZATION_PATHWAY	PID_ECADHERIN_STABILIZATION_PATHWAY	38	0.41304	1.46382	0.0447761	0.0947842	0.0514447	4292	tags=42%, list=26%, signal=31%	EXOC3/VASP/ZYX/VCL/PIP5K1C/DIAPH1/RHOA/CTNNA1/NCKAP1/STX4/MYO6/KIFC3/EGF/ROCK1/ARF6/MGAT3
REACTOME_ACTIVATION_OF_THE_PRE_REPLICATIVE_COMPLEX	REACTOME_ACTIVATION_OF_THE_PRE_REPLICATIVE_COMPLEX	27	-0.450424	-1.46125	0.045082	0.0953453	0.0517492	4704	tags=48%, list=28%, signal=35%	CDC6/PRIM1/RPA4/MCM8/GMNN/MCM7/POLE2/POLE3/RPA3/DBF4/CDC7/PRIM2/CDK2
BIOCARTA_GCR_PATHWAY	BIOCARTA_GCR_PATHWAY	17	0.508885	1.49527	0.0452756	0.0954251	0.0517925	3197	tags=41%, list=19%, signal=33%	NFKB1/CALM3/CALM1/PIK3CG/AKT1/NOS3/RELA
BIOCARTA_NDKDYNAMIN_PATHWAY	BIOCARTA_NDKDYNAMIN_PATHWAY	17	0.508387	1.49381	0.0452756	0.0954251	0.0517925	1988	tags=41%, list=12%, signal=36%	AP2A1/EPN1/AP2M1/CALM3/PICALM/SYNJ1/CALM1
REACTOME_NOREPINEPHRINE_NEUROTRANSMITTER_RELEASE_CYCLE	REACTOME_NOREPINEPHRINE_NEUROTRANSMITTER_RELEASE_CYCLE	17	0.512636	1.50629	0.0452756	0.0954251	0.0517925	4799	tags=59%, list=29%, signal=42%	SLC22A1/PPFIA4/STX1A/SNAP25/PPFIA1/PPFIA2/RAB3A/SYT1/SLC22A2/CPLX1
PID_ARF6_TRAFFICKING_PATHWAY	PID_ARF6_TRAFFICKING_PATHWAY	48	0.383035	1.41744	0.045283	0.0954251	0.0517925	4678	tags=46%, list=28%, signal=33%	DNM2/PLD2/EXOC3/PIP5K1C/CLTC/ITGA7/SCAMP2/VAMP3/CPE/CTNNA1/ITGB1/EXOC7/EDNRB/AVPR2/ITGA10/BIN1/ITGA8/IL2RA/ARF6/ITGA1/KLC1/MAPK8IP3
KEGG_AMINOACYL_TRNA_BIOSYNTHESIS	KEGG_AMINOACYL_TRNA_BIOSYNTHESIS	22	-0.497318	-1.52908	0.0453608	0.0955029	0.0518348	4424	tags=55%, list=26%, signal=40%	EARS2/PARS2/FARS2/MTFMT/WARS2/MARS2/FARSA/PSTK/FARSB/SEPSECS/YARS2/NARS2
REACTOME_TRANSPORT_OF_MATURE_MRNAS_DERIVED_FROM_INTRONLESS_TRANSCRIPTS	REACTOME_TRANSPORT_OF_MATURE_MRNAS_DERIVED_FROM_INTRONLESS_TRANSCRIPTS	39	-0.409974	-1.4789	0.0466102	0.098045	0.0532145	1345	tags=21%, list=8%, signal=19%	FIP1L1/WDR33/NUP43/NUP54/EIF4E/NCBP2/SEH1L/NUP35
WP_COVID19_ADVERSE_OUTCOME_PATHWAY	WP_COVID19_ADVERSE_OUTCOME_PATHWAY	14	0.53903	1.49947	0.046748	0.0982464	0.0533238	5223	tags=64%, list=31%, signal=44%	CXCL10/IL10/TNF/CCL2/IL2RA/CCL3/AGT/IL7/IL6
REACTOME_ABC_TRANSPORTER_DISORDERS	REACTOME_ABC_TRANSPORTER_DISORDERS	76	0.34145	1.36784	0.0470163	0.0985444	0.0534856	3635	tags=37%, list=22%, signal=29%	ABCD1/VCP/PSMD2/PSMF1/PSMD4/PSMB10/PSMB8/PSMC4/UBC/PSMD13/PSMD3/PSMD8/PSMB9/PSMA7/PSMB3/ABCB6/PSMD9/ABCB4/PSMC3/PSMD1/OS9/PSMD6/PSMC2/ABCB11/PSME3/PSMD7/PSMC5/SEL1L
REACTOME_EXTRA_NUCLEAR_ESTROGEN_SIGNALING	REACTOME_EXTRA_NUCLEAR_ESTROGEN_SIGNALING	74	0.340039	1.35855	0.0470163	0.0985444	0.0534856	4517	tags=45%, list=27%, signal=33%	GNGT2/GNAI2/ZDHHC7/PDPK1/SRC/MAPK3/GNB2/S1PR3/PTK2/GNB1/SHC1/MAPK1/PIK3R2/CALM1/SRF/MMP3/AKT1/NOS3/AKT3/STRN/GNG11/GNAI3/GNG10/UHMK1/EGF/MMP7/SPHK1/MMP9/ESR1/GNG3/HRAS/FOS/AREG
REACTOME_REGULATION_OF_INSULIN_SECRETION	REACTOME_REGULATION_OF_INSULIN_SECRETION	76	0.341178	1.36675	0.0470163	0.0985444	0.0534856	2710	tags=26%, list=16%, signal=22%	GNGT2/GNAI2/CD36/PRKACA/IQGAP1/PRKAR2A/GNB2/PLCB3/MARCKS/PLCB2/ACSL4/PRKCA/PRKAR2B/GNB1/GNA14/AHCYL1/ITPR1/STX1A/SNAP25/PRKACG
REACTOME_ANTIMICROBIAL_PEPTIDES	REACTOME_ANTIMICROBIAL_PEPTIDES	47	0.385618	1.419	0.047081	0.0985916	0.0535112	3673	tags=34%, list=22%, signal=27%	CD4/SLC11A1/S100A9/CCR2/TLR1/S100A8/LYZ/RNASE6/PGLYRP3/PGLYRP4/CAMP/BPI/CHGA/TLR2/DEFA1B/ITLN1
REACTOME_NOTCH1_INTRACELLULAR_DOMAIN_REGULATES_TRANSCRIPTION	REACTOME_NOTCH1_INTRACELLULAR_DOMAIN_REGULATES_TRANSCRIPTION	48	0.379041	1.40266	0.0471698	0.098668	0.0535526	4130	tags=48%, list=25%, signal=36%	NCOR2/CREBBP/HDAC7/EP300/HDAC5/UBC/HDAC9/MAML2/HDAC4/KAT2B/HES5/HDAC11/TLE4/TBL1X/HDAC1/NOTCH1/HDAC10/HES1/MAML3/MAML1/HDAC3/HEY2/HIF1A
REACTOME_HORMONE_LIGAND_BINDING_RECEPTORS	REACTOME_HORMONE_LIGAND_BINDING_RECEPTORS	11	-0.58012	-1.50515	0.0472441	0.098668	0.0535526	2916	tags=36%, list=17%, signal=30%	GNRH1/FSHB/TSHR/GNRHR
REACTOME_SEROTONIN_NEUROTRANSMITTER_RELEASE_CYCLE	REACTOME_SEROTONIN_NEUROTRANSMITTER_RELEASE_CYCLE	17	0.50511	1.48418	0.0472441	0.098668	0.0535526	3604	tags=47%, list=22%, signal=37%	PPFIA4/SYN2/STX1A/SNAP25/PPFIA1/PPFIA2/RAB3A/SYT1
BIOCARTA_RACCYCD_PATHWAY	BIOCARTA_RACCYCD_PATHWAY	26	0.460777	1.49034	0.0477137	0.0995598	0.0540367	2513	tags=42%, list=15%, signal=36%	NFKB1/PAK1/IKBKG/MAPK3/RAF1/CHUK/MAPK1/CDKN1A/RHOA/NFKBIA/AKT1
PID_ERBB4_PATHWAY	PID_ERBB4_PATHWAY	38	0.409623	1.45171	0.0485075	0.101068	0.0548555	2468	tags=26%, list=15%, signal=22%	PIK3CD/PRLR/JAK2/MAPK3/GRB2/SHC1/MAPK1/PIK3R2/FYN/NRG1
REACTOME_RUNX1_INTERACTS_WITH_CO_FACTORS_WHOSE_PRECISE_EFFECT_ON_RUNX1_TARGETS_IS_NOT_KNOWN	REACTOME_RUNX1_INTERACTS_WITH_CO_FACTORS_WHOSE_PRECISE_EFFECT_ON_RUNX1_TARGETS_IS_NOT_KNOWN	37	-0.406238	-1.44727	0.0485232	0.101068	0.0548555	2686	tags=38%, list=16%, signal=32%	SMARCD1/ACTL6A/RYBP/BMI1/SMARCC1/PHC3/SMARCE1/ARID2/ARID1B/CBX2/RUNX1/SCMH1/AUTS2/YAF2
REACTOME_MUCOPOLYSACCHARIDOSES	REACTOME_MUCOPOLYSACCHARIDOSES	11	0.594459	1.55084	0.048583	0.101103	0.0548742	4062	tags=64%, list=24%, signal=48%	SGSH/GNS/GLB1/GUSB/ARSB/HYAL1/NAGLU
REACTOME_SIGNALING_BY_FGFR_IN_DISEASE	REACTOME_SIGNALING_BY_FGFR_IN_DISEASE	60	-0.360173	-1.41701	0.0486726	0.101154	0.0549017	2935	tags=28%, list=18%, signal=23%	FGF17/BCR/FGFR1OP2/GAB1/KRAS/PIK3R1/POLR2D/TRIM24/FGF5/POLR2F/POLR2H/GTF2F2/POLR2K/ZMYM2/NCBP2/CPSF6/FGFR1OP
KEGG_TASTE_TRANSDUCTION	KEGG_TASTE_TRANSDUCTION	48	-0.380004	-1.43727	0.0487288	0.101154	0.0549017	3640	tags=38%, list=22%, signal=29%	TAS2R43/PRKACB/TAS2R8/CACNA1A/TAS2R39/TAS2R3/TAS2R46/GNB3/TAS2R19/TAS2R42/TAS2R50/TAS2R13/TAS2R5/TAS2R31/TAS2R4/TAS2R14/TAS2R10/TAS2R20
REACTOME_EICOSANOID_LIGAND_BINDING_RECEPTORS	REACTOME_EICOSANOID_LIGAND_BINDING_RECEPTORS	14	0.535544	1.48978	0.0487805	0.101154	0.0549017	4821	tags=64%, list=29%, signal=46%	LTB4R/PTGIR/LTB4R2/CYSLTR1/PTGER4/PTGFR/PTGER2/PTGDR/GPR17
WP_PATHWAYS_OF_NUCLEIC_ACID_METABOLISM_AND_INNATE_IMMUNE_SENSING	WP_PATHWAYS_OF_NUCLEIC_ACID_METABOLISM_AND_INNATE_IMMUNE_SENSING	14	0.536367	1.49207	0.0487805	0.101154	0.0549017	2785	tags=43%, list=17%, signal=36%	SAMHD1/OAS1/ADAR/TREX1/IFIH1/DDX58
WP_MITOCHONDRIAL_LCFATTY_ACID_BETAOXIDATION	WP_MITOCHONDRIAL_LCFATTY_ACID_BETAOXIDATION	16	0.506671	1.46836	0.0488281	0.101163	0.0549066	5182	tags=69%, list=31%, signal=47%	PECR/ACSL1/ACSL4/HADHA/SLC25A20/CPT2/ACADS/ACSF2/CPT1A/ACADVL/ACSL3
REACTOME_PYRUVATE_METABOLISM	REACTOME_PYRUVATE_METABOLISM	28	0.445681	1.4657	0.049505	0.102474	0.0556184	1582	tags=25%, list=9%, signal=23%	RXRA/SLC16A3/PPARD/PDK4/HAGH/LDHAL6B/ME1
PID_P75_NTR_PATHWAY	PID_P75_NTR_PATHWAY	65	0.354159	1.37448	0.0498155	0.103026	0.0559177	3317	tags=35%, list=20%, signal=28%	SORT1/MYD88/IKBKG/IRAK1/BCL2L11/FURIN/BIRC3/CHUK/PSEN1/SHC1/ARHGDIA/NCSTN/RHOC/MMP3/PRDM4/RHOA/SQSTM1/AKT1/TRAF6/RIPK2/APH1A/APAF1/NGFR
REACTOME_LONG_TERM_POTENTIATION	REACTOME_LONG_TERM_POTENTIATION	23	0.464986	1.45722	0.0499002	0.103034	0.0559221	5021	tags=52%, list=30%, signal=37%	NRGN/SRC/CAMK2D/LRRC7/CALM1/GRIN2C/NRG1/GRIN2D/GRIA2/NEFL/GRIA1/GRIN2A
REACTOME_NUCLEAR_EVENTS_KINASE_AND_TRANSCRIPTION_FACTOR_ACTIVATION_	REACTOME_NUCLEAR_EVENTS_KINASE_AND_TRANSCRIPTION_FACTOR_ACTIVATION_	61	0.363527	1.40215	0.0499076	0.103034	0.0559221	3605	tags=34%, list=22%, signal=27%	DNM2/RPS6KA1/EP300/MAPK7/MAPK3/DUSP7/JUNB/MEF2C/PPP2R1A/SGK1/EGR2/DUSP6/MAPK1/SRF/ID2/PPP2R5D/MEF2D/MAPKAPK2/EGR4/TRIB1/VRK3
SIG_REGULATION_OF_THE_ACTIN_CYTOSKELETON_BY_RHO_GTPASES	SIG_REGULATION_OF_THE_ACTIN_CYTOSKELETON_BY_RHO_GTPASES	34	0.419305	1.44985	0.05	0.103133	0.0559762	2513	tags=26%, list=15%, signal=23%	FLNA/PAK1/VASP/LIMK1/ACTR3/PFN1/CFL1/ACTR2/AKT1
BIOCARTA_PAR1_PATHWAY	BIOCARTA_PAR1_PATHWAY	19	0.482231	1.4718	0.0501931	0.103365	0.056102	2405	tags=37%, list=14%, signal=32%	ARHGEF1/PTK2B/F2RL3/PRKCB/PRKCA/RHOA/PIK3CG
REACTOME_FATTY_ACYL_COA_BIOSYNTHESIS	REACTOME_FATTY_ACYL_COA_BIOSYNTHESIS	31	0.429074	1.43463	0.0502008	0.103365	0.056102	4127	tags=48%, list=25%, signal=37%	PPT1/ELOVL1/SLC27A3/ACLY/ACSL1/ACSL4/ACSL5/ELOVL6/ELOVL3/ELOVL5/OLAH/ACSBG1/SLC25A1/FASN/HSD17B3
WP_CELL_DIFFERENTIATION_INDEX	WP_CELL_DIFFERENTIATION_INDEX	13	0.546856	1.50394	0.0505051	0.1039	0.0563923	4340	tags=54%, list=26%, signal=40%	HDAC5/MEF2C/SRF/MEF2D/LEFTY1/STAT3/TLX2
ST_ADRENERGIC	ST_ADRENERGIC	36	0.415208	1.45112	0.0506567	0.10412	0.0565119	3473	tags=44%, list=21%, signal=35%	PIK3CD/SRC/ASAH1/CFB/RAF1/DAG1/MAPK1/ITPR1/KCNJ3/AKT1/PHKA2/CCL16/CCL15/CAMP/ITPR3/ITPKB
WP_GLYCOGEN_SYNTHESIS_AND_DEGRADATION	WP_GLYCOGEN_SYNTHESIS_AND_DEGRADATION	39	0.407871	1.44944	0.0509434	0.104618	0.0567818	2609	tags=31%, list=16%, signal=26%	HK1/HK3/GSK3A/PPP2R5B/GYG1/CALM3/PPP2R1A/CALM1/PYGB/PPP2R5D/PHKA2/PPP2R5C
REACTOME_TICAM1_DEPENDENT_ACTIVATION_OF_IRF3_IRF7	REACTOME_TICAM1_DEPENDENT_ACTIVATION_OF_IRF3_IRF7	12	0.571426	1.53999	0.0511247	0.104898	0.0569339	1692	tags=42%, list=10%, signal=37%	TICAM1/TRAF3/UBC/TBK1/IRF7
REACTOME_CYCLIN_A_B1_B2_ASSOCIATED_EVENTS_DURING_G2_M_TRANSITION	REACTOME_CYCLIN_A_B1_B2_ASSOCIATED_EVENTS_DURING_G2_M_TRANSITION	25	-0.452337	-1.46267	0.0516899	0.105964	0.0575127	3697	tags=40%, list=22%, signal=31%	CCNA1/CDC25A/WEE1/XPO1/LCMT1/PPP2R2A/CDK7/CCNH/CDK2/MNAT1
REACTOME_NICOTINATE_METABOLISM	REACTOME_NICOTINATE_METABOLISM	25	0.457701	1.46592	0.0521042	0.10672	0.0579229	2649	tags=36%, list=16%, signal=30%	NADK/PARP9/BST1/PARP10/PARP14/PTGS2/NAMPT/NMNAT2/PARP4
KEGG_PORPHYRIN_AND_CHLOROPHYLL_METABOLISM	KEGG_PORPHYRIN_AND_CHLOROPHYLL_METABOLISM	36	0.411076	1.43668	0.0525328	0.107504	0.0583483	2506	tags=25%, list=15%, signal=21%	HMOX1/BLVRB/FTH1/ALAD/BLVRA/HCCS/UGT2B7/HMOX2/GUSB
REACTOME_NOTCH4_ACTIVATION_AND_TRANSMISSION_OF_SIGNAL_TO_THE_NUCLEUS	REACTOME_NOTCH4_ACTIVATION_AND_TRANSMISSION_OF_SIGNAL_TO_THE_NUCLEUS	11	0.588389	1.535	0.0526316	0.107517	0.0583558	3223	tags=55%, list=19%, signal=44%	ADAM10/PSEN1/NCSTN/NOTCH4/PSEN2/APH1A
REACTOME_POSITIVE_EPIGENETIC_REGULATION_OF_RRNA_EXPRESSION	REACTOME_POSITIVE_EPIGENETIC_REGULATION_OF_RRNA_EXPRESSION	46	-0.381804	-1.4284	0.0526316	0.107517	0.0583558	3221	tags=43%, list=19%, signal=35%	RBBP7/POLR1B/MTA1/POLR1C/TTF1/CD3EAP/KAT2A/TBP/GATAD2B/TAF1A/POLR2F/POLR2H/POLR2K/CBX3/POLR1D/HDAC2/ZNRD1/RBBP4/TWISTNB/TAF1D
REACTOME_PHOSPHORYLATION_SITE_MUTANTS_OF_CTNNB1_ARE_NOT_TARGETED_TO_THE_PROTEASOME_BY_THE_DESTRUCTION_COMPLEX	REACTOME_PHOSPHORYLATION_SITE_MUTANTS_OF_CTNNB1_ARE_NOT_TARGETED_TO_THE_PROTEASOME_BY_THE_DESTRUCTION_COMPLEX	14	0.533701	1.48465	0.0528455	0.107766	0.0584907	3644	tags=43%, list=22%, signal=34%	PPP2R5B/PPP2R1A/AXIN1/PPP2R5D/PPP2R5C/PPP2R5A
REACTOME_SYNTHESIS_OF_BILE_ACIDS_AND_BILE_SALTS_VIA_27_HYDROXYCHOLESTEROL	REACTOME_SYNTHESIS_OF_BILE_ACIDS_AND_BILE_SALTS_VIA_27_HYDROXYCHOLESTEROL	14	0.533228	1.48333	0.0528455	0.107766	0.0584907	5577	tags=79%, list=33%, signal=52%	RXRA/CYP27A1/NCOA2/AKR1C2/HSD3B7/NCOA1/CYP7B1/AKR1C1/CYP8B1/AKR1C4/PTGIS
REACTOME_SCF_SKP2_MEDIATED_DEGRADATION_OF_P27_P21	REACTOME_SCF_SKP2_MEDIATED_DEGRADATION_OF_P27_P21	59	0.363286	1.39543	0.0533088	0.108616	0.0589521	3598	tags=39%, list=22%, signal=31%	PSMD2/PSMF1/PSMD4/PSMB10/PSMB8/PSMC4/UBC/PTK6/PSMD13/PSMD3/PSMD8/PSMB9/PSMA7/CDKN1A/PSMB3/PSMD9/PSMC3/PSMD1/PSMD6/PSMC2/PSME3/PSMD7/PSMC5
REACTOME_COPII_MEDIATED_VESICLE_TRANSPORT	REACTOME_COPII_MEDIATED_VESICLE_TRANSPORT	65	0.350853	1.36165	0.0535055	0.108827	0.0590666	2732	tags=32%, list=16%, signal=27%	SEC24C/CTSZ/SERPINA1/SEC16A/RAB1B/F5/TRAPPC10/NAPA/FOLR1/NSF/PREB/SEC22C/TRAPPC1/STX5/TRAPPC5/TRAPPC9/YKT6/LMAN1L/CSNK1D/F8/SEC24D
WP_FOLATE_METABOLISM	WP_FOLATE_METABOLISM	65	0.351119	1.36269	0.0535055	0.108827	0.0590666	3545	tags=28%, list=21%, signal=22%	MTHFR/FOLR2/NFKB1/NFKB2/GPX1/LDLR/FOLR3/SOD2/FOLR1/ICAM1/SLC46A1/SAA2/CSF1/GPX4/GPX2/RELA/TNF/CCL2
REACTOME_SUMOYLATION_OF_TRANSCRIPTION_COFACTORS	REACTOME_SUMOYLATION_OF_TRANSCRIPTION_COFACTORS	42	-0.386013	-1.41956	0.0536481	0.108988	0.059154	1885	tags=38%, list=11%, signal=34%	PIAS2/BMI1/SIN3A/PHC3/ING2/TOPORS/UBE2I/CBX2/SUMO1/DDX17/ZNF350/NPM1/SCMH1/UHRF2/ZNF131/SUMO2
WP_AUTOPHAGY	WP_AUTOPHAGY	26	0.451831	1.46141	0.0536779	0.108988	0.059154	4932	tags=54%, list=30%, signal=38%	ATG9A/MTOR/ATG3/ATG7/BECN1/PRKAG1/PRKAG3/PRKAB1/AKT1S1/AMBRA1/WIPI2/PIK3R4/MLST8/ATG16L1
REACTOME_SIGNALING_BY_HEDGEHOG	REACTOME_SIGNALING_BY_HEDGEHOG	146	0.290837	1.29268	0.053913	0.10937	0.0593615	2809	tags=24%, list=17%, signal=20%	VCP/PSMD2/ADCY7/NUMB/TUBA4A/PRKACA/SUFU/PSMF1/PRKAR2A/PSMD4/PSMB10/ARRB2/PSMB8/PSMC4/IQCE/UBC/TUBB1/PSMD13/PSMD3/PRKAR2B/PSMD8/PSMB9/ARRB1/PSMA7/TUBB2B/TUBB2A/PSMB3/PSMD9/ADCY4/ADCY3/PSMC3/SCUBE2/PRKACG/PSMD1/OS9
PID_ECADHERIN_KERATINOCYTE_PATHWAY	PID_ECADHERIN_KERATINOCYTE_PATHWAY	20	0.477101	1.47023	0.0540541	0.109466	0.0594136	2869	tags=40%, list=17%, signal=33%	VASP/ZYX/SRC/FYN/RHOA/CTNNA1/AKT1/FMN1
WP_PATHOGENESIS_OF_SARSCOV2_MEDIATED_BY_NSP9NSP10_COMPLEX	WP_PATHOGENESIS_OF_SARSCOV2_MEDIATED_BY_NSP9NSP10_COMPLEX	20	0.477312	1.47088	0.0540541	0.109466	0.0594136	4467	tags=60%, list=27%, signal=44%	CD4/HLA-DRB1/HLA-DRA/HLA-DRB5/MMP25/FYN/CD8A/CD247/LCK/ZAP70/CD3E/CD8B
REACTOME_ACTIVATION_OF_GENE_EXPRESSION_BY_SREBF_SREBP_	REACTOME_ACTIVATION_OF_GENE_EXPRESSION_BY_SREBF_SREBP_	40	0.396572	1.42432	0.0541045	0.109474	0.0594175	4075	tags=48%, list=24%, signal=36%	RXRA/CREBBP/MTF1/CARM1/SREBF1/NCOA2/SREBF2/MVD/NCOA6/NFYC/ELOVL6/CYP51A1/PMVK/TBL1X/LSS/MVK/NCOA1/SP1/FASN
WP_MAMMARY_GLAND_DEVELOPMENT_PATHWAY_PREGNANCY_AND_LACTATION_STAGE_3_OF_4	WP_MAMMARY_GLAND_DEVELOPMENT_PATHWAY_PREGNANCY_AND_LACTATION_STAGE_3_OF_4	31	0.426559	1.42622	0.0542169	0.109606	0.0594895	1459	tags=23%, list=9%, signal=21%	PTPN1/TNFRSF11A/PRLR/JAK2/CEBPB/TPM3/CHUK
REACTOME_TRANSCRIPTIONAL_REGULATION_BY_TP53	REACTOME_TRANSCRIPTIONAL_REGULATION_BY_TP53	325	-0.24097	-1.22199	0.0544041	0.10989	0.0596434	3959	tags=31%, list=24%, signal=24%	TAF7/CNOT8/TP53INP1/POLR2I/PHF20/TP53RK/RBBP7/CSNK2A1/CCNA1/CCNG1/TAF3/TNKS1BP1/BLM/POU4F1/TAF2/TNRC6A/BRD7/USP2/CHEK2/TCEA1/RBBP8/CHEK1/NBN/ZNF420/RFC5/CCNE2/CRADD/SLC38A9/E2F1/DNA2/NDUFA4/CCNT2/ATR/CYCS/BRIP1/SUPT4H1/CDK13/RFC3/SMYD2/MAPK11/COX7C/TNRC6C/MDC1/TBP/GTF2H4/GLS2/GATAD2B/MSH2/TAF4B/POLR2D/ING2/RFC4/RICTOR/CNOT4/CNOT6/COX18/POLR2F/RPA3/GTF2H5/POLR2H/TAF9/COX6C/PIP4K2B/GTF2F2/POLR2K/YW…
REACTOME_PROTEIN_UBIQUITINATION	REACTOME_PROTEIN_UBIQUITINATION	62	-0.35229	-1.39952	0.0544662	0.10992	0.0596599	2697	tags=32%, list=16%, signal=27%	UBE2V2/RAD18/SHPRH/HLTF/UBE2K/UBE2G1/RTF1/UBE2W/DERL1/UBE2D2/UCHL3/UBE2A/UBA6/UBE2N/RNF144A/UBE2B/PEX13/RPS27A/UBE2Q2/UBE2E1
PID_CASPASE_PATHWAY	PID_CASPASE_PATHWAY	50	0.369838	1.38408	0.054717	0.110331	0.0598828	2069	tags=32%, list=12%, signal=28%	CASP1/LIMK1/GSN/SREBF1/CASP10/ARHGDIB/BIRC3/PTK2/LMNA/BID/MADD/PRF1/GZMB/RIPK1/ACTA1/TRADD
REACTOME_PENTOSE_PHOSPHATE_PATHWAY	REACTOME_PENTOSE_PHOSPHATE_PATHWAY	14	0.532449	1.48117	0.054878	0.11056	0.0600073	2718	tags=36%, list=16%, signal=30%	G6PD/TKT/PGD/PGLS/TALDO1
REACTOME_CARDIAC_CONDUCTION	REACTOME_CARDIAC_CONDUCTION	135	0.293463	1.29512	0.0550775	0.110867	0.0601735	4948	tags=39%, list=30%, signal=28%	SLC8A1/KCNE1/ATP1A1/PRKACA/FXYD6/KCNQ1/KCNJ2/STIM1/KCNK6/CACNA2D3/CAMK2D/RYR1/KCNK13/CACNB1/DMPK/HIPK2/RYR2/CALM1/KAT2B/SCN2B/FKBP1B/AHCYL1/ITPR1/ATP2A2/SCN4B/ATP1B3/KCNK10/ATP1A2/KCNK7/FXYD2/KCND3/ITPR3/CACNG8/CACNG6/CACNA2D4/SCN7A/CACNG4/ATP2B4/PLN/KCNIP1/KCNK3/TRDN/KCNK18/CACNA1D/CACNG3/CACNA1F/KCND1/SLC8A3/NOS1/FXYD4/KCNE3/SCN4A/KCNE4
BIOCARTA_PRC2_PATHWAY	BIOCARTA_PRC2_PATHWAY	13	-0.541187	-1.44838	0.0552268	0.111072	0.0602847	3791	tags=54%, list=23%, signal=42%	PHC1/RBBP7/BMI1/EZH2/SUZ12/HDAC2/RBBP4
REACTOME_RHO_GTPASES_ACTIVATE_PKNS	REACTOME_RHO_GTPASES_ACTIVATE_PKNS	34	0.413613	1.43017	0.0557692	0.112002	0.0607895	2749	tags=29%, list=16%, signal=25%	MYH9/PDPK1/PAK1/PKN1/NCOA2/YWHAH/KDM4C/RHOC/RHOA/MYL6
REACTOME_INHIBITION_OF_THE_PROTEOLYTIC_ACTIVITY_OF_APC_C_REQUIRED_FOR_THE_ONSET_OF_ANAPHASE_BY_MITOTIC_SPINDLE_CHECKPOINT_COMPONENTS	REACTOME_INHIBITION_OF_THE_PROTEOLYTIC_ACTIVITY_OF_APC_C_REQUIRED_FOR_THE_ONSET_OF_ANAPHASE_BY_MITOTIC_SPINDLE_CHECKPOINT_COMPONENTS	20	-0.491085	-1.49868	0.0557851	0.112002	0.0607895	4316	tags=50%, list=26%, signal=37%	BUB1B/ANAPC16/CDC23/BUB3/CDC16/ANAPC4/MAD2L1/ANAPC10/ANAPC7/UBE2E1
WP_WNT_SIGNALING_PATHWAY_NETPATH	WP_WNT_SIGNALING_PATHWAY_NETPATH	51	0.363666	1.36854	0.0562852	0.112909	0.0612818	2691	tags=29%, list=16%, signal=25%	GSK3A/MTOR/ARRB2/PI4K2A/FRAT1/PRKCB/PRKCA/MAPK1/TSC2/AXIN1/RHOA/GCKR/AKT1/CSNK1D/PPARG
PID_TCR_CALCIUM_PATHWAY	PID_TCR_CALCIUM_PATHWAY	27	0.443621	1.45039	0.0564202	0.113082	0.0613762	4506	tags=44%, list=27%, signal=33%	PRKACA/JUNB/PTGS2/BATF3/RCAN1/FKBP1A/NFATC1/CABIN1/FASLG/IL2RA/IFNG/FOS
REACTOME_AMYLOID_FIBER_FORMATION	REACTOME_AMYLOID_FIBER_FORMATION	47	0.377471	1.38902	0.0564972	0.11314	0.0614072	2543	tags=30%, list=15%, signal=25%	TSPAN14/GSN/LYZ/TGFBI/ADAM10/FURIN/UBC/GGA2/CST3/NCSTN/USP9X/GGA3/GGA1/UBE2L6
REACTOME_KSRP_KHSRP_BINDS_AND_DESTABILIZES_MRNA	REACTOME_KSRP_KHSRP_BINDS_AND_DESTABILIZES_MRNA	17	-0.510298	-1.48917	0.0566802	0.113312	0.0615007	3980	tags=59%, list=24%, signal=45%	DCP2/EXOSC7/EXOSC9/DIS3/EXOSC5/EXOSC3/MAPK11/EXOSC6/EXOSC2/EXOSC8
REACTOME_MRNA_EDITING	REACTOME_MRNA_EDITING	10	0.594276	1.51225	0.0566802	0.113312	0.0615007	632	tags=30%, list=4%, signal=29%	ADAR/APOBEC3C/APOBEC3A
BIOCARTA_GATA3_PATHWAY	BIOCARTA_GATA3_PATHWAY	14	0.52807	1.46898	0.0569106	0.113609	0.0616619	3948	tags=43%, list=24%, signal=33%	MAP2K3/PRKAR2A/PRKAR2B/PRKACG/NFATC1/MAPK14
PID_SYNDECAN_1_PATHWAY	PID_SYNDECAN_1_PATHWAY	46	0.377256	1.38139	0.056926	0.113609	0.0616619	3808	tags=28%, list=23%, signal=22%	TGFB1/HPSE/PRKACA/CCL5/MAPK3/SDCBP/MAPK1/COL13A1/MMP1/COL6A2/MMP7/LAMA5/COL8A2
PID_ARF6_PATHWAY	PID_ARF6_PATHWAY	35	0.412483	1.42738	0.0573614	0.114283	0.0620276	2335	tags=31%, list=14%, signal=27%	IQSEC1/IPCEF1/ADAP1/KIF13B/SRC/ITGB3/ARRB2/ITGA2B/ARRB1/GNA14/PXN
WP_INHIBITION_OF_EXOSOME_BIOGENESIS_AND_SECRETION_BY_MANUMYCIN_A_IN_CRPC_CELLS	WP_INHIBITION_OF_EXOSOME_BIOGENESIS_AND_SECRETION_BY_MANUMYCIN_A_IN_CRPC_CELLS	18	0.490958	1.4774	0.0573614	0.114283	0.0620276	2632	tags=44%, list=16%, signal=37%	RRAS/RAB5C/MAPK3/RAF1/ARAF/HGS/MAPK1/PDCD6IP
WP_TRYPTOPHAN_METABOLISM	WP_TRYPTOPHAN_METABOLISM	39	0.398699	1.41685	0.0584906	0.116433	0.0631948	5006	tags=49%, list=30%, signal=34%	OGDH/AANAT/KYNU/CYP1B1/ALDH9A1/ALDH3A2/IDO1/ACAT1/ALDH1A1/HSD17B10/CYP19A1/TDO2/MAOB/CYP7B1/ECHS1/CYP4F12/ALDH1A2/DHCR24/CYP2J2
REACTOME_P75NTR_SIGNALS_VIA_NF_KB	REACTOME_P75NTR_SIGNALS_VIA_NF_KB	16	0.501146	1.45235	0.0585938	0.116539	0.0632524	3798	tags=69%, list=23%, signal=53%	NFKB1/MYD88/IRAK1/UBC/NFKBIA/SQSTM1/TRAF6/RIPK2/RELA/NGFR/NGF
WP_TGFBETA_RECEPTOR_SIGNALLING_IN_SKELETAL_DYSPLASIAS	WP_TGFBETA_RECEPTOR_SIGNALLING_IN_SKELETAL_DYSPLASIAS	58	0.357905	1.37083	0.0592593	0.117763	0.0639164	4506	tags=48%, list=27%, signal=35%	TGFB1/THBS1/NFKB1/CREBBP/TFE3/EP300/SMAD3/MAPK3/STAT1/TGFBR2/ZEB2/SMAD7/JAK1/TGFBR3/ADAMTS10/FKBP1A/FOXH1/TNF/EGF/LEFTY1/ENG/FBN1/IFNG/STAT3/LEF1/RUNX3/HRAS/FOS
REACTOME_COMPLEX_I_BIOGENESIS	REACTOME_COMPLEX_I_BIOGENESIS	45	-0.379995	-1.41132	0.059448	0.118037	0.0640655	4086	tags=40%, list=24%, signal=30%	TMEM126B/NDUFC1/NDUFAB1/NDUFB3/NDUFS3/NDUFAF1/NDUFB5/NDUFV2/NDUFB1/NDUFS5/NDUFAF2/NDUFC2/NDUFB6/NDUFB4/NUBPL/NDUFS4/NDUFAF4/NDUFA5
KEGG_WNT_SIGNALING_PATHWAY	KEGG_WNT_SIGNALING_PATHWAY	149	0.283694	1.26293	0.0595447	0.118129	0.0641152	3751	tags=28%, list=22%, signal=22%	PPARD/CREBBP/PRKACA/CCND3/EP300/SMAD3/PPP2R5B/PLCB3/CAMK2D/FRAT2/RAC2/FRAT1/PRKCB/PLCB2/FZD8/PPP2R1A/PRKCA/CHD8/FZD1/WNT5B/DKK2/PSEN1/PRICKLE2/AXIN1/DKK1/RHOA/DAAM2/PORCN/PPP2R5D/PPP2R5C/PRKACG/CER1/FZD5/NFATC1/TBL1X/DVL1/WNT9B/MMP7/SFRP5/PPP2R5A/CTBP2
REACTOME_APC_CDC20_MEDIATED_DEGRADATION_OF_NEK2A	REACTOME_APC_CDC20_MEDIATED_DEGRADATION_OF_NEK2A	25	-0.447098	-1.44573	0.0596421	0.118222	0.0641657	4316	tags=52%, list=26%, signal=39%	UBA52/BUB1B/UBB/ANAPC16/CDC23/BUB3/CDC16/ANAPC4/MAD2L1/RPS27A/ANAPC10/ANAPC7/UBE2E1
REACTOME_NOD1_2_SIGNALING_PATHWAY	REACTOME_NOD1_2_SIGNALING_PATHWAY	36	0.405547	1.41736	0.0600375	0.118905	0.0645363	4733	tags=56%, list=28%, signal=40%	CASP1/IKBKG/NOD2/IRAK1/MAPK13/UBC/BIRC3/CHUK/TNFAIP3/CARD9/TRAF6/TAB1/RIPK2/MAP2K6/AAMP/MAPK14/IRAK2/CYLD/CASP9/MAP3K7
REACTOME_G_PROTEIN_ACTIVATION	REACTOME_G_PROTEIN_ACTIVATION	27	0.439226	1.43602	0.0603113	0.119346	0.0647757	3355	tags=33%, list=20%, signal=27%	GNGT2/GNAI2/GNB2/GNAZ/GNB1/PDYN/GNG11/GNAI3/GNG10
PID_RET_PATHWAY	PID_RET_PATHWAY	39	0.39516	1.40427	0.0603774	0.119376	0.0647918	2557	tags=33%, list=15%, signal=28%	PRKACA/SRC/MAPK3/GRB2/PTK2/PDLIM7/PRKCA/SHC1/MAPK1/CRK/RHOA/PXN/DOK1
ST_INTERFERON_GAMMA_PATHWAY	ST_INTERFERON_GAMMA_PATHWAY	10	0.588068	1.49646	0.0607287	0.119969	0.0651138	2385	tags=40%, list=14%, signal=34%	IFNGR1/JAK2/STAT1/JAK1
REACTOME_E3_UBIQUITIN_LIGASES_UBIQUITINATE_TARGET_PROTEINS	REACTOME_E3_UBIQUITIN_LIGASES_UBIQUITINATE_TARGET_PROTEINS	43	-0.380798	-1.41362	0.0607966	0.120001	0.0651315	2697	tags=33%, list=16%, signal=27%	UBE2V2/RAD18/SHPRH/HLTF/RTF1/DERL1/UBE2D2/UBE2A/UBE2N/RNF144A/UBE2B/PEX13/RPS27A/UBE2E1
REACTOME_ENDOSOMAL_SORTING_COMPLEX_REQUIRED_FOR_TRANSPORT_ESCRT_	REACTOME_ENDOSOMAL_SORTING_COMPLEX_REQUIRED_FOR_TRANSPORT_ESCRT_	28	0.436708	1.43619	0.0613861	0.121063	0.0657076	2585	tags=39%, list=15%, signal=33%	VPS37C/CHMP2A/CHMP4B/TSG101/UBC/VPS4A/HGS/CHMP7/CHMP4A/VPS28/VPS25
REACTOME_RNA_POLYMERASE_III_TRANSCRIPTION	REACTOME_RNA_POLYMERASE_III_TRANSCRIPTION	41	-0.37715	-1.37693	0.0619658	0.122103	0.0662721	3145	tags=34%, list=19%, signal=28%	POLR1C/SSB/POLR3K/POLR3D/TBP/BDP1/GTF3C6/POLR2F/POLR2H/POLR2K/POLR1D/SNAPC1/POLR3F/POLR3G
BIOCARTA_BAD_PATHWAY	BIOCARTA_BAD_PATHWAY	25	0.446056	1.42863	0.0621242	0.122312	0.0663856	2710	tags=40%, list=16%, signal=34%	RPS6KA1/PRKAR2A/MAPK3/CSF2RB/YWHAH/PRKAR2B/MAPK1/PIK3CG/AKT1/PRKACG
BIOCARTA_GPCR_PATHWAY	BIOCARTA_GPCR_PATHWAY	30	0.427202	1.41476	0.0626263	0.123197	0.0668657	4506	tags=50%, list=27%, signal=37%	MAP2K1/PRKAR2A/MAPK3/RAF1/PRKCB/CALM3/PRKCA/PRKAR2B/CALM1/PRKACG/NFATC1/PLCG1/RPS6KA3/HRAS/FOS
REACTOME_THYROXINE_BIOSYNTHESIS	REACTOME_THYROXINE_BIOSYNTHESIS	10	-0.581329	-1.47312	0.0629921	0.123708	0.0671433	6843	tags=90%, list=41%, signal=53%	TPO/DUOX2/IYD/TSHB/SLC5A5/DIO3/DIO1/DIO2/DUOX1
WP_MAPK_PATHWAY_IN_CONGENITAL_THYROID_CANCER	WP_MAPK_PATHWAY_IN_CONGENITAL_THYROID_CANCER	15	0.513636	1.46545	0.0629921	0.123708	0.0671433	2262	tags=40%, list=14%, signal=35%	MAP2K1/MAPK3/MAP2K2/RAF1/SHC1/KSR1
REACTOME_TRANSLATION_OF_REPLICASE_AND_ASSEMBLY_OF_THE_REPLICATION_TRANSCRIPTION_COMPLEX	REACTOME_TRANSLATION_OF_REPLICASE_AND_ASSEMBLY_OF_THE_REPLICATION_TRANSCRIPTION_COMPLEX	12	0.563422	1.51842	0.0633947	0.124394	0.0675157	2176	tags=42%, list=13%, signal=36%	CHMP2A/CHMP4B/BECN1/CHMP7/CHMP4A
BIOCARTA_IGF1_PATHWAY	BIOCARTA_IGF1_PATHWAY	21	0.467251	1.46039	0.0635838	0.124581	0.067617	2405	tags=33%, list=14%, signal=29%	MAP2K1/MAPK3/GRB2/RAF1/SHC1/SRF/PIK3CG
REACTOME_SIGNALING_BY_FGFR	REACTOME_SIGNALING_BY_FGFR	83	-0.309327	-1.30725	0.0635965	0.124581	0.067617	3929	tags=33%, list=24%, signal=25%	FGFRL1/POLR2I/FLRT1/FGF10/ESRP2/FRS2/GALNT3/FGF17/GAB1/KRAS/FLRT3/PIK3R1/POLR2D/FGF5/FGFBP3/POLR2F/SPRY2/POLR2H/GTF2F2/POLR2K/RPS27A/KLB/NCBP2/HNRNPH1/HNRNPA1/TIA1/TIAL1
WP_TARGET_OF_RAPAMYCIN_TOR_SIGNALING	WP_TARGET_OF_RAPAMYCIN_TOR_SIGNALING	36	0.39994	1.39776	0.0637899	0.124855	0.0677658	2998	tags=36%, list=18%, signal=30%	MAPKAP1/ULK2/MTOR/PRKCA/RRAGC/PRKAG1/TSC2/RRAGA/PRKAG3/AKT1/PRKAB1/FKBP1A/AKT1S1
REACTOME_SIGNALING_BY_NUCLEAR_RECEPTORS	REACTOME_SIGNALING_BY_NUCLEAR_RECEPTORS	230	0.257686	1.22253	0.0639731	0.125109	0.0679036	3597	tags=27%, list=22%, signal=22%	GNGT2/GNAI2/ZDHHC7/CTSD/NCOR2/PDPK1/RXRA/PPARD/PDK4/CREBBP/EP300/SRC/MAPK3/RARA/GNB2/S1PR3/CARM1/SREBF1/KDM1B/DHRS9/USF1/RARG/NCOA2/POLR2E/PTK2/NR1H2/GNB1/CETP/ZNF217/SHC1/MAPK1/PIK3R2/CALM1/SRF/AXIN1/KAT2B/POLR2A/NCOA3/MMP3/FKBP5/AKT1/NOS3/GPS2/PDK3/KDM4B/AKT3/ALDH1A1/STRN/USF2/NR5A2/POLR2L/TBL1X/HDAC1/GNG11/GNAI3/RDH10/DHRS4/GNG10/UHMK1/EGF/NCOA1/MMP7/KAT5
WP_TGFBETA_RECEPTOR_SIGNALING	WP_TGFBETA_RECEPTOR_SIGNALING	54	0.356755	1.35341	0.0641509	0.125347	0.0680331	4506	tags=48%, list=27%, signal=35%	TGFB1/THBS1/NFKB1/CREBBP/TFE3/EP300/SMAD3/MAPK3/STAT1/TGFBR2/ZEB2/SMAD7/JAK1/TGFBR3/FKBP1A/FOXH1/TNF/EGF/LEFTY1/ENG/IFNG/STAT3/LEF1/RUNX3/HRAS/FOS
REACTOME_PLATELET_CALCIUM_HOMEOSTASIS	REACTOME_PLATELET_CALCIUM_HOMEOSTASIS	27	0.436132	1.4259	0.0642023	0.125347	0.0680331	2799	tags=33%, list=17%, signal=28%	SLC8A1/P2RX7/STIM1/P2RX4/CALM1/TRPC3/ITPR1/TRPC6/ATP2A2
PID_TCR_JNK_PATHWAY	PID_TCR_JNK_PATHWAY	14	0.517238	1.43885	0.0650407	0.12676	0.0688	4733	tags=64%, list=28%, signal=46%	DBNL/LCP2/PRKCB/GRAP2/CRK/LAT/CRKL/MAP4K1/MAP3K7
REACTOME_IRAK1_RECRUITS_IKK_COMPLEX	REACTOME_IRAK1_RECRUITS_IKK_COMPLEX	14	0.523022	1.45494	0.0650407	0.12676	0.0688	2709	tags=50%, list=16%, signal=42%	PELI3/IKBKG/IRAK1/UBC/CHUK/TRAF6/PELI1
REACTOME_PERK_REGULATES_GENE_EXPRESSION	REACTOME_PERK_REGULATES_GENE_EXPRESSION	30	-0.425702	-1.44375	0.0650888	0.12676	0.0688	3980	tags=63%, list=24%, signal=48%	EIF2AK3/DDIT3/EIF2S2/EIF2S1/DCP2/EXOSC7/EXOSC9/DIS3/EXOSC5/ATF3/EXOSC3/EXOSC6/ASNS/ATF4/NFYA/EXOSC2/EIF2S3/EXOSC8/NFYB
KEGG_TRYPTOPHAN_METABOLISM	KEGG_TRYPTOPHAN_METABOLISM	38	0.393532	1.39469	0.0652985	0.126972	0.0689149	3951	tags=39%, list=24%, signal=30%	OGDH/AANAT/KYNU/IL4I1/CYP1B1/ALDH9A1/ALDH3A2/KMO/HADHA/IDO1/ACAT1/TDO2/MAOB/IDO2/ACAT2
BIOCARTA_EFP_PATHWAY	BIOCARTA_EFP_PATHWAY	16	-0.527363	-1.49731	0.0653061	0.126972	0.0689149	1304	tags=31%, list=8%, signal=29%	SMURF2/CDK7/CDK4/CDK6/CDK2
KEGG_MISMATCH_REPAIR	KEGG_MISMATCH_REPAIR	23	-0.457063	-1.43841	0.0658683	0.127852	0.0693926	4526	tags=52%, list=27%, signal=38%	PCNA/RPA4/RFC1/POLD2/RFC5/RFC3/MSH2/RFC4/MSH6/RPA3/PMS2/SSBP1
WP_DNA_MISMATCH_REPAIR	WP_DNA_MISMATCH_REPAIR	23	-0.458603	-1.44326	0.0658683	0.127852	0.0693926	3163	tags=52%, list=19%, signal=42%	PCNA/RFC1/POLD2/RFC5/RFC3/POLE2/POLE3/MSH2/RFC4/MSH6/RPA3/PMS2
REACTOME_SURFACTANT_METABOLISM	REACTOME_SURFACTANT_METABOLISM	27	0.431765	1.41162	0.0661479	0.128182	0.0695716	1738	tags=26%, list=10%, signal=23%	CTSH/PGA3/CSF2RB/CSF2RA/CKAP4/PGA4/ADORA2A
ST_MYOCYTE_AD_PATHWAY	ST_MYOCYTE_AD_PATHWAY	27	0.435112	1.42257	0.0661479	0.128182	0.0695716	3597	tags=44%, list=22%, signal=35%	EPHB2/ASAH1/CFB/RYR1/DAG1/MAPK1/ITPR1/KCNJ3/AKT1/CAMP/ITPR3/KAT5
WP_LEPTIN_INSULIN_OVERLAP	WP_LEPTIN_INSULIN_OVERLAP	16	0.49798	1.44317	0.0664062	0.128576	0.0697855	5938	tags=69%, list=36%, signal=44%	PDPK1/JAK2/DGKZ/PIK3CG/AKT1/STAT3/IRS2/PIK3R3/SOCS1/IRS4/IRS1
PID_ER_NONGENOMIC_PATHWAY	PID_ER_NONGENOMIC_PATHWAY	40	0.386631	1.38861	0.0671642	0.129829	0.0704652	4917	tags=57%, list=29%, signal=41%	GNAI2/MSN/SRC/GRB2/PLCB3/GNAZ/PLCB2/GNB1/SHC1/GNA14/RHOA/AKT1/NOS3/STRN/GNAI3/BCAR1/MMP9/GNAO1/ESR1/HRAS/HBEGF/GNA11/GNA13
PID_HNF3A_PATHWAY	PID_HNF3A_PATHWAY	40	0.386403	1.38779	0.0671642	0.129829	0.0704652	5826	tags=60%, list=35%, signal=39%	AP1B1/CREBBP/EP300/SERPINA1/PISD/CEBPB/NCOA3/C4BPB/DSCAM/SCGB1A1/COL18A1/SP1/NDUFV3/ESR1/FOS/FOXA2/NFIB/NRIP1/APOB/VTN/PRDM15/SFTPD/NFIC/NFIA
REACTOME_SUMOYLATION_OF_DNA_DAMAGE_RESPONSE_AND_REPAIR_PROTEINS	REACTOME_SUMOYLATION_OF_DNA_DAMAGE_RESPONSE_AND_REPAIR_PROTEINS	73	-0.326131	-1.32917	0.0672646	0.129915	0.0705122	2667	tags=26%, list=16%, signal=22%	PIAS2/EID3/RAD52/BMI1/MDC1/PHC3/NSMCE4A/UBE2I/CETN2/CBX2/SUMO1/WRN/NUP43/SMC5/NUP54/SCMH1/SEH1L/NUP35/SUMO2
PID_S1P_S1P2_PATHWAY	PID_S1P_S1P2_PATHWAY	24	0.446081	1.41676	0.0674603	0.130186	0.070659	4917	tags=62%, list=29%, signal=44%	GNAI2/PAK1/MAPK3/GNAZ/MAPK1/GNA14/RHOA/GNAI3/MAPK14/CDH5/GNAO1/FOS/RAC1/GNA11/GNA13
BIOCARTA_VIP_PATHWAY	BIOCARTA_VIP_PATHWAY	26	0.435999	1.4102	0.0675944	0.130337	0.0707411	3197	tags=42%, list=19%, signal=34%	NFKB1/PRKAR2A/CALM3/CHUK/EGR2/PRKAR2B/CALM1/NFKBIA/PRKACG/NFATC1/RELA
REACTOME_HCMV_LATE_EVENTS	REACTOME_HCMV_LATE_EVENTS	48	0.366497	1.35624	0.0679245	0.130758	0.0709694	2607	tags=31%, list=16%, signal=26%	VPS37C/NUP210/CHMP2A/CHMP1A/CHMP4B/TSG101/NUP93/VPS4A/CHMP7/CEBPD/CHMP4A/NUP62/VPS28/VPS25/NUP98
REACTOME_SARS_COV_1_INFECTION	REACTOME_SARS_COV_1_INFECTION	48	0.366747	1.35716	0.0679245	0.130758	0.0709694	2649	tags=33%, list=16%, signal=28%	VCP/MGAT1/PARP9/CHMP2A/GSK3A/CHMP4B/PARP10/UBC/PARP14/BECN1/ST6GALNAC4/CHMP7/ST3GAL2/CHMP4A/ST6GALNAC3/PARP4
KEGG_DNA_REPLICATION	KEGG_DNA_REPLICATION	36	-0.38846	-1.3711	0.0682303	0.131238	0.0712302	4556	tags=44%, list=27%, signal=32%	PRIM1/PCNA/RPA4/RFC1/POLD2/RFC5/DNA2/RFC3/MCM7/POLE2/POLE3/RFC4/RPA3/PRIM2/SSBP1/RNASEH2B
WP_EICOSANOID_METABOLISM_VIA_LIPO_OXYGENASES_LOX	WP_EICOSANOID_METABOLISM_VIA_LIPO_OXYGENASES_LOX	29	0.425251	1.40546	0.0684105	0.131476	0.0713596	2635	tags=34%, list=16%, signal=29%	PPARD/FPR2/ACOX2/ALOX5/LTA4H/ACAA1/LTB4R/LTB4R2/ACOX3/CYSLTR1
REACTOME_S_PHASE	REACTOME_S_PHASE	153	-0.26348	-1.23107	0.069378	0.133226	0.0723094	3438	tags=30%, list=21%, signal=24%	PSMA6/GINS2/PDS5A/POLD2/CDC25A/CKS1B/RFC5/PSMA3/CCNE2/SKP1/E2F1/PSMA2/DNA2/PDS5B/WEE1/LIN9/PSMC6/MYC/RFC3/MCM7/CDC16/POLE2/POLE3/PSMA1/PSMB2/ANAPC4/ESCO1/RFC4/GINS1/RPA3/CABLES1/LIN52/CDK7/CDK4/TFDP2/CCNH/E2F5/MAX/PRIM2/RPS27A/RBBP4/CDK2/MNAT1/ANAPC10/ANAPC7/UBE2E1
BIOCARTA_CARM_ER_PATHWAY	BIOCARTA_CARM_ER_PATHWAY	25	0.437181	1.4002	0.0701403	0.13458	0.0730438	3791	tags=44%, list=23%, signal=34%	NCOR2/CREBBP/EP300/CARM1/HDAC5/MEF2C/HDAC4/SRA1/HDAC1/SPEN/HDAC3
BIOCARTA_LECTIN_PATHWAY	BIOCARTA_LECTIN_PATHWAY	10	0.578485	1.47207	0.0708502	0.135694	0.073649	5519	tags=80%, list=33%, signal=54%	C3/C2/C6/C4A/MASP1/C9/C5/MBL2
REACTOME_PROCESSING_AND_ACTIVATION_OF_SUMO	REACTOME_PROCESSING_AND_ACTIVATION_OF_SUMO	10	-0.57484	-1.45668	0.0708661	0.135694	0.073649	4024	tags=60%, list=24%, signal=46%	SENP2/SENP5/RWDD3/UBE2I/SUMO1/SUMO2
KEGG_SNARE_INTERACTIONS_IN_VESICULAR_TRANSPORT	KEGG_SNARE_INTERACTIONS_IN_VESICULAR_TRANSPORT	38	0.388843	1.37807	0.0708955	0.135694	0.073649	2720	tags=32%, list=16%, signal=27%	STX11/VTI1B/SNAP29/VAMP3/STX10/STX5/STX12/YKT6/STX3/STX1A/SNAP25/STX4
REACTOME_RECOGNITION_OF_DNA_DAMAGE_BY_PCNA_CONTAINING_REPLICATION_COMPLEX	REACTOME_RECOGNITION_OF_DNA_DAMAGE_BY_PCNA_CONTAINING_REPLICATION_COMPLEX	30	-0.419843	-1.42388	0.0710059	0.135794	0.0737033	4739	tags=63%, list=28%, signal=45%	UBA52/USP1/PCNA/RBX1/UBB/DTL/RFC1/POLD2/RFC5/CUL4B/RAD18/RFC3/POLE2/POLE3/RFC4/WDR48/RPA3/UBE2B/RPS27A
PID_TAP63_PATHWAY	PID_TAP63_PATHWAY	54	0.352054	1.33557	0.0716981	0.136894	0.0743002	4954	tags=46%, list=30%, signal=33%	VDR/FLOT2/EP300/PRKCD/GDF15/BBC3/CHUK/EGR2/TP53I3/OGG1/CDKN1A/GPX2/TFAP2C/SSPO/PERP/S100A2/SP1/DHRS3/NQO1/FDXR/CLCA2/PLK1/CDKN2A/FAS/SMARCD3
REACTOME_INOSITOL_PHOSPHATE_METABOLISM	REACTOME_INOSITOL_PHOSPHATE_METABOLISM	48	0.362489	1.34141	0.0716981	0.136894	0.0743002	2540	tags=31%, list=15%, signal=27%	ITPK1/INPPL1/PLCB3/INPP4A/PLCB2/INPP5D/ITPKC/SYNJ1/PLCG2/CALM1/PLD4/PLCH2/PLCD3/INPP1/PLCD1
BIOCARTA_GLEEVEC_PATHWAY	BIOCARTA_GLEEVEC_PATHWAY	23	0.446172	1.39826	0.0718563	0.137084	0.0744033	2513	tags=35%, list=15%, signal=30%	MAP2K1/JAK2/MAPK3/GRB2/RAF1/STAT1/PIK3CG/AKT1
NABA_SECRETED_FACTORS	NABA_SECRETED_FACTORS	319	0.246193	1.20296	0.0726073	0.138404	0.0751196	5448	tags=36%, list=33%, signal=25%	TGFB1/TNFSF12/IL1RN/S100A4/S100A6/S100A9/CXCL10/CCL5/S100A8/CCL22/MEGF9/IL16/TNFSF10/TNFSF15/CXCL11/S100A12/EBI3/IL15/IL10/TNFSF14/PF4/PIK3IP1/GDF15/PPBP/S100A11/TNFSF8/TNFSF13/HCFC1/WNT5B/CXCL9/SCUBE1/CXCL5/CCL23/S100A5/LTA/PF4V1/VEGFC/TNFSF13B/NRG1/CSF1/SCUBE2/BMP2/BMP8B/S100A10/CCL16/CCL8/CCL15/TNFSF18/FGFBP2/EGFL6/INSL6/IL17C/CBLN3/PDGFB/TNF/FLT3LG/FGF1/CCL19/CCL2/EGF/WNT9B/LEFTY1/CXCL1/SFRP5…
PID_NCADHERIN_PATHWAY	PID_NCADHERIN_PATHWAY	33	0.403339	1.37755	0.0726916	0.138452	0.0751455	4009	tags=39%, list=24%, signal=30%	PTPN1/DCTN1/PIP5K1C/GSN/AXIN1/RHOA/DAGLA/CTNNA1/CTTN/KIF5B/PLCG1/GRIA2/ROCK1
REACTOME_IL_6_TYPE_CYTOKINE_RECEPTOR_LIGAND_INTERACTIONS	REACTOME_IL_6_TYPE_CYTOKINE_RECEPTOR_LIGAND_INTERACTIONS	17	0.485168	1.42558	0.0728346	0.138611	0.0752321	897	tags=24%, list=5%, signal=22%	TYK2/JAK2/IL6ST/IL31RA
REACTOME_TRANSCRIPTIONAL_REGULATION_BY_THE_AP_2_TFAP2_FAMILY_OF_TRANSCRIPTION_FACTORS	REACTOME_TRANSCRIPTIONAL_REGULATION_BY_THE_AP_2_TFAP2_FAMILY_OF_TRANSCRIPTION_FACTORS	35	-0.393745	-1.38469	0.0730689	0.138944	0.0754126	4800	tags=51%, list=29%, signal=37%	TFAP2E/TFAP2B/CITED2/CITED4/TFAP2A/ATAD2/CITED1/HSPD1/MYC/NOP2/TGFA/WWOX/UBE2I/SUMO1/KIT/NPM1/YEATS4/KDM5B
REACTOME_ATF4_ACTIVATES_GENES_IN_RESPONSE_TO_ENDOPLASMIC_RETICULUM_STRESS	REACTOME_ATF4_ACTIVATES_GENES_IN_RESPONSE_TO_ENDOPLASMIC_RETICULUM_STRESS	25	-0.439945	-1.4226	0.0735586	0.139761	0.0758564	3980	tags=52%, list=24%, signal=40%	EXOSC7/EXOSC9/DIS3/EXOSC5/ATF3/EXOSC3/EXOSC6/ASNS/ATF4/NFYA/EXOSC2/EXOSC8/NFYB
REACTOME_GLUCAGON_SIGNALING_IN_METABOLIC_REGULATION	REACTOME_GLUCAGON_SIGNALING_IN_METABOLIC_REGULATION	32	0.4139	1.39448	0.0737052	0.139926	0.0759457	3355	tags=34%, list=20%, signal=28%	ADCY7/PRKACA/PRKAR2A/GNB2/PRKAR2B/GNB1/ADCY4/ADCY3/PRKACG/GNG11/GNG10
REACTOME_INTERCONVERSION_OF_NUCLEOTIDE_DI_AND_TRIPHOSPHATES	REACTOME_INTERCONVERSION_OF_NUCLEOTIDE_DI_AND_TRIPHOSPHATES	24	-0.446451	-1.42816	0.0742972	0.140821	0.0764316	2414	tags=38%, list=14%, signal=32%	DCTPP1/DCTD/NME1/CTPS2/CMPK1/NME2/NUDT13/DUT/TXN
REACTOME_MAPK_TARGETS_NUCLEAR_EVENTS_MEDIATED_BY_MAP_KINASES	REACTOME_MAPK_TARGETS_NUCLEAR_EVENTS_MEDIATED_BY_MAP_KINASES	31	0.417808	1.39696	0.0742972	0.140821	0.0764316	4506	tags=45%, list=27%, signal=33%	RPS6KA1/MAPK7/MAPK3/DUSP7/MEF2C/PPP2R1A/DUSP6/MAPK1/PPP2R5D/MAPKAPK2/VRK3/MAPK14/RPS6KA3/FOS
REACTOME_BILE_ACID_AND_BILE_SALT_METABOLISM	REACTOME_BILE_ACID_AND_BILE_SALT_METABOLISM	42	0.37404	1.34298	0.0746269	0.141331	0.0767085	4646	tags=43%, list=28%, signal=31%	ABCC3/RXRA/CYP27A1/ACOX2/NCOA2/STARD5/ACOT8/CH25H/SLC10A2/AKR1C2/HSD3B7/ABCB11/NCOA1/CYP7B1/AKR1C1/OSBPL6/HSD17B4/OSBPL2
BIOCARTA_GHRELIN_PATHWAY	BIOCARTA_GHRELIN_PATHWAY	11	-0.549206	-1.42494	0.0748031	0.141502	0.0768013	1614	tags=45%, list=10%, signal=41%	GHRH/GHRL/IGFBP5/IGFBP6/IGFBP2
BIOCARTA_BARRESTIN_PATHWAY	BIOCARTA_BARRESTIN_PATHWAY	11	0.559522	1.45969	0.0748988	0.141502	0.0768013	2766	tags=45%, list=17%, signal=38%	AP2A1/AP2M1/KCNA3/ARRB1/KCNA2
WP_SRF_AND_MIRS_IN_SMOOTH_MUSCLE_DIFFERENTIATION_AND_PROLIFERATION	WP_SRF_AND_MIRS_IN_SMOOTH_MUSCLE_DIFFERENTIATION_AND_PROLIFERATION	11	0.560029	1.46102	0.0748988	0.141502	0.0768013	2598	tags=45%, list=16%, signal=38%	KLF4/CAMK2D/MEF2C/SRF/MEF2D
REACTOME_SYNTHESIS_OF_ACTIVE_UBIQUITIN_ROLES_OF_E1_AND_E2_ENZYMES	REACTOME_SYNTHESIS_OF_ACTIVE_UBIQUITIN_ROLES_OF_E1_AND_E2_ENZYMES	29	-0.419537	-1.40134	0.0752475	0.142046	0.0770966	2222	tags=38%, list=13%, signal=33%	UBE2K/UBE2G1/UBE2W/UBE2D2/UCHL3/UBE2A/UBA6/UBE2B/RPS27A/UBE2Q2/UBE2E1
REACTOME_METABOLISM_OF_FAT_SOLUBLE_VITAMINS	REACTOME_METABOLISM_OF_FAT_SOLUBLE_VITAMINS	44	0.369485	1.34642	0.0753296	0.142087	0.0771183	4260	tags=36%, list=25%, signal=27%	LRP1/LRP10/SDC3/APOA2/LDLR/SDC2/RETSAT/PLB1/SDC4/GPC3/GPC1/RBP4/LPL/APOE/AKR1C1/GPIHBP1
WP_DNA_REPLICATION	WP_DNA_REPLICATION	36	-0.382675	-1.35068	0.0767591	0.144457	0.0784048	4739	tags=50%, list=28%, signal=36%	UBA52/CDC6/PRIM1/PCNA/RPA4/RFC1/GMNN/POLD2/RFC5/RFC3/MCM7/POLE2/RFC4/RPA3/DBF4/CDC7/PRIM2/CDK2
BIOCARTA_CCR5_PATHWAY	BIOCARTA_CCR5_PATHWAY	17	0.483675	1.42119	0.0767717	0.144457	0.0784048	3948	tags=53%, list=24%, signal=40%	CCR5/PTK2B/PRKCB/CALM3/PRKCA/CALM1/CCL2/PLCG1/MAPK14
WP_GPCRS_CLASS_C_METABOTROPIC_GLUTAMATE_PHEROMONE	WP_GPCRS_CLASS_C_METABOTROPIC_GLUTAMATE_PHEROMONE	15	0.497158	1.41844	0.0767717	0.144457	0.0784048	6315	tags=60%, list=38%, signal=37%	GABBR1/GRM2/GRM7/GRM4/GRM8/GRM3/GPRC5A/GPRC5D/CASR
BIOCARTA_CFTR_PATHWAY	BIOCARTA_CFTR_PATHWAY	11	0.558506	1.45704	0.0769231	0.144625	0.0784963	2828	tags=45%, list=17%, signal=38%	PRKAR2A/EZR/PRKAR2B/PRKACG/SLC9A3R1
BIOCARTA_PS1_PATHWAY	BIOCARTA_PS1_PATHWAY	14	0.509531	1.41741	0.0772358	0.145096	0.078752	3475	tags=36%, list=21%, signal=28%	FZD1/PSEN1/AXIN1/NOTCH1/DVL1
PID_NFAT_3PATHWAY	PID_NFAT_3PATHWAY	52	0.353336	1.32955	0.0775047	0.145485	0.0789628	3948	tags=37%, list=24%, signal=28%	CREBBP/PRKACA/EP300/PRKCD/MAPK3/FKBP8/PRKCB/YWHAH/PRKCA/NR4A1/RCAN1/MEF2D/FKBP1A/NFATC1/PRKCH/SFN/CABIN1/PRKCE/MAPK14
PID_ATR_PATHWAY	PID_ATR_PATHWAY	39	-0.376662	-1.35873	0.0783898	0.147028	0.0798004	3154	tags=31%, list=19%, signal=25%	CDC25A/CHEK1/NBN/RFC5/ATR/RFC3/MCM7/TIPIN/RFC4/RAD17/CDK2/RAD1
KEGG_NUCLEOTIDE_EXCISION_REPAIR	KEGG_NUCLEOTIDE_EXCISION_REPAIR	44	-0.368046	-1.36135	0.0785563	0.147159	0.0798714	3163	tags=43%, list=19%, signal=35%	PCNA/RPA4/RBX1/RFC1/POLD2/RFC5/ERCC8/CUL4B/RFC3/GTF2H4/POLE2/POLE3/RFC4/RPA3/GTF2H5/CETN2/CDK7/CCNH/MNAT1
REACTOME_SIGNALING_BY_WNT_IN_CANCER	REACTOME_SIGNALING_BY_WNT_IN_CANCER	33	0.398951	1.36256	0.0785855	0.147159	0.0798714	4134	tags=42%, list=25%, signal=32%	PPP2R5B/FZD8/PPP2R1A/DKK2/KREMEN1/AXIN1/DKK1/PORCN/PPP2R5D/PPP2R5C/FZD5/PPP2R5A/CTBP2/TNKS2
REACTOME_SUPPRESSION_OF_PHAGOSOMAL_MATURATION	REACTOME_SUPPRESSION_OF_PHAGOSOMAL_MATURATION	13	0.524916	1.4436	0.0787879	0.14742	0.080013	2279	tags=38%, list=14%, signal=33%	CORO1A/UBC/HGS/VPS33B/RAB7A
REACTOME_LISTERIA_MONOCYTOGENES_ENTRY_INTO_HOST_CELLS	REACTOME_LISTERIA_MONOCYTOGENES_ENTRY_INTO_HOST_CELLS	20	0.458078	1.41161	0.0791506	0.147862	0.0802528	1709	tags=30%, list=10%, signal=27%	SRC/GRB2/SH3GL1/UBC/CBL/HGS
WP_SEROTONIN_RECEPTOR_2_AND_ELKSRFGATA4_SIGNALING	WP_SEROTONIN_RECEPTOR_2_AND_ELKSRFGATA4_SIGNALING	20	0.457769	1.41066	0.0791506	0.147862	0.0802528	3098	tags=45%, list=19%, signal=37%	MAP2K1/MAPK3/MAP2K2/RAF1/MAPK1/SRF/ITPR1/HTR2A/MAPKAPK2
KEGG_GLYCOSAMINOGLYCAN_BIOSYNTHESIS_KERATAN_SULFATE	KEGG_GLYCOSAMINOGLYCAN_BIOSYNTHESIS_KERATAN_SULFATE	14	0.506553	1.40913	0.0792683	0.147963	0.080308	4027	tags=36%, list=24%, signal=27%	B4GALT1/CHST2/ST3GAL2/B3GNT7/ST3GAL1
REACTOME_RESOLUTION_OF_ABASIC_SITES_AP_SITES_	REACTOME_RESOLUTION_OF_ABASIC_SITES_AP_SITES_	38	-0.385891	-1.38185	0.0793991	0.148089	0.0803763	4526	tags=45%, list=27%, signal=33%	PCNA/TDG/RFC1/PARP2/POLD2/RFC5/LIG3/MBD4/RFC3/POLE2/POLE3/POLB/RFC4/RPA3/NEIL2/UNG/APEX1
REACTOME_PROTEIN_PROTEIN_INTERACTIONS_AT_SYNAPSES	REACTOME_PROTEIN_PROTEIN_INTERACTIONS_AT_SYNAPSES	86	0.3174	1.30745	0.0803571	0.149756	0.0812813	3604	tags=26%, list=22%, signal=20%	EPB41L3/DBNL/FLOT2/PPFIBP2/PPFIA4/FLOT1/PDLIM5/SIPA1L1/EPB41L2/GRIN2C/SLITRK5/STX1A/SHARPIN/PPFIA1/PPFIA2/SYT9/GRIN2D/SLITRK6/APBA2/APBA3/DLGAP3/SYT1
WP_AMPLIFICATION_AND_EXPANSION_OF_ONCOGENIC_PATHWAYS_AS_METASTATIC_TRAITS	WP_AMPLIFICATION_AND_EXPANSION_OF_ONCOGENIC_PATHWAYS_AS_METASTATIC_TRAITS	17	0.479646	1.40935	0.0807087	0.150292	0.0815718	5898	tags=59%, list=35%, signal=38%	SRC/CYTIP/PIK3CG/NOTCH1/TNC/LEF1/WNT2/EPAS1/VCAM1/TCF7L2
REACTOME_PTK6_REGULATES_RHO_GTPASES_RAS_GTPASE_AND_MAP_KINASES	REACTOME_PTK6_REGULATES_RHO_GTPASES_RAS_GTPASE_AND_MAP_KINASES	13	0.520853	1.43243	0.0808081	0.150357	0.0816072	4768	tags=62%, list=29%, signal=44%	ELMO2/PTK6/CRK/RHOA/PXN/BCAR1/HRAS/RAC1
REACTOME_CALCITONIN_LIKE_LIGAND_RECEPTORS	REACTOME_CALCITONIN_LIKE_LIGAND_RECEPTORS	10	0.567381	1.44381	0.0809717	0.150436	0.0816501	1801	tags=20%, list=11%, signal=18%	RAMP3/ADM
WP_ENERGY_METABOLISM	WP_ENERGY_METABOLISM	47	0.365568	1.34522	0.0809793	0.150436	0.0816501	3210	tags=30%, list=19%, signal=24%	UCP2/RXRA/PPARD/EP300/ESRRA/PPARGC1B/MEF2C/PRKAG1/FOXO1/PRKAG3/MEF2D/PPARG/PRKAB1/HDAC1
REACTOME_VIRAL_MESSENGER_RNA_SYNTHESIS	REACTOME_VIRAL_MESSENGER_RNA_SYNTHESIS	41	-0.36515	-1.33312	0.0811966	0.15072	0.0818042	1795	tags=22%, list=11%, signal=20%	POLR2D/POLR2F/POLR2H/GTF2F2/POLR2K/NUP43/NUP54/SEH1L/NUP35
REACTOME_SYNTHESIS_OF_PIPS_AT_THE_EARLY_ENDOSOME_MEMBRANE	REACTOME_SYNTHESIS_OF_PIPS_AT_THE_EARLY_ENDOSOME_MEMBRANE	16	0.489076	1.41737	0.0820312	0.152148	0.0825795	1486	tags=31%, list=9%, signal=28%	FIG4/PI4K2A/INPP4A/MTMR12/VAC14
WP_METHIONINE_DE_NOVO_AND_SALVAGE_PATHWAY	WP_METHIONINE_DE_NOVO_AND_SALVAGE_PATHWAY	22	-0.447867	-1.37704	0.0824742	0.15274	0.0829008	3092	tags=77%, list=18%, signal=63%	TAT/MAT1A/AHCY/MSRA/MTAP/BHMT/MTR/ODC1/MAT2B/MRI1/ENOPH1/APIP/MSRB3/AMD1/MAT2A/SMS/TXN
REACTOME_DETOXIFICATION_OF_REACTIVE_OXYGEN_SPECIES	REACTOME_DETOXIFICATION_OF_REACTIVE_OXYGEN_SPECIES	36	0.386119	1.34946	0.0825516	0.15274	0.0829008	3267	tags=33%, list=20%, signal=27%	NCF2/NCF1/CYBB/GPX1/GSR/SOD2/CYBA/TXNRD2/NCF4/GPX2/TXN2/NOX5
REACTOME_G1_S_DNA_DAMAGE_CHECKPOINTS	REACTOME_G1_S_DNA_DAMAGE_CHECKPOINTS	66	0.341222	1.32859	0.0825688	0.15274	0.0829008	3645	tags=36%, list=22%, signal=29%	PSMD2/ZNF385A/PSMF1/PSMD4/PSMB10/PSMB8/PSMC4/UBC/PSMD13/PSMD3/PSMD8/PSMB9/PSMA7/CDKN1A/PSMB3/PSMD9/PSMC3/PSMD1/PSMD6/PSMC2/PSME3/PSMD7/PSMC5/ATM
BIOCARTA_CYTOKINE_PATHWAY	BIOCARTA_CYTOKINE_PATHWAY	17	0.478862	1.40705	0.0826772	0.15274	0.0829008	911	tags=18%, list=5%, signal=17%	IL16/IL15/IL10
WP_METHIONINE_METABOLISM_LEADING_TO_SULPHUR_AMINO_ACIDS_AND_RELATED_DISORDERS	WP_METHIONINE_METABOLISM_LEADING_TO_SULPHUR_AMINO_ACIDS_AND_RELATED_DISORDERS	11	-0.542554	-1.40768	0.0826772	0.15274	0.0829008	6554	tags=82%, list=39%, signal=50%	MAT1A/AHCY/CBS/BHMT/CSAD/MTR/ADK/MAT2B/CTH
WP_ESC_PLURIPOTENCY_PATHWAYS	WP_ESC_PLURIPOTENCY_PATHWAYS	112	0.291755	1.24959	0.0828924	0.153017	0.0830509	3565	tags=26%, list=21%, signal=21%	MAP2K1/PIK3CD/MAPK7/MAP2K3/IL6ST/MTOR/GRB2/MAP2K2/RAF1/ARAF/FZD8/FZD1/WNT5B/MAPK1/SMAD7/PIK3R2/ACTR2/AXIN1/JAK1/AKT1/AKT3/FZD5/ACVR1/MAP2K6/PDGFB/FGF1/DVL1/EGF/WNT9B
REACTOME_APOPTOTIC_CLEAVAGE_OF_CELLULAR_PROTEINS	REACTOME_APOPTOTIC_CLEAVAGE_OF_CELLULAR_PROTEINS	37	0.381117	1.33737	0.0833333	0.153588	0.083361	1364	tags=22%, list=8%, signal=20%	PLEC/DBNL/PRKCD/ADD1/GSN/TJP2/PTK2/LMNA
REACTOME_TELOMERE_C_STRAND_LAGGING_STRAND_SYNTHESIS	REACTOME_TELOMERE_C_STRAND_LAGGING_STRAND_SYNTHESIS	31	-0.404624	-1.38092	0.0833333	0.153588	0.083361	4556	tags=55%, list=27%, signal=40%	PRIM1/PCNA/TERF2/RFC1/BLM/POLD2/RFC5/DNA2/TERF2IP/RFC3/POT1/RFC4/RPA3/DSCC1/WRN/TERF1/PRIM2
PID_ALK1_PATHWAY	PID_ALK1_PATHWAY	26	0.425298	1.37559	0.083499	0.153772	0.0834609	3879	tags=46%, list=23%, signal=36%	TGFB1/PPP1CA/MAPK3/ARRB2/ACVRL1/TGFBR2/MAPK1/SMAD7/FKBP1A/ACVR1/ENG/BMPR2
WP_SUDDEN_INFANT_DEATH_SYNDROME_SIDS_SUSCEPTIBILITY_PATHWAYS	WP_SUDDEN_INFANT_DEATH_SYNDROME_SIDS_SUSCEPTIBILITY_PATHWAYS	150	0.273824	1.2215	0.0837696	0.154149	0.0836655	2824	tags=22%, list=17%, signal=18%	NFKB1/IL1RN/POU2F2/CREBBP/PRKACA/NFKB2/KCNQ1/EP300/PRKAR2A/VIPR1/IL10/ECE1/CEBPB/CC2D1A/YWHAH/HDAC9/ALDOA/PPARGC1B/MEF2C/SLC1A3/PRKAR2B/RYR2/IL6R/HADHA/HES5/HTR2A/SNAP25/GABRA1/MAP2/C4A/CHRM2/G6PC/SCN4B
BIOCARTA_IL7_PATHWAY	BIOCARTA_IL7_PATHWAY	16	0.485707	1.40761	0.0839844	0.154423	0.083814	4284	tags=56%, list=26%, signal=42%	CREBBP/EP300/PTK2B/FYN/JAK1/PIK3CG/STAT5A/LCK/IL7R
REACTOME_UPTAKE_AND_ACTIONS_OF_BACTERIAL_TOXINS	REACTOME_UPTAKE_AND_ACTIONS_OF_BACTERIAL_TOXINS	29	0.415411	1.37294	0.084507	0.155262	0.0842693	3898	tags=45%, list=23%, signal=34%	MAP2K1/GUCY2C/MAP2K3/MAP2K2/FURIN/CALM1/STX1A/SNAP25/PDCD6IP/MAP2K6/SYT1/MAP2K7/STX1B
KEGG_VASOPRESSIN_REGULATED_WATER_REABSORPTION	KEGG_VASOPRESSIN_REGULATED_WATER_REABSORPTION	44	0.363333	1.324	0.0847458	0.155578	0.0844409	2720	tags=32%, list=16%, signal=27%	PRKACA/DCTN1/DYNC1H1/CREB5/RAB5C/ARHGDIB/DCTN2/NSF/CREB3L1/ARHGDIA/CREB3/ADCY3/PRKACG/STX4
BIOCARTA_P27_PATHWAY	BIOCARTA_P27_PATHWAY	13	-0.527208	-1.41096	0.0848126	0.155579	0.0844412	4479	tags=46%, list=27%, signal=34%	SKP2/RBX1/CKS1B/SKP1/E2F1/CDK2
REACTOME_SIGNALING_BY_INSULIN_RECEPTOR	REACTOME_SIGNALING_BY_INSULIN_RECEPTOR	74	0.328159	1.31109	0.084991	0.155715	0.0845153	1955	tags=19%, list=12%, signal=17%	ATP6V0D1/PDPK1/ATP6V1A/TCIRG1/ATP6V0A1/MAPK3/GRB2/ATP6V0C/ATP6V1E1/ATP6V0E2/SHC1/ATP6V1B2/MAPK1/PIK3R2
REACTOME_MRNA_DECAY_BY_3_TO_5_EXORIBONUCLEASE	REACTOME_MRNA_DECAY_BY_3_TO_5_EXORIBONUCLEASE	15	-0.509461	-1.42787	0.0850202	0.155715	0.0845153	3980	tags=53%, list=24%, signal=41%	EXOSC7/EXOSC9/DIS3/EXOSC5/EXOSC3/EXOSC6/EXOSC2/EXOSC8
REACTOME_GOLGI_CISTERNAE_PERICENTRIOLAR_STACK_REORGANIZATION	REACTOME_GOLGI_CISTERNAE_PERICENTRIOLAR_STACK_REORGANIZATION	14	0.50533	1.40573	0.0853659	0.156226	0.0847924	2024	tags=29%, list=12%, signal=25%	RAB1B/MAPK3/MAPK1/RAB2A
PID_P38_MKK3_6PATHWAY	PID_P38_MKK3_6PATHWAY	26	0.424087	1.37167	0.0854871	0.156325	0.0848463	4768	tags=58%, list=29%, signal=41%	MAP3K3/MAP2K3/MAP3K6/TAOK2/GADD45G/TRAF6/TAB1/MAP2K6/CCM2/ATM/MAP3K10/MAPK14/MAP3K5/MAP3K7/RAC1
WP_MONOAMINE_GPCRS	WP_MONOAMINE_GPCRS	32	0.409547	1.37981	0.0856574	0.156514	0.0849489	5358	tags=44%, list=32%, signal=30%	HTR7/HRH1/HTR1F/HTR2A/HTR1E/CHRM2/DRD2/ADRA1A/HRH2/DRD1/HTR6/DRD5/ADRA1D/HTR1D
REACTOME_REGULATION_OF_BETA_CELL_DEVELOPMENT	REACTOME_REGULATION_OF_BETA_CELL_DEVELOPMENT	40	0.376824	1.35339	0.0858209	0.156568	0.0849782	5236	tags=42%, list=31%, signal=29%	CREBBP/EP300/MAML2/KAT2B/FOXO1/AKT1/AKT3/NR5A2/NOTCH1/HES1/MAML3/MAML1/GCK/MAMLD1/SLC2A2/FOXA2/MAFA
WP_NUCLEAR_RECEPTORS	WP_NUCLEAR_RECEPTORS	38	0.373665	1.32428	0.0858209	0.156568	0.0849782	3140	tags=29%, list=19%, signal=24%	VDR/RXRA/PPARD/RARA/ESRRA/RARG/NR1H2/NR4A1/PPARG/NR5A2/NR4A2
KEGG_COLORECTAL_CANCER	KEGG_COLORECTAL_CANCER	62	0.340407	1.31144	0.0865562	0.157786	0.0856394	2690	tags=27%, list=16%, signal=23%	PIK3R5/TGFB1/MAP2K1/PIK3CD/SMAD3/MAPK3/RAF1/ARAF/RAC2/TGFBR2/MAPK1/PIK3R2/AXIN1/RHOA/PIK3CG/AKT1/AKT3
REACTOME_ORC1_REMOVAL_FROM_CHROMATIN	REACTOME_ORC1_REMOVAL_FROM_CHROMATIN	64	0.339578	1.31315	0.087037	0.158539	0.086048	3598	tags=34%, list=22%, signal=27%	PSMD2/PSMF1/PSMD4/PSMB10/PSMB8/PSMC4/UBC/PSMD13/PSMD3/PSMD8/PSMB9/PSMA7/PSMB3/PSMD9/PSMC3/PSMD1/PSMD6/PSMC2/MCM5/PSME3/PSMD7/PSMC5
REACTOME_DISEASES_OF_METABOLISM	REACTOME_DISEASES_OF_METABOLISM	230	0.250471	1.1883	0.0875421	0.159335	0.0864799	3410	tags=24%, list=20%, signal=19%	SGSH/THBS1/GNS/VCAN/GGT1/SDC3/NOTCH2/GAA/EXT1/OPLAH/LFNG/CYP27A1/HEXB/B4GALT1/CSF2RB/GYG1/NEU1/SDC2/CYP1B1/CSF2RA/UBC/TCN2/PAPSS2/DAG1/CFP/TPMT/GLB1/CTSA/SDC4/CYP17A1/NOTCH4/THSD4/DOLK/GUSB/CYP4F22/MPDU1/GALK1/ADAMTS2/TALDO1/BTD/GPC3/G6PC/GALE/ADAMTS10/ADAMTSL4/CYP19A1/GPC1/ADAMTSL5/ARSB/TBXAS1/HYAL1/NOTCH1/ADAMTS8/SSPO/CYP21A2
PID_HIV_NEF_PATHWAY	PID_HIV_NEF_PATHWAY	35	0.386511	1.3375	0.0879541	0.159836	0.0867518	3867	tags=54%, list=23%, signal=42%	NFKB1/MAP3K14/BIRC3/CFLAR/CHUK/BID/FADD/RIPK1/TRADD/NFKBIA/TRAF1/BAG4/RELA/APAF1/TNF/DAXX/FASLG/CD247/MAP2K7
REACTOME_GABA_SYNTHESIS_RELEASE_REUPTAKE_AND_DEGRADATION	REACTOME_GABA_SYNTHESIS_RELEASE_REUPTAKE_AND_DEGRADATION	18	0.47085	1.41689	0.0879541	0.159836	0.0867518	3604	tags=39%, list=22%, signal=31%	DNAJC5/SLC6A12/ABAT/STX1A/SNAP25/RAB3A/SYT1
REACTOME_BMAL1_CLOCK_NPAS2_ACTIVATES_CIRCADIAN_GENE_EXPRESSION	REACTOME_BMAL1_CLOCK_NPAS2_ACTIVATES_CIRCADIAN_GENE_EXPRESSION	25	0.428262	1.37164	0.0881764	0.160115	0.0869035	1866	tags=28%, list=11%, signal=25%	RXRA/CREBBP/ARNTL/CARM1/NCOA2/NAMPT/NCOA6
WP_MONOAMINE_TRANSPORT	WP_MONOAMINE_TRANSPORT	31	0.408644	1.36632	0.0883534	0.160312	0.0870103	6006	tags=55%, list=36%, signal=35%	ITGB3/SCAMP2/ADORA2A/TSC2/STX1A/TNF/TDO2/MAPK14/AGT/NOS1/TPH2/SLC6A3/IL1R1/RBL2/FBXO32/SLC6A4/SLC6A1
REACTOME_ADP_SIGNALLING_THROUGH_P2Y_PURINOCEPTOR_12	REACTOME_ADP_SIGNALLING_THROUGH_P2Y_PURINOCEPTOR_12	21	0.452417	1.41402	0.088632	0.160693	0.087217	3355	tags=38%, list=20%, signal=30%	GNGT2/GNAI2/GNB2/P2RY12/GNB1/GNG11/GNAI3/GNG10
REACTOME_DUAL_INCISION_IN_TC_NER	REACTOME_DUAL_INCISION_IN_TC_NER	64	-0.327437	-1.30893	0.0887446	0.160772	0.0872601	3242	tags=34%, list=19%, signal=28%	TCEA1/POLD2/RFC5/ERCC8/CUL4B/RFC3/GTF2H4/POLE2/POLE3/POLR2D/ZNF830/RFC4/POLR2F/RPA3/GTF2H5/POLR2H/POLR2K/CDK7/CCNH/RPS27A/MNAT1/HMGN1
REACTOME_PHOSPHORYLATION_OF_THE_APC_C	REACTOME_PHOSPHORYLATION_OF_THE_APC_C	19	-0.474999	-1.42368	0.088843	0.160826	0.0872892	1993	tags=26%, list=12%, signal=23%	CDC16/ANAPC4/ANAPC10/ANAPC7/UBE2E1
WP_MBDNF_AND_PROBDNF_REGULATION_OF_GABA_NEUROTRANSMISSION	WP_MBDNF_AND_PROBDNF_REGULATION_OF_GABA_NEUROTRANSMISSION	37	0.375567	1.3179	0.0890152	0.161013	0.0873906	4386	tags=41%, list=26%, signal=30%	AP2A1/AP2A2/JAK2/SHC1/PIK3R2/RHOA/PIK3CG/GABRA1/GABRA4/NGFR/AP2B1/PLCG1/ROCK1/STAT3/GABRG1
REACTOME_APC_C_CDC20_MEDIATED_DEGRADATION_OF_CYCLIN_B	REACTOME_APC_C_CDC20_MEDIATED_DEGRADATION_OF_CYCLIN_B	23	-0.434461	-1.36728	0.0898204	0.162218	0.0880448	1993	tags=26%, list=12%, signal=23%	CDC16/ANAPC4/RPS27A/ANAPC10/ANAPC7/UBE2E1
WP_SPHINGOLIPID_PATHWAY	WP_SPHINGOLIPID_PATHWAY	23	0.433355	1.35809	0.0898204	0.162218	0.0880448	3325	tags=48%, list=20%, signal=38%	GBA/SGMS1/PPP1CA/GBA2/ASAH1/SERINC1/SGMS2/SPTLC2/ASAH2/SGPL1/SPTLC1
BIOCARTA_HES_PATHWAY	BIOCARTA_HES_PATHWAY	12	0.536631	1.44621	0.0899796	0.16238	0.0881328	3962	tags=50%, list=24%, signal=38%	NOTCH2/FZD1/NOTCH1/DVL1/HES1/HEY2
KEGG_PHENYLALANINE_METABOLISM	KEGG_PHENYLALANINE_METABOLISM	17	0.474333	1.39374	0.0905512	0.163034	0.0884877	1417	tags=24%, list=8%, signal=22%	IL4I1/ALDH3B2/ALDH3B1/HPD
REACTOME_REGULATION_OF_PYRUVATE_DEHYDROGENASE_PDH_COMPLEX	REACTOME_REGULATION_OF_PYRUVATE_DEHYDROGENASE_PDH_COMPLEX	15	0.491452	1.40216	0.0905512	0.163034	0.0884877	296	tags=20%, list=2%, signal=20%	RXRA/PPARD/PDK4
WP_ROLE_OF_OSX_AND_MIRNAS_IN_TOOTH_DEVELOPMENT	WP_ROLE_OF_OSX_AND_MIRNAS_IN_TOOTH_DEVELOPMENT	15	0.493388	1.40768	0.0905512	0.163034	0.0884877	6320	tags=80%, list=38%, signal=50%	NOTCH2/KLF4/NOTCH4/DKK1/NOTCH1/ALPL/NOTCH3/CTNNB1/SP7/DSPP/DMP1/BMP7
WP_MIRNA_TARGETS_IN_ECM_AND_MEMBRANE_RECEPTORS	WP_MIRNA_TARGETS_IN_ECM_AND_MEMBRANE_RECEPTORS	22	0.435184	1.37425	0.0909091	0.163552	0.0887691	1223	tags=18%, list=7%, signal=17%	THBS1/FN1/SDC2/ITGB5
WP_BIOMARKERS_FOR_PYRIMIDINE_METABOLISM_DISORDERS	WP_BIOMARKERS_FOR_PYRIMIDINE_METABOLISM_DISORDERS	14	0.500251	1.3916	0.0914634	0.164423	0.0892416	1521	tags=29%, list=9%, signal=26%	TYMP/DPYD/TK2/UPB1
REACTOME_SIGNALING_BY_NOTCH2	REACTOME_SIGNALING_BY_NOTCH2	32	0.404099	1.36146	0.0916335	0.164602	0.0893388	3928	tags=50%, list=23%, signal=38%	NOTCH2/EP300/ADAM10/FCER2/UBC/PSEN1/MAML2/GZMB/NCSTN/HES5/PSEN2/APH1A/HES1/MAML3/MAML1/JAG2
REACTOME_SYNTHESIS_OF_BILE_ACIDS_AND_BILE_SALTS_VIA_7ALPHA_HYDROXYCHOLESTEROL	REACTOME_SYNTHESIS_OF_BILE_ACIDS_AND_BILE_SALTS_VIA_7ALPHA_HYDROXYCHOLESTEROL	23	0.427057	1.33836	0.0918164	0.164804	0.0894484	5160	tags=61%, list=31%, signal=42%	RXRA/CYP27A1/ACOX2/NCOA2/ACOT8/AKR1C2/HSD3B7/ABCB11/NCOA1/CYP7B1/AKR1C1/HSD17B4/CYP8B1/AKR1C4
WP_CELL_CYCLE	WP_CELL_CYCLE	114	-0.275938	-1.22848	0.0925926	0.16607	0.0901354	3255	tags=29%, list=19%, signal=23%	CHEK2/CDC25A/CHEK1/WEE2/CCNE2/SKP1/E2F1/PTTG1/BUB3/ATR/SMAD2/WEE1/MYC/E2F3/MCM7/ANAPC13/CDC16/ANAPC4/YWHAQ/DBF4/CDC7/CDK7/CDK4/TFDP2/CCNH/E2F5/CCND2/HDAC2/SMAD4/CDK6/CDK2/ANAPC10/ANAPC7
REACTOME_MITOCHONDRIAL_PROTEIN_IMPORT	REACTOME_MITOCHONDRIAL_PROTEIN_IMPORT	52	-0.334653	-1.29169	0.0930233	0.166714	0.0904852	3253	tags=33%, list=19%, signal=26%	COX19/TIMM13/CHCHD7/TIMM17A/TOMM7/VDAC1/CHCHD2/HSPD1/TOMM20/COX17/TOMM22/PMPCB/TIMM8A/MTX2/DNAJC19/TOMM5/TIMM9
KEGG_DORSO_VENTRAL_AXIS_FORMATION	KEGG_DORSO_VENTRAL_AXIS_FORMATION	24	0.421561	1.33889	0.093254	0.166872	0.0905707	2038	tags=29%, list=12%, signal=26%	MAP2K1/NOTCH2/MAPK3/GRB2/ETV7/MAPK1/NOTCH4
REACTOME_NUCLEAR_IMPORT_OF_REV_PROTEIN	REACTOME_NUCLEAR_IMPORT_OF_REV_PROTEIN	31	-0.397122	-1.35531	0.093254	0.166872	0.0905707	914	tags=16%, list=5%, signal=15%	NUP43/NUP54/NPM1/SEH1L/NUP35
REACTOME_RAP1_SIGNALLING	REACTOME_RAP1_SIGNALLING	16	0.478563	1.3869	0.09375	0.167631	0.0909828	5677	tags=62%, list=34%, signal=41%	SIPA1/PRKACA/RAF1/PRKACG/RAP1A/YWHAB/RAP1GAP2/YWHAZ/PRKG1/RASGRP1
WP_INTERACTOME_OF_POLYCOMB_REPRESSIVE_COMPLEX_2_PRC2	WP_INTERACTOME_OF_POLYCOMB_REPRESSIVE_COMPLEX_2_PRC2	16	-0.502678	-1.42722	0.0938776	0.167731	0.0910369	1629	tags=44%, list=10%, signal=40%	JARID2/EZH2/BCLAF1/SUZ12/RBBP4/MTF2/AEBP2
WP_SMALL_CELL_LUNG_CANCER	WP_SMALL_CELL_LUNG_CANCER	96	0.301034	1.26375	0.0944056	0.168545	0.091479	3230	tags=31%, list=19%, signal=25%	NFKB1/RXRA/IKBKG/PIK3CD/TRAF3/CDKN2B/FN1/BAK1/BIRC3/PTK2/PTGS2/CHUK/ITGA2B/BID/LAMA2/CDKN1A/PIK3R2/LAMB3/NFKBIA/GADD45G/ITGB1/AKT1/TRAF6/TRAF1/AKT3/E2F2/LAMC2/LAMA1/RELA/APAF1
REACTOME_FANCONI_ANEMIA_PATHWAY	REACTOME_FANCONI_ANEMIA_PATHWAY	30	-0.39868	-1.3521	0.0946746	0.168897	0.0916696	5005	tags=57%, list=30%, signal=40%	ATRIP/ERCC4/UBA52/UBE2T/USP1/FANCG/UBB/FANCI/FANCM/FANCB/ATR/EME1/WDR48/RPA3/FANCF/RPS27A/FANCL
REACTOME_ADENYLATE_CYCLASE_INHIBITORY_PATHWAY	REACTOME_ADENYLATE_CYCLASE_INHIBITORY_PATHWAY	13	0.514027	1.41365	0.0949495	0.169129	0.0917957	4000	tags=46%, list=24%, signal=35%	ADCY7/GNAI2/ADCY4/ADCY3/GNAI3/ADCY9
WP_CHOLESTEROL_BIOSYNTHESIS_PATHWAY	WP_CHOLESTEROL_BIOSYNTHESIS_PATHWAY	13	0.514301	1.4144	0.0949495	0.169129	0.0917957	4488	tags=46%, list=27%, signal=34%	MVD/CYP51A1/PMVK/LSS/MVK/HMGCR
REACTOME_RHO_GTPASES_ACTIVATE_KTN1	REACTOME_RHO_GTPASES_ACTIVATE_KTN1	11	0.54376	1.41857	0.0951417	0.169342	0.0919115	4768	tags=64%, list=29%, signal=46%	RHOG/RHOA/KIF5A/KIF5B/KLC1/KLC3/RAC1
REACTOME_METABOLISM_OF_WATER_SOLUBLE_VITAMINS_AND_COFACTORS	REACTOME_METABOLISM_OF_WATER_SOLUBLE_VITAMINS_AND_COFACTORS	109	0.289136	1.22692	0.0959147	0.170588	0.0925877	2896	tags=26%, list=17%, signal=21%	MTHFR/FOLR2/NADK/VNN2/PANK4/PANK2/PARP9/VNN1/BST1/PARP10/TCN2/CYB5R3/PARP14/PTGS2/NAMPT/MOCOS/SLC46A1/TPK1/PDXK/NMNAT2/GSTO1/ACP5/COASY/PARP4/SLC19A3/BTD/PNPO/SLC2A3
PID_ILK_PATHWAY	PID_ILK_PATHWAY	45	0.361299	1.32126	0.0960452	0.17069	0.0926432	2513	tags=24%, list=15%, signal=21%	ILK/RHOG/IQGAP1/ZYX/ELMO2/DIAPH1/PARVB/CDC37/LIMS1/PXN/AKT1
BIOCARTA_RAC1_PATHWAY	BIOCARTA_RAC1_PATHWAY	21	0.447849	1.39974	0.0963391	0.170737	0.0926684	420	tags=19%, list=3%, signal=19%	NCF2/VAV1/PAK1/LIMK1
REACTOME_NEGATIVE_REGULATION_OF_NMDA_RECEPTOR_MEDIATED_NEURONAL_TRANSMISSION	REACTOME_NEGATIVE_REGULATION_OF_NMDA_RECEPTOR_MEDIATED_NEURONAL_TRANSMISSION	21	0.445303	1.39179	0.0963391	0.170737	0.0926684	2318	tags=29%, list=14%, signal=25%	CAMK1/CAMK2D/LRRC7/CALM1/GRIN2C/PPM1F
REACTOME_POST_CHAPERONIN_TUBULIN_FOLDING_PATHWAY	REACTOME_POST_CHAPERONIN_TUBULIN_FOLDING_PATHWAY	21	0.447077	1.39733	0.0963391	0.170737	0.0926684	5548	tags=67%, list=33%, signal=45%	TUBA4A/TUBB1/TUBB2B/TUBB2A/ARL2/TUBAL3/TBCD/TUBA1A/TBCB/TUBA8/TUBA3C/TUBA3D/TUBA4B/TUBA1C
REACTOME_HEDGEHOG_ON_STATE	REACTOME_HEDGEHOG_ON_STATE	84	0.315159	1.28978	0.0963636	0.170737	0.0926684	3598	tags=31%, list=22%, signal=24%	PSMD2/NUMB/SUFU/PSMF1/PSMD4/PSMB10/ARRB2/PSMB8/PSMC4/IQCE/UBC/PSMD13/PSMD3/PSMD8/PSMB9/ARRB1/PSMA7/PSMB3/PSMD9/PSMC3/PSMD1/PSMD6/PSMC2/PSME3/PSMD7/PSMC5
PID_WNT_CANONICAL_PATHWAY	PID_WNT_CANONICAL_PATHWAY	20	0.447448	1.37885	0.0965251	0.170764	0.0926832	3644	tags=35%, list=22%, signal=27%	GSK3A/PI4K2A/KLHL12/AXIN1/FZD5/DVL1/PPP2R5A
REACTOME_SIGNALING_BY_KIT_IN_DISEASE	REACTOME_SIGNALING_BY_KIT_IN_DISEASE	20	0.44957	1.38539	0.0965251	0.170764	0.0926832	2084	tags=35%, list=12%, signal=31%	LYN/JAK2/SRC/GRB2/STAT1/PIK3R2/FYN
BIOCARTA_CALCINEURIN_PATHWAY	BIOCARTA_CALCINEURIN_PATHWAY	18	0.468962	1.41121	0.0975143	0.172384	0.0935622	4048	tags=50%, list=24%, signal=38%	PRKCB/MARCKS/CALM3/PRKCA/CDKN1A/CALM1/NFATC1/PLCG1/SP1
PID_S1P_META_PATHWAY	PID_S1P_META_PATHWAY	21	0.444433	1.38907	0.0982659	0.173581	0.094212	6281	tags=86%, list=38%, signal=54%	GNAI2/S1PR3/GNAZ/S1PR5/GNA14/SGPL1/GNAI3/S1PR1/SPHK1/GNAO1/SPHK2/GNA11/GNA13/SGPP1/GNAI1/S1PR2/GNA12/S1PR4
REACTOME_LATE_ENDOSOMAL_MICROAUTOPHAGY	REACTOME_LATE_ENDOSOMAL_MICROAUTOPHAGY	31	0.403358	1.34864	0.0983936	0.173675	0.0942632	4343	tags=45%, list=26%, signal=33%	VPS37C/CHMP2A/RNASE1/CHMP4B/TSG101/UBC/CHMP7/CHMP4A/VPS28/PLIN2/UBAP1/VIM/CHMP6/PCNT
REACTOME_TRANSLESION_SYNTHESIS_BY_POLK	REACTOME_TRANSLESION_SYNTHESIS_BY_POLK	17	-0.489977	-1.42987	0.0991903	0.174949	0.0949547	4739	tags=65%, list=28%, signal=46%	UBA52/PCNA/UBB/RFC1/RFC5/RFC3/REV3L/RFC4/RPA3/REV1/RPS27A
PID_HDAC_CLASSI_PATHWAY	PID_HDAC_CLASSI_PATHWAY	65	0.332525	1.29052	0.099631	0.175594	0.0953047	3791	tags=49%, list=23%, signal=38%	NCOR2/NFKB1/CREBBP/PRKACA/SIRT2/HDAC7/EP300/HDAC5/HDAC9/MTA2/CHD3/HDAC4/SMAD7/MBD2/SIRT6/KAT2B/HDAC11/NFKBIA/SMG5/PPARG/RANGAP1/TFCP2/SIN3B/RELA/HDAC1/GATA1/SIRT7/TNF/SSPO/HDAC10/ZFPM1/HDAC3
REACTOME_PRE_NOTCH_EXPRESSION_AND_PROCESSING	REACTOME_PRE_NOTCH_EXPRESSION_AND_PROCESSING	44	0.35694	1.3007	0.0998117	0.17578	0.0954056	3767	tags=43%, list=23%, signal=34%	CREBBP/NOTCH2/EP300/LFNG/B4GALT1/FURIN/MAML2/NOTCH4/SIRT6/KAT2B/MFNG/POFUT1/ATP2A2/NOTCH1/SEL1L/MAML3/MAML1/RAB6A/ELF3
REACTOME_TIGHT_JUNCTION_INTERACTIONS	REACTOME_TIGHT_JUNCTION_INTERACTIONS	28	-0.408585	-1.34889	0.100604	0.177041	0.0960902	4053	tags=39%, list=24%, signal=30%	CLDN14/PARD3/MPP5/CLDN15/F11R/CLDN20/PARD6G/PARD6B/CLDN10/CLDN12/PRKCI
PID_P73PATHWAY	PID_P73PATHWAY	76	0.319892	1.28148	0.101266	0.178072	0.0966499	4109	tags=41%, list=25%, signal=31%	FLOT2/PEA15/EP300/SERPINA1/BCL2L11/NDUFS2/GDF15/HAGH/IL4R/BAK1/BBC3/TP53I3/DEDD/CDKN1A/HSF1/JAK1/RELA/GATA1/TUBA1A/SFN/KAT5/S100A2/UBE4B/BIN1/RB1/JAG2/MAPK14/HEY2/SP1/FASN/TP73
PID_INTEGRIN1_PATHWAY	PID_INTEGRIN1_PATHWAY	65	0.331695	1.2873	0.101476	0.178308	0.0967777	4301	tags=34%, list=26%, signal=25%	CD14/THBS1/ITGA7/NID1/TGFBI/FN1/TGM2/LAMA2/LAMB3/ITGB1/LAMC2/LAMA1/COL6A2/PLAUR/ITGA10/LAMA5/FBN1/CSPG4/ITGA8/COL18A1/TNC/ITGA1
REACTOME_DEFECTIVE_EXT2_CAUSES_EXOSTOSES_2	REACTOME_DEFECTIVE_EXT2_CAUSES_EXOSTOSES_2	14	0.490831	1.36539	0.101626	0.178437	0.0968479	3092	tags=43%, list=18%, signal=35%	SDC3/EXT1/SDC2/SDC4/GPC3/GPC1
REACTOME_ACTIVATED_TAK1_MEDIATES_P38_MAPK_ACTIVATION	REACTOME_ACTIVATED_TAK1_MEDIATES_P38_MAPK_ACTIVATION	23	0.419533	1.31478	0.101796	0.178602	0.0969375	3144	tags=43%, list=19%, signal=35%	IKBKG/NOD2/IRAK1/MAP2K3/UBC/TRAF6/TAB1/RIPK2/MAPKAPK2/MAP2K6
REACTOME_CELL_CYCLE_CHECKPOINTS	REACTOME_CELL_CYCLE_CHECKPOINTS	234	-0.240743	-1.17626	0.10199	0.178808	0.097049	3571	tags=28%, list=21%, signal=22%	PHF20/RCC2/CDC23/CCNA1/BLM/NUP107/CENPL/PSMA6/DSN1/ZWILCH/CHEK2/RBBP8/CDC25A/CHEK1/NBN/DYNLL1/RFC5/PSMA3/CCNE2/SPC25/PSMA2/BUB3/DNA2/UBE2V2/ATR/BRIP1/WEE1/KNTC1/SKA2/PSMC6/NSL1/RFC3/MCM7/XPO1/MDC1/CDC16/DYNLL2/PSMA1/TP53BP1/PSMB2/ANAPC4/CENPQ/RFC4/UIMC1/MAD2L1/RPA3/YWHAQ/DBF4/SUMO1/UBE2N/CDC7/WRN/NUP43/CENPH/RAD17/MIS12/RPS27A/MDM4/CENPK/CDK2/SEH1L/RAD1/ITGB3BP/ANAPC10/ANAPC7/UBE2E1
REACTOME_SYNTHESIS_OF_LEUKOTRIENES_LT_AND_EOXINS_EX_	REACTOME_SYNTHESIS_OF_LEUKOTRIENES_LT_AND_EOXINS_EX_	21	0.442676	1.38358	0.102119	0.1789	0.0970993	3098	tags=38%, list=19%, signal=31%	GGT1/ALOX5AP/ALOX5/LTA4H/DPEP2/CYP4F22/CYP4B1/MAPKAPK2
REACTOME_DISEASES_OF_DNA_REPAIR	REACTOME_DISEASES_OF_DNA_REPAIR	10	-0.552149	-1.39918	0.102362	0.179057	0.0971844	2281	tags=40%, list=14%, signal=35%	NEIL3/MSH2/MSH6/PMS2
WP_ACE_INHIBITOR_PATHWAY	WP_ACE_INHIBITOR_PATHWAY	15	0.480006	1.3695	0.102362	0.179057	0.0971844	2515	tags=27%, list=15%, signal=23%	TGFB1/ACE/ATP6AP2/NOS3
BIOCARTA_CASPASE_PATHWAY	BIOCARTA_CASPASE_PATHWAY	22	0.427613	1.35035	0.102515	0.17919	0.0972562	1789	tags=32%, list=11%, signal=28%	CASP1/CASP10/ARHGDIB/BIRC3/LMNA/PRF1/GZMB
REACTOME_MEIOSIS	REACTOME_MEIOSIS	55	-0.332259	-1.29401	0.103004	0.179911	0.0976478	3232	tags=33%, list=19%, signal=26%	RBBP8/NBN/PSMC3IP/TERF2IP/ATR/TEX12/DMC1/POT1/MND1/FKBP6/RPA3/UBE2I/CDK4/SYCE2/TERF1/MSH5/RAD51C/CDK2
BIOCARTA_IL17_PATHWAY	BIOCARTA_IL17_PATHWAY	14	0.48749	1.3561	0.103659	0.180919	0.0981947	5907	tags=57%, list=35%, signal=37%	CD4/CD8A/CD247/CD3E/IL6/CD2/CD3G/KITLG
REACTOME_CAMK_IV_MEDIATED_PHOSPHORYLATION_OF_CREB	REACTOME_CAMK_IV_MEDIATED_PHOSPHORYLATION_OF_CREB	10	0.54912	1.39734	0.105263	0.183582	0.0996403	2220	tags=40%, list=13%, signal=35%	CAMK2D/CALM1/CAMKK2/CAMKK1
PID_IL3_PATHWAY	PID_IL3_PATHWAY	26	0.408156	1.32014	0.105368	0.183628	0.099665	3620	tags=35%, list=22%, signal=27%	PRKACA/JAK2/GRB2/CSF2RB/CEBPB/SHC1/PRKACG/HDAC1/STAT5A
REACTOME_NUCLEAR_RECEPTOR_TRANSCRIPTION_PATHWAY	REACTOME_NUCLEAR_RECEPTOR_TRANSCRIPTION_PATHWAY	52	0.343222	1.2915	0.10586	0.184336	0.10005	3140	tags=27%, list=19%, signal=22%	VDR/NCOR2/RXRA/PPARD/RARA/ESRRA/RARG/NR1H2/NR4A1/NRBP1/PPARG/NRBF2/NR5A2/NR4A2
WP_TRANSLATION_FACTORS	WP_TRANSLATION_FACTORS	50	-0.337144	-1.28838	0.105932	0.184336	0.10005	2017	tags=24%, list=12%, signal=21%	EIF5B/EIF5/EEF2K/EIF3E/EEF1B2/EIF1AX/EIF4EBP3/EIF4A2/EIF2S3/EIF4E/EIF3J/PAIP1
REACTOME_UNFOLDED_PROTEIN_RESPONSE_UPR_	REACTOME_UNFOLDED_PROTEIN_RESPONSE_UPR_	85	0.308519	1.26616	0.106115	0.184359	0.100062	2430	tags=27%, list=15%, signal=23%	TLN1/ATP6V0D1/DCTN1/ADD1/TPP1/GSK3A/EXTL3/PPP2R5B/CEBPB/ERN1/TATDN2/CTDSP2/WIPI1/LMNA/HERPUD1/CREB3L1/PREB/SHC1/NFYC/WFS1/CREB3/SULT1A3/ATF6
KEGG_DRUG_METABOLISM_OTHER_ENZYMES	KEGG_DRUG_METABOLISM_OTHER_ENZYMES	46	0.354617	1.29849	0.106262	0.184359	0.100062	2506	tags=26%, list=15%, signal=22%	TYMP/UPP1/CDA/IMPDH1/CES1/DPYD/TK2/TPMT/UPB1/UCK1/UGT2B7/GUSB
BIOCARTA_PML_PATHWAY	BIOCARTA_PML_PATHWAY	17	0.469593	1.37982	0.106299	0.184359	0.100062	752	tags=24%, list=4%, signal=22%	TNFRSF1B/CREBBP/SP100/RARA
REACTOME_VITAMIN_B5_PANTOTHENATE_METABOLISM	REACTOME_VITAMIN_B5_PANTOTHENATE_METABOLISM	17	0.469414	1.37929	0.106299	0.184359	0.100062	1049	tags=24%, list=6%, signal=22%	VNN2/PANK4/PANK2/VNN1
WP_GANGLIO_SPHINGOLIPID_METABOLISM	WP_GANGLIO_SPHINGOLIPID_METABOLISM	12	0.518359	1.39697	0.106339	0.184359	0.100062	5395	tags=67%, list=32%, signal=45%	B3GALT4/ST3GAL5/ST3GAL2/ST6GALNAC6/ST3GAL1/ST8SIA1/B3GALT1/ST8SIA3
REACTOME_ENERGY_DEPENDENT_REGULATION_OF_MTOR_BY_LKB1_AMPK	REACTOME_ENERGY_DEPENDENT_REGULATION_OF_MTOR_BY_LKB1_AMPK	24	0.410772	1.30462	0.107143	0.185614	0.100743	2847	tags=38%, list=17%, signal=31%	MTOR/CAB39/RRAGC/PRKAG1/TSC2/RRAGA/STK11/PRKAG3/PRKAB1
REACTOME_CONVERSION_FROM_APC_C_CDC20_TO_APC_C_CDH1_IN_LATE_ANAPHASE	REACTOME_CONVERSION_FROM_APC_C_CDC20_TO_APC_C_CDH1_IN_LATE_ANAPHASE	19	-0.459425	-1.377	0.107438	0.185849	0.100871	1993	tags=26%, list=12%, signal=23%	CDC16/ANAPC4/ANAPC10/ANAPC7/UBE2E1
REACTOME_SIGNALING_BY_FGFR2_IIIA_TM	REACTOME_SIGNALING_BY_FGFR2_IIIA_TM	19	-0.459957	-1.37859	0.107438	0.185849	0.100871	1795	tags=32%, list=11%, signal=28%	POLR2D/POLR2F/POLR2H/GTF2F2/POLR2K/NCBP2
REACTOME_SIGNAL_AMPLIFICATION	REACTOME_SIGNAL_AMPLIFICATION	32	0.398343	1.34207	0.10757	0.18594	0.10092	4917	tags=53%, list=29%, signal=38%	GNGT2/GNAI2/SRC/GNB2/P2RY12/PLA2G4A/GNB1/GNA14/GNG11/GNAI3/GNG10/AAMP/MAPK14/GNG3/P2RY1/GNA11/GNA13
REACTOME_FORMATION_OF_FIBRIN_CLOT_CLOTTING_CASCADE_	REACTOME_FORMATION_OF_FIBRIN_CLOT_CLOTTING_CASCADE_	37	0.366002	1.28433	0.107955	0.186467	0.101206	3242	tags=35%, list=19%, signal=28%	F5/PF4/F12/VWF/GP9/THBD/PROS1/GP1BA/PF4V1/GP5/F8/SERPINA5/A2M
WP_SEROTONIN_RECEPTOR_467_AND_NR3C_SIGNALING	WP_SEROTONIN_RECEPTOR_467_AND_NR3C_SIGNALING	19	0.452214	1.38019	0.108108	0.186594	0.101275	2043	tags=32%, list=12%, signal=28%	MAP2K1/HTR7/MAPK3/MAP2K2/MAPK1/SRF
WP_HUMAN_THYROID_STIMULATING_HORMONE_TSH_SIGNALING_PATHWAY	WP_HUMAN_THYROID_STIMULATING_HORMONE_TSH_SIGNALING_PATHWAY	66	0.331841	1.29206	0.108257	0.186713	0.10134	2513	tags=27%, list=15%, signal=23%	GNAI2/PDPK1/MAP2K1/CCND3/RPS6KA1/JAK2/MAP2K3/SRC/MAPK3/MTOR/RAF1/STAT1/GNB1/MAPK1/PIK3R2/JAK1/ADCY3/AKT1
REACTOME_GLUCAGON_LIKE_PEPTIDE_1_GLP1_REGULATES_INSULIN_SECRETION	REACTOME_GLUCAGON_LIKE_PEPTIDE_1_GLP1_REGULATES_INSULIN_SECRETION	41	0.360065	1.29431	0.108614	0.187191	0.101599	4346	tags=39%, list=26%, signal=29%	GNGT2/PRKACA/IQGAP1/PRKAR2A/GNB2/PRKAR2B/GNB1/ITPR1/PRKACG/GNG11/GNG10/ITPR3/RAP1A/KCNS3/KCNC2/GNG3
REACTOME_TNFR1_INDUCED_PROAPOPTOTIC_SIGNALING	REACTOME_TNFR1_INDUCED_PROAPOPTOTIC_SIGNALING	13	0.497692	1.36873	0.109091	0.187874	0.10197	2069	tags=38%, list=12%, signal=34%	USP4/FADD/TNFAIP3/RIPK1/TRADD
REACTOME_METABOLISM_OF_STEROIDS	REACTOME_METABOLISM_OF_STEROIDS	141	0.274315	1.20883	0.109347	0.188177	0.102134	4201	tags=35%, list=25%, signal=27%	ABCC3/VDR/SEC24C/RXRA/CREBBP/MTF1/CYP27A1/SRD5A1/CARM1/ACOX2/SREBF1/NCOA2/AKR1B1/SREBF2/MVD/STARD5/TSPO/NCOA6/NFYC/ACOT8/CYP17A1/STARD4/ELOVL6/CH25H/PIAS4/LGMN/SLC10A2/SEC24D/CYP19A1/CYP51A1/PMVK/AKR1C2/HSD3B7/TBL1X/LSS/MVK/ABCB11/CYP21A2/NCOA1/SEC23A/STARD3/CYP11A1/ACAT2/SP1/HSD11B2/FASN/CYP7B1/HSD17B3/AKR1C1/OSBPL6
REACTOME_REGULATION_OF_PLK1_ACTIVITY_AT_G2_M_TRANSITION	REACTOME_REGULATION_OF_PLK1_ACTIVITY_AT_G2_M_TRANSITION	79	-0.298591	-1.25595	0.109914	0.189013	0.102588	4252	tags=42%, list=25%, signal=31%	HAUS2/ALMS1/CLASP1/UBB/NEDD1/PLK4/PPP1R12A/CEP192/TUBB/PPP1CB/DYNLL1/OFD1/CEP78/SKP1/CEP72/CEP135/PCM1/HAUS5/CEP76/HAUS1/AKAP9/CETN2/CEP63/HAUS3/HAUS6/CEP57/RPS27A/CENPJ/CSNK1E/CEP70/SDCCAG8/CEP290/FGFR1OP
KEGG_THYROID_CANCER	KEGG_THYROID_CANCER	29	0.404664	1.33742	0.110664	0.190163	0.103212	1838	tags=21%, list=11%, signal=18%	RXRA/MAP2K1/MAPK3/MAP2K2/TPM3/MAPK1
REACTOME_B_WICH_COMPLEX_POSITIVELY_REGULATES_RRNA_EXPRESSION	REACTOME_B_WICH_COMPLEX_POSITIVELY_REGULATES_RRNA_EXPRESSION	31	-0.38901	-1.32763	0.111111	0.190604	0.103451	2588	tags=35%, list=15%, signal=30%	CD3EAP/KAT2A/TBP/TAF1A/POLR2F/POLR2H/POLR2K/POLR1D/ZNRD1/TWISTNB/TAF1D
WP_BASE_EXCISION_REPAIR	WP_BASE_EXCISION_REPAIR	31	-0.38949	-1.32927	0.111111	0.190604	0.103451	3624	tags=45%, list=22%, signal=35%	PCNA/TDG/PARP2/POLD2/LIG3/MBD4/NEIL3/POLE2/POLE3/POLB/NEIL2/UNG/HMGB1/APEX1
PID_FGF_PATHWAY	PID_FGF_PATHWAY	54	0.335415	1.27245	0.111321	0.190604	0.103451	2601	tags=26%, list=16%, signal=22%	PDPK1/RPS6KA1/PTK2B/SRC/MAPK3/GRB2/SDC2/STAT1/CBL/SHC1/MAPK1/SSH1/AKT1/CTTN
[truncated: 190 more rows]
